# Supplementary material for: Diversity and prevalence of type VI secretion system effectors in clinical Pseudomonas aeruginosa isolates
Source: Front Microbiol. 2023 Jan 4;13:1042505. doi: 10.3389/fmicb.2022.1042505 (PMC9846239; doi:10.3389/fmicb.2022.1042505)
Supplement: Supplementary file 1 [file Data_Sheet_1.zip]

Archive with 8 entries (8 files):
- Supplementary Figure S1.PDF
- Supplementary File 1.XLSX
- Supplementary File 2.XLSX
- Supplementary File 3.XLSX
- Supplementary Materials, Figures S2-S13.DOCX
- Supplementary Table S3.XLSX
- Supplementary Table S5.XLSX
- Supplementary Materials, Tables S1-S2, S4, S6.docx
