# Supplementary material for: Diversity and prevalence of type VI secretion system effectors in clinical Pseudomonas aeruginosa isolates
Source: Front Microbiol. 2023 Jan 4;13:1042505. doi: 10.3389/fmicb.2022.1042505 (PMC9846239; doi:10.3389/fmicb.2022.1042505)
Supplement: Supplementary file 1 [file Data_Sheet_1.zip › Supplementary File 2.XLSX]

## Sheet: CDK_proteins-P.aeruginosa_nuc_g
Supplementary File 2. tBLASTn screening of T6SS components amino acid sequences against the clinical P. aeruginosa local nucleotide database.
Query_ID	Subject_genome_ID	% id	length	mismatch	open gaps	query start	query end	Evalue	Bitscore
PA0070_TagQ1	PALA26_1	98.355	304	5	0	1	304	2.63e-157	489
PA0070_TagQ1	PALA27_1	100	304	0	0	1	304	1.22e-160	498
PA0070_TagQ1	PALA28_1	100	304	0	0	1	304	1.22e-160	498
PA0070_TagQ1	PALA29_1	100	304	0	0	1	304	1.22e-160	498
PA0070_TagQ1	PALA30_1	98.355	304	5	0	1	304	2.63e-157	489
PA0070_TagQ1	PALA32_1	100	304	0	0	1	304	1.22e-160	498
PA0070_TagQ1	PALA33_1	100	304	0	0	1	304	1.22e-160	498
PA0070_TagQ1	PALA34_1	100	304	0	0	1	304	1.22e-160	498
PA0070_TagQ1	PALA35_1	98.355	304	5	0	1	304	2.63e-157	489
PA0070_TagQ1	PALA36_1	98.355	304	5	0	1	304	2.63e-157	489
PA0070_TagQ1	PALA37_1	98.355	304	5	0	1	304	2.63e-157	489
PA0070_TagQ1	PALA38_1	98.355	304	5	0	1	304	2.63e-157	489
PA0070_TagQ1	PALA8_1	98.026	304	6	0	1	304	1.62e-156	486
PA0070_TagQ1	PALA39_1	98.355	304	5	0	1	304	2.63e-157	489
PA0070_TagQ1	PALA40_1	99.671	304	1	0	1	304	6.83e-160	496
PA0070_TagQ1	PALA10_1	100	304	0	0	1	304	1.22e-160	498
PA0070_TagQ1	PALA24_1	100	304	0	0	1	304	1.22e-160	498
PA0070_TagQ1	PALA42_1	100	304	0	0	1	304	1.22e-160	498
PA0070_TagQ1	PALA23_1	99.671	304	1	0	1	304	6.89e-160	496
PA0070_TagQ1	PALA25_1	100	304	0	0	1	304	1.22e-160	498
PA0070_TagQ1	PALA43_1	100	304	0	0	1	304	1.22e-160	498
PA0070_TagQ1	PALA44_1	98.355	304	5	0	1	304	2.63e-157	489
PA0070_TagQ1	PALA9_1	99.671	304	1	0	1	304	6.83e-160	496
PA0070_TagQ1	PALA45_1	100	304	0	0	1	304	1.22e-160	498
PA0070_TagQ1	PALA22_1	100	304	0	0	1	304	1.22e-160	498
PA0070_TagQ1	PALA20_1	98.355	304	5	0	1	304	2.63e-157	489
PA0070_TagQ1	PALA12_1	99.671	304	1	0	1	304	6.83e-160	496
PA0070_TagQ1	PALA6_1	100	304	0	0	1	304	1.22e-160	498
PA0070_TagQ1	PALA7_1	100	304	0	0	1	304	1.22e-160	498
PA0070_TagQ1	PALA47_1	100	304	0	0	1	304	1.22e-160	498
PA0070_TagQ1	PALA48_1	100	304	0	0	1	304	1.22e-160	498
PA0070_TagQ1	PALA16_1	100	304	0	0	1	304	1.22e-160	498
PA0070_TagQ1	PALA15_1	100	304	0	0	1	304	1.22e-160	498
PA0070_TagQ1	PALA4_1	98.355	304	5	0	1	304	2.63e-157	489
PA0070_TagQ1	PALA18_1	100	304	0	0	1	304	1.22e-160	498
PA0070_TagQ1	PALA50_1	100	304	0	0	1	304	1.22e-160	498
PA0070_TagQ1	PALA3_1	100	304	0	0	1	304	1.22e-160	498
PA0070_TagQ1	PALA1_1	98.355	304	5	0	1	304	2.63e-157	489
PA0070_TagQ1	PALA13_1	100	304	0	0	1	304	1.22e-160	498
PA0070_TagQ1	PALA17_1	100	304	0	0	1	304	1.22e-160	498
PA0070_TagQ1	PALA11_1	100	304	0	0	1	304	1.22e-160	498
PA0070_TagQ1	PALA5_1	100	304	0	0	1	304	1.22e-160	498
PA0070_TagQ1	PALA51_1	100	304	0	0	1	304	1.22e-160	498
PA0070_TagQ1	PALA52_1	99.671	304	1	0	1	304	8.78e-160	496
PA0070_TagQ1	PALA21_1	100	304	0	0	1	304	1.22e-160	498
PA0070_TagQ1	PALA53_1	100	304	0	0	1	304	1.22e-160	498
PA0070_TagQ1	PALA54_1	98.355	304	5	0	1	304	2.63e-157	489
PA0070_TagQ1	PALA55_1	99.67	303	1	0	1	303	2.57e-159	494
PA0070_TagQ1	PALA14_1	98.355	304	5	0	1	304	2.63e-157	489
PA0070_TagQ1	PALA56_1	100	304	0	0	1	304	1.22e-160	498
PA0070_TagQ1	PALA19_1	100	304	0	0	1	304	1.22e-160	498
PA0070_TagQ1	PALA2_1	100	304	0	0	1	304	1.22e-160	498
PA0071_TagR1	PALA26_1	99.474	570	3	0	1	570	0	1109
PA0071_TagR1	PALA27_1	100	570	0	0	1	570	0	1116
PA0071_TagR1	PALA28_1	100	570	0	0	1	570	0	1116
PA0071_TagR1	PALA29_1	100	570	0	0	1	570	0	1116
PA0071_TagR1	PALA30_1	99.123	570	5	0	1	570	0	1108
PA0071_TagR1	PALA32_1	100	570	0	0	1	570	0	1116
PA0071_TagR1	PALA33_1	100	570	0	0	1	570	0	1116
PA0071_TagR1	PALA34_1	100	570	0	0	1	570	0	1116
PA0071_TagR1	PALA35_1	99.298	570	4	0	1	570	0	1110
PA0071_TagR1	PALA36_1	100	570	0	0	1	570	0	1116
PA0071_TagR1	PALA37_1	99.298	570	4	0	1	570	0	1109
PA0071_TagR1	PALA38_1	100	570	0	0	1	570	0	1116
PA0071_TagR1	PALA8_1	99.298	570	4	0	1	570	0	1107
PA0071_TagR1	PALA39_1	100	570	0	0	1	570	0	1116
PA0071_TagR1	PALA40_1	100	570	0	0	1	570	0	1116
PA0071_TagR1	PALA10_1	100	570	0	0	1	570	0	1116
PA0071_TagR1	PALA24_1	100	570	0	0	1	570	0	1116
PA0071_TagR1	PALA42_1	99.825	570	1	0	1	570	0	1115
PA0071_TagR1	PALA23_1	99.65	572	0	1	1	570	0	1110
PA0071_TagR1	PALA25_1	100	570	0	0	1	570	0	1116
PA0071_TagR1	PALA43_1	100	570	0	0	1	570	0	1116
PA0071_TagR1	PALA44_1	100	570	0	0	1	570	0	1116
PA0071_TagR1	PALA9_1	100	570	0	0	1	570	0	1116
PA0071_TagR1	PALA45_1	100	570	0	0	1	570	0	1116
PA0071_TagR1	PALA22_1	100	570	0	0	1	570	0	1116
PA0071_TagR1	PALA20_1	99.474	570	3	0	1	570	0	1109
PA0071_TagR1	PALA12_1	100	570	0	0	1	570	0	1116
PA0071_TagR1	PALA6_1	100	570	0	0	1	570	0	1116
PA0071_TagR1	PALA7_1	100	570	0	0	1	570	0	1116
PA0071_TagR1	PALA47_1	100	570	0	0	1	570	0	1116
PA0071_TagR1	PALA48_1	100	570	0	0	1	570	0	1116
PA0071_TagR1	PALA16_1	100	570	0	0	1	570	0	1116
PA0071_TagR1	PALA15_1	100	570	0	0	1	570	0	1116
PA0071_TagR1	PALA4_1	99.298	570	4	0	1	570	0	1108
PA0071_TagR1	PALA18_1	100	570	0	0	1	570	0	1116
PA0071_TagR1	PALA50_1	100	570	0	0	1	570	0	1116
PA0071_TagR1	PALA3_1	100	570	0	0	1	570	0	1116
PA0071_TagR1	PALA1_1	99.298	570	4	0	1	570	0	1108
PA0071_TagR1	PALA13_1	100	570	0	0	1	570	0	1116
PA0071_TagR1	PALA17_1	100	570	0	0	1	570	0	1116
PA0071_TagR1	PALA11_1	100	570	0	0	1	570	0	1116
PA0071_TagR1	PALA5_1	100	570	0	0	1	570	0	1116
PA0071_TagR1	PALA51_1	100	570	0	0	1	570	0	1116
PA0071_TagR1	PALA52_1	99.298	570	4	0	1	570	0	1109
PA0071_TagR1	PALA21_1	100	570	0	0	1	570	0	1116
PA0071_TagR1	PALA53_1	100	570	0	0	1	570	0	1116
PA0071_TagR1	PALA54_1	100	570	0	0	1	570	0	1116
PA0071_TagR1	PALA55_1	99.825	570	1	0	1	570	0	1113
PA0071_TagR1	PALA14_1	100	570	0	0	1	570	0	1116
PA0071_TagR1	PALA56_1	100	570	0	0	1	570	0	1116
PA0071_TagR1	PALA19_1	100	570	0	0	1	570	0	1116
PA0071_TagR1	PALA2_1	100	570	0	0	1	570	0	1116
PA0072_TagS1	PALA26_1	99.749	399	1	0	1	399	9.29e-175	543
PA0072_TagS1	PALA27_1	100	399	0	0	1	399	2.07e-174	542
PA0072_TagS1	PALA28_1	100	399	0	0	1	399	1.19e-174	543
PA0072_TagS1	PALA29_1	100	399	0	0	1	399	2.07e-174	542
PA0072_TagS1	PALA30_1	99.749	399	1	0	1	399	1.7e-173	540
PA0072_TagS1	PALA32_1	100	399	0	0	1	399	2.28e-174	542
PA0072_TagS1	PALA33_1	100	399	0	0	1	399	2.05e-174	542
PA0072_TagS1	PALA34_1	99.749	399	1	0	1	399	7.06e-174	541
PA0072_TagS1	PALA35_1	99.749	399	1	0	1	399	5.49e-174	541
PA0072_TagS1	PALA36_1	100	397	0	0	3	399	1.77e-173	540
PA0072_TagS1	PALA37_1	100	397	0	0	3	399	1.77e-173	540
PA0072_TagS1	PALA38_1	100	397	0	0	3	399	1.77e-173	540
PA0072_TagS1	PALA8_1	99.748	397	1	0	3	399	8.05e-173	538
PA0072_TagS1	PALA39_1	99.749	399	1	0	1	399	9.08e-174	541
PA0072_TagS1	PALA40_1	99.749	399	1	0	1	399	1.14e-174	543
PA0072_TagS1	PALA10_1	100	399	0	0	1	399	3.36e-174	542
PA0072_TagS1	PALA24_1	100	399	0	0	1	399	1.97e-174	543
PA0072_TagS1	PALA42_1	100	399	0	0	1	399	2.01e-174	543
PA0072_TagS1	PALA23_1	100	399	0	0	1	399	3.36e-174	542
PA0072_TagS1	PALA25_1	99.749	399	1	0	1	399	3.46e-174	542
PA0072_TagS1	PALA43_1	100	399	0	0	1	399	2.28e-174	542
PA0072_TagS1	PALA44_1	100	397	0	0	3	399	1.77e-173	540
PA0072_TagS1	PALA9_1	99.749	399	1	0	1	399	1.14e-174	543
PA0072_TagS1	PALA45_1	100	399	0	0	1	399	2.35e-174	542
PA0072_TagS1	PALA22_1	100	399	0	0	1	399	3.36e-174	542
PA0072_TagS1	PALA20_1	100	397	0	0	3	399	3.09e-173	539
PA0072_TagS1	PALA12_1	99.749	399	1	0	1	399	1.14e-174	543
PA0072_TagS1	PALA6_1	100	397	0	0	3	399	1.77e-173	540
PA0072_TagS1	PALA7_1	99.749	399	1	0	1	399	4.4e-174	541
PA0072_TagS1	PALA47_1	99.749	399	1	0	1	399	4.4e-174	541
PA0072_TagS1	PALA48_1	100	399	0	0	1	399	2.35e-174	542
PA0072_TagS1	PALA16_1	99.749	399	1	0	1	399	7.06e-174	541
PA0072_TagS1	PALA15_1	100	399	0	0	1	399	2.24e-174	542
PA0072_TagS1	PALA4_1	99.496	397	2	0	3	399	9.31e-173	538
PA0072_TagS1	PALA18_1	99.499	399	2	0	1	399	4.83e-173	538
PA0072_TagS1	PALA50_1	100	399	0	0	1	399	2.26e-174	542
PA0072_TagS1	PALA3_1	99.749	399	1	0	1	399	7.06e-174	541
PA0072_TagS1	PALA1_1	99.749	399	1	0	1	399	4.99e-174	541
PA0072_TagS1	PALA13_1	100	399	0	0	1	399	2.05e-174	542
PA0072_TagS1	PALA17_1	100	399	0	0	1	399	2.35e-174	542
PA0072_TagS1	PALA11_1	99.749	399	1	0	1	399	4.4e-174	541
PA0072_TagS1	PALA5_1	99.749	399	1	0	1	399	4.4e-174	541
PA0072_TagS1	PALA51_1	100	397	0	0	3	399	1.77e-173	540
PA0072_TagS1	PALA52_1	99.248	399	3	0	1	399	2.27e-173	540
PA0072_TagS1	PALA21_1	100	399	0	0	1	399	2.05e-174	542
PA0072_TagS1	PALA53_1	99.749	399	1	0	1	399	3.46e-174	542
PA0072_TagS1	PALA54_1	100	397	0	0	3	399	1.77e-173	540
PA0072_TagS1	PALA55_1	99.748	397	1	0	3	399	1.47e-172	537
PA0072_TagS1	PALA14_1	99.749	399	1	0	1	399	9.08e-174	541
PA0072_TagS1	PALA56_1	100	399	0	0	1	399	2.28e-174	542
PA0072_TagS1	PALA19_1	100	399	0	0	1	399	2.26e-174	542
PA0072_TagS1	PALA2_1	100	397	0	0	3	399	1.77e-173	540
PA0073_TagT1	PALA26_1	99.582	239	1	0	1	239	3.42e-126	396
PA0073_TagT1	PALA26_1	47.34	188	89	4	25	211	5.72e-20	91.7
PA0073_TagT1	PALA26_1	43.662	213	105	6	26	234	4.67e-19	89
PA0073_TagT1	PALA26_1	37.624	202	106	3	21	211	1.57e-15	78.6
PA0073_TagT1	PALA26_1	38.947	190	103	5	25	211	8.91e-15	76.3
PA0073_TagT1	PALA26_1	39.908	218	112	8	2	212	8.88e-14	73.2
PA0073_TagT1	PALA26_1	38.318	214	119	5	2	211	9.94e-14	73.2
PA0073_TagT1	PALA26_1	39.904	208	110	7	3	207	3.74e-13	71.6
PA0073_TagT1	PALA27_1	100	239	0	0	1	239	1.55e-126	397
PA0073_TagT1	PALA27_1	47.34	188	89	4	25	211	5.72e-20	91.7
PA0073_TagT1	PALA27_1	43.662	213	105	6	26	234	4.81e-19	89
PA0073_TagT1	PALA27_1	37.624	202	106	3	21	211	1.57e-15	78.6
PA0073_TagT1	PALA27_1	38.947	190	103	5	25	211	6.47e-15	76.6
PA0073_TagT1	PALA27_1	38.785	214	118	5	2	211	2.95e-14	74.7
PA0073_TagT1	PALA27_1	39.908	218	112	8	2	212	8.88e-14	73.2
PA0073_TagT1	PALA27_1	39.423	208	111	7	3	207	3.92e-13	71.6
PA0073_TagT1	PALA28_1	100	239	0	0	1	239	1.93e-126	397
PA0073_TagT1	PALA28_1	47.34	188	89	4	25	211	5.2e-20	91.7
PA0073_TagT1	PALA28_1	43.662	213	105	6	26	234	4.81e-19	89
PA0073_TagT1	PALA28_1	37.624	202	106	3	21	211	1.57e-15	78.6
PA0073_TagT1	PALA28_1	38.947	190	103	5	25	211	1.02e-14	76.3
PA0073_TagT1	PALA28_1	38.785	214	118	5	2	211	4.55e-14	74.3
PA0073_TagT1	PALA28_1	39.908	218	112	8	2	212	8.88e-14	73.2
PA0073_TagT1	PALA28_1	38.462	208	113	7	3	207	5.16e-11	65.1
PA0073_TagT1	PALA29_1	100	239	0	0	1	239	1.55e-126	397
PA0073_TagT1	PALA29_1	47.34	188	89	4	25	211	5.72e-20	91.7
PA0073_TagT1	PALA29_1	43.662	213	105	6	26	234	4.81e-19	89
PA0073_TagT1	PALA29_1	37.624	202	106	3	21	211	1.57e-15	78.6
PA0073_TagT1	PALA29_1	38.947	190	103	5	25	211	6.47e-15	76.6
PA0073_TagT1	PALA29_1	38.785	214	118	5	2	211	2.95e-14	74.7
PA0073_TagT1	PALA29_1	39.908	218	112	8	2	212	8.88e-14	73.2
PA0073_TagT1	PALA29_1	39.423	208	111	7	3	207	3.92e-13	71.6
PA0073_TagT1	PALA30_1	99.163	239	2	0	1	239	2.98e-125	394
PA0073_TagT1	PALA30_1	47.34	188	89	4	25	211	5.72e-20	91.7
PA0073_TagT1	PALA30_1	43.662	213	105	6	26	234	1.17e-18	87.8
PA0073_TagT1	PALA30_1	37.624	202	106	3	21	211	1.57e-15	78.6
PA0073_TagT1	PALA30_1	38.947	190	103	5	25	211	1.02e-14	76.3
PA0073_TagT1	PALA30_1	38.785	214	118	5	2	211	2.95e-14	74.7
PA0073_TagT1	PALA30_1	39.908	218	112	8	2	212	8.88e-14	73.2
PA0073_TagT1	PALA30_1	38.498	213	116	7	3	212	1.35e-12	69.7
PA0073_TagT1	PALA32_1	100	239	0	0	1	239	2.61e-126	397
PA0073_TagT1	PALA32_1	47.34	188	89	4	25	211	5.2e-20	91.7
PA0073_TagT1	PALA32_1	43.662	213	105	6	26	234	4.81e-19	89
PA0073_TagT1	PALA32_1	38.119	202	105	3	21	211	1.28e-15	79
PA0073_TagT1	PALA32_1	38.947	190	103	5	25	211	1.06e-14	76.3
PA0073_TagT1	PALA32_1	38.785	214	118	5	2	211	2.95e-14	74.7
PA0073_TagT1	PALA32_1	39.908	218	112	8	2	212	8.88e-14	73.2
PA0073_TagT1	PALA32_1	39.423	208	111	7	3	207	4.11e-13	71.2
PA0073_TagT1	PALA33_1	100	239	0	0	1	239	1.93e-126	397
PA0073_TagT1	PALA33_1	46.809	188	90	4	25	211	8.06e-20	90.9
PA0073_TagT1	PALA33_1	43.662	213	105	6	26	234	4.81e-19	89
PA0073_TagT1	PALA33_1	37.624	202	106	3	21	211	1.23e-15	79
PA0073_TagT1	PALA33_1	38.947	190	103	5	25	211	1.03e-14	76.3
PA0073_TagT1	PALA33_1	38.785	214	118	5	2	211	2.95e-14	74.7
PA0073_TagT1	PALA33_1	39.908	218	112	8	2	212	8.88e-14	73.2
PA0073_TagT1	PALA33_1	38.462	208	113	7	3	207	6.46e-11	64.7
PA0073_TagT1	PALA34_1	99.582	239	1	0	1	239	2.25e-125	394
PA0073_TagT1	PALA34_1	47.34	188	89	4	25	211	5.72e-20	91.7
PA0073_TagT1	PALA34_1	43.662	213	105	6	26	234	4.81e-19	89
PA0073_TagT1	PALA34_1	37.624	202	106	3	21	211	4.69e-15	77
PA0073_TagT1	PALA34_1	38.947	190	103	5	25	211	6.11e-15	76.6
PA0073_TagT1	PALA34_1	38.785	214	118	5	2	211	2.95e-14	74.7
PA0073_TagT1	PALA34_1	39.908	218	112	8	2	212	8.88e-14	73.2
PA0073_TagT1	PALA34_1	38.498	213	116	7	3	212	3.3e-12	68.6
PA0073_TagT1	PALA35_1	99.582	239	1	0	1	239	6.66e-126	395
PA0073_TagT1	PALA35_1	47.34	188	89	4	25	211	5.72e-20	91.7
PA0073_TagT1	PALA35_1	43.662	213	105	6	26	234	1.02e-18	87.8
PA0073_TagT1	PALA35_1	37.624	202	106	3	21	211	1.57e-15	78.6
PA0073_TagT1	PALA35_1	38.947	190	103	5	25	211	2.96e-15	77.8
PA0073_TagT1	PALA35_1	38.785	214	118	5	2	211	2.95e-14	74.7
PA0073_TagT1	PALA35_1	39.908	218	112	8	2	212	8.88e-14	73.2
PA0073_TagT1	PALA35_1	38.967	213	115	7	3	212	3.03e-12	68.9
PA0073_TagT1	PALA36_1	98.745	239	3	0	1	239	1.82e-125	394
PA0073_TagT1	PALA36_1	47.34	188	89	4	25	211	5.72e-20	91.7
PA0073_TagT1	PALA36_1	43.662	213	105	6	26	234	4.67e-19	89
PA0073_TagT1	PALA36_1	37.624	202	106	3	21	211	1.57e-15	78.6
PA0073_TagT1	PALA36_1	38.947	190	103	5	25	211	9.17e-15	76.3
PA0073_TagT1	PALA36_1	38.785	214	118	5	2	211	3.34e-14	74.7
PA0073_TagT1	PALA36_1	39.908	218	112	8	2	212	8.88e-14	73.2
PA0073_TagT1	PALA36_1	39.423	208	111	7	3	207	4.07e-13	71.2
PA0073_TagT1	PALA37_1	98.745	239	3	0	1	239	1.35e-125	394
PA0073_TagT1	PALA37_1	47.34	188	89	4	25	211	5.72e-20	91.7
PA0073_TagT1	PALA37_1	43.662	213	105	6	26	234	1.02e-18	87.8
PA0073_TagT1	PALA37_1	37.624	202	106	3	21	211	1.57e-15	78.6
PA0073_TagT1	PALA37_1	38.947	190	103	5	25	211	3.01e-15	77.8
PA0073_TagT1	PALA37_1	38.785	214	118	5	2	211	2.95e-14	74.7
PA0073_TagT1	PALA37_1	39.908	218	112	8	2	212	8.88e-14	73.2
PA0073_TagT1	PALA37_1	39.423	208	111	7	3	207	4.43e-13	71.2
PA0073_TagT1	PALA38_1	98.745	239	3	0	1	239	1.82e-125	394
PA0073_TagT1	PALA38_1	47.34	188	89	4	25	211	5.72e-20	91.7
PA0073_TagT1	PALA38_1	43.662	213	105	6	26	234	1.17e-18	87.8
PA0073_TagT1	PALA38_1	37.624	202	106	3	21	211	1.57e-15	78.6
PA0073_TagT1	PALA38_1	38.947	190	103	5	25	211	6.53e-15	76.6
PA0073_TagT1	PALA38_1	38.785	214	118	5	2	211	2.95e-14	74.7
PA0073_TagT1	PALA38_1	39.908	218	112	8	2	212	8.88e-14	73.2
PA0073_TagT1	PALA38_1	39.423	208	111	7	3	207	4.43e-13	71.2
PA0073_TagT1	PALA8_1	98.326	239	4	0	1	239	1.3e-125	395
PA0073_TagT1	PALA8_1	47.34	188	89	4	25	211	5.72e-20	91.7
PA0073_TagT1	PALA8_1	43.396	212	107	6	26	234	1.12e-18	87.8
PA0073_TagT1	PALA8_1	37.624	202	106	3	21	211	1.57e-15	78.6
PA0073_TagT1	PALA8_1	38.947	190	103	5	25	211	6.11e-15	76.6
PA0073_TagT1	PALA8_1	38.947	190	103	5	25	211	6.11e-15	76.6
PA0073_TagT1	PALA8_1	38.947	190	103	5	25	211	6.11e-15	76.6
PA0073_TagT1	PALA8_1	38.785	214	118	5	2	211	3.34e-14	74.7
PA0073_TagT1	PALA8_1	39.908	218	112	8	2	212	8.88e-14	73.2
PA0073_TagT1	PALA8_1	38.942	208	112	7	3	207	3.49e-12	68.6
PA0073_TagT1	PALA39_1	100	239	0	0	1	239	1.69e-126	397
PA0073_TagT1	PALA39_1	47.34	188	89	4	25	211	5.72e-20	91.7
PA0073_TagT1	PALA39_1	43.662	213	105	6	26	234	4.81e-19	89
PA0073_TagT1	PALA39_1	37.624	202	106	3	21	211	1.57e-15	78.6
PA0073_TagT1	PALA39_1	38.947	190	103	5	25	211	6.17e-15	76.6
PA0073_TagT1	PALA39_1	38.785	214	118	5	2	211	2.95e-14	74.7
PA0073_TagT1	PALA39_1	39.908	218	112	8	2	212	8.88e-14	73.2
PA0073_TagT1	PALA39_1	39.423	208	111	7	3	207	5.15e-13	71.2
PA0073_TagT1	PALA40_1	100	239	0	0	1	239	1.55e-126	397
PA0073_TagT1	PALA40_1	47.34	188	89	4	25	211	5.72e-20	91.7
PA0073_TagT1	PALA40_1	43.662	213	105	6	26	234	4.81e-19	89
PA0073_TagT1	PALA40_1	37.624	202	106	3	21	211	1.57e-15	78.6
PA0073_TagT1	PALA40_1	38.947	190	103	5	25	211	6.11e-15	76.6
PA0073_TagT1	PALA40_1	38.785	214	118	5	2	211	2.95e-14	74.7
PA0073_TagT1	PALA40_1	39.908	218	112	8	2	212	8.88e-14	73.2
PA0073_TagT1	PALA40_1	38.498	213	116	7	3	212	3.3e-12	68.6
PA0073_TagT1	PALA10_1	100	239	0	0	1	239	2.66e-126	397
PA0073_TagT1	PALA10_1	47.34	188	89	4	25	211	5.2e-20	91.7
PA0073_TagT1	PALA10_1	43.662	213	105	6	26	234	4.81e-19	89
PA0073_TagT1	PALA10_1	37.624	202	106	3	21	211	1.57e-15	78.6
PA0073_TagT1	PALA10_1	38.947	190	103	5	25	211	1.02e-14	76.3
PA0073_TagT1	PALA10_1	38.785	214	118	5	2	211	2.95e-14	74.7
PA0073_TagT1	PALA10_1	39.908	218	112	8	2	212	8.88e-14	73.2
PA0073_TagT1	PALA10_1	39.423	208	111	7	3	207	5.15e-13	71.2
PA0073_TagT1	PALA24_1	99.582	239	1	0	1	239	6.66e-126	395
PA0073_TagT1	PALA24_1	47.34	188	89	4	25	211	5.2e-20	91.7
PA0073_TagT1	PALA24_1	43.662	213	105	6	26	234	4.81e-19	89
PA0073_TagT1	PALA24_1	37.624	202	106	3	21	211	1.57e-15	78.6
PA0073_TagT1	PALA24_1	38.947	190	103	5	25	211	9.52e-15	76.3
PA0073_TagT1	PALA24_1	38.785	214	118	5	2	211	2.95e-14	74.7
PA0073_TagT1	PALA24_1	39.908	218	112	8	2	212	8.88e-14	73.2
PA0073_TagT1	PALA24_1	38.462	208	113	7	3	207	6.11e-11	65.1
PA0073_TagT1	PALA42_1	98.745	239	3	0	1	239	3.76e-126	396
PA0073_TagT1	PALA42_1	47.34	188	89	4	25	211	5.72e-20	91.7
PA0073_TagT1	PALA42_1	43.662	213	105	6	26	234	4.81e-19	89
PA0073_TagT1	PALA42_1	37.624	202	106	3	21	211	1.57e-15	78.6
PA0073_TagT1	PALA42_1	38.947	190	103	5	25	211	5.94e-15	76.6
PA0073_TagT1	PALA42_1	38.785	214	118	5	2	211	2.95e-14	74.7
PA0073_TagT1	PALA42_1	39.908	218	112	8	2	212	8.88e-14	73.2
PA0073_TagT1	PALA42_1	38.028	213	117	7	3	212	3.72e-11	65.5
PA0073_TagT1	PALA23_1	100	239	0	0	1	239	2.66e-126	397
PA0073_TagT1	PALA23_1	47.34	188	89	4	25	211	5.72e-20	91.7
PA0073_TagT1	PALA23_1	43.662	213	105	6	26	234	4.81e-19	89
PA0073_TagT1	PALA23_1	37.624	202	106	3	21	211	1.57e-15	78.6
PA0073_TagT1	PALA23_1	38.947	190	103	5	25	211	5.72e-15	77
PA0073_TagT1	PALA23_1	38.785	214	118	5	2	211	2.79e-14	74.7
PA0073_TagT1	PALA23_1	39.908	218	112	8	2	212	8.88e-14	73.2
PA0073_TagT1	PALA23_1	38.498	213	116	7	3	212	3.3e-12	68.6
PA0073_TagT1	PALA25_1	100	239	0	0	1	239	1.93e-126	397
PA0073_TagT1	PALA25_1	47.34	188	89	4	25	211	5.2e-20	91.7
PA0073_TagT1	PALA25_1	43.662	213	105	6	26	234	4.81e-19	89
PA0073_TagT1	PALA25_1	37.624	202	106	3	21	211	1.57e-15	78.6
PA0073_TagT1	PALA25_1	38.947	190	103	5	25	211	1.05e-14	76.3
PA0073_TagT1	PALA25_1	38.318	214	119	5	2	211	8.47e-14	73.6
PA0073_TagT1	PALA25_1	39.908	218	112	8	2	212	8.88e-14	73.2
PA0073_TagT1	PALA25_1	38.498	213	106	6	3	207	6.95e-13	70.9
PA0073_TagT1	PALA43_1	100	239	0	0	1	239	1.93e-126	397
PA0073_TagT1	PALA43_1	47.34	188	89	4	25	211	5.2e-20	91.7
PA0073_TagT1	PALA43_1	43.662	213	105	6	26	234	1.17e-18	87.8
PA0073_TagT1	PALA43_1	37.624	202	106	3	21	211	1.57e-15	78.6
PA0073_TagT1	PALA43_1	38.947	190	103	5	25	211	1.07e-14	75.9
PA0073_TagT1	PALA43_1	38.785	214	118	5	2	211	2.95e-14	74.7
PA0073_TagT1	PALA43_1	39.908	218	112	8	2	212	8.88e-14	73.2
PA0073_TagT1	PALA43_1	38.462	208	113	7	3	207	1.22e-11	67
PA0073_TagT1	PALA44_1	98.745	239	3	0	1	239	1.82e-125	394
PA0073_TagT1	PALA44_1	47.34	188	89	4	25	211	5.72e-20	91.7
PA0073_TagT1	PALA44_1	43.662	213	105	6	26	234	4.67e-19	89
PA0073_TagT1	PALA44_1	37.624	202	106	3	21	211	1.57e-15	78.6
PA0073_TagT1	PALA44_1	38.947	190	103	5	25	211	9.17e-15	76.3
PA0073_TagT1	PALA44_1	38.785	214	118	5	2	211	3.34e-14	74.7
PA0073_TagT1	PALA44_1	39.908	218	112	8	2	212	8.88e-14	73.2
PA0073_TagT1	PALA44_1	39.423	208	111	7	3	207	4.07e-13	71.2
PA0073_TagT1	PALA9_1	100	239	0	0	1	239	1.55e-126	397
PA0073_TagT1	PALA9_1	47.34	188	89	4	25	211	5.72e-20	91.7
PA0073_TagT1	PALA9_1	43.662	213	105	6	26	234	4.81e-19	89
PA0073_TagT1	PALA9_1	37.624	202	106	3	21	211	1.57e-15	78.6
PA0073_TagT1	PALA9_1	38.947	190	103	5	25	211	6.11e-15	76.6
PA0073_TagT1	PALA9_1	38.785	214	118	5	2	211	2.95e-14	74.7
PA0073_TagT1	PALA9_1	39.908	218	112	8	2	212	8.88e-14	73.2
PA0073_TagT1	PALA9_1	38.498	213	116	7	3	212	3.3e-12	68.6
PA0073_TagT1	PALA45_1	100	239	0	0	1	239	1.93e-126	397
PA0073_TagT1	PALA45_1	47.34	188	89	4	25	211	5.72e-20	91.7
PA0073_TagT1	PALA45_1	43.662	213	105	6	26	234	1.02e-18	87.8
PA0073_TagT1	PALA45_1	37.624	202	106	3	21	211	1.57e-15	78.6
PA0073_TagT1	PALA45_1	38.947	190	103	5	25	211	6.72e-15	76.6
PA0073_TagT1	PALA45_1	38.785	214	118	5	2	211	2.95e-14	74.7
PA0073_TagT1	PALA45_1	39.908	218	112	8	2	212	8.88e-14	73.2
PA0073_TagT1	PALA45_1	38.498	213	116	7	3	212	3.3e-12	68.6
PA0073_TagT1	PALA22_1	100	239	0	0	1	239	2.66e-126	397
PA0073_TagT1	PALA22_1	47.34	188	89	4	25	211	5.72e-20	91.7
PA0073_TagT1	PALA22_1	43.662	213	105	6	26	234	4.81e-19	89
PA0073_TagT1	PALA22_1	37.624	202	106	3	21	211	1.57e-15	78.6
PA0073_TagT1	PALA22_1	38.947	190	103	5	25	211	6.59e-15	76.6
PA0073_TagT1	PALA22_1	38.785	214	118	5	2	211	2.95e-14	74.7
PA0073_TagT1	PALA22_1	39.908	218	112	8	2	212	8.88e-14	73.2
PA0073_TagT1	PALA22_1	38.942	208	112	7	3	207	4.25e-12	68.6
PA0073_TagT1	PALA20_1	99.582	239	1	0	1	239	6.41e-126	395
PA0073_TagT1	PALA20_1	47.34	188	89	4	25	211	5.72e-20	91.7
PA0073_TagT1	PALA20_1	43.662	213	105	6	26	234	1.17e-18	87.8
PA0073_TagT1	PALA20_1	37.624	202	106	3	21	211	1.57e-15	78.6
PA0073_TagT1	PALA20_1	38.947	190	103	5	25	211	6.41e-15	76.6
PA0073_TagT1	PALA20_1	38.785	214	118	5	2	211	2.95e-14	74.7
PA0073_TagT1	PALA20_1	39.908	218	112	8	2	212	8.88e-14	73.2
PA0073_TagT1	PALA20_1	38.967	213	115	7	3	212	1.7e-12	69.7
PA0073_TagT1	PALA12_1	100	239	0	0	1	239	1.55e-126	397
PA0073_TagT1	PALA12_1	47.34	188	89	4	25	211	5.72e-20	91.7
PA0073_TagT1	PALA12_1	43.662	213	105	6	26	234	4.81e-19	89
PA0073_TagT1	PALA12_1	37.624	202	106	3	21	211	1.57e-15	78.6
PA0073_TagT1	PALA12_1	38.947	190	103	5	25	211	6.11e-15	76.6
PA0073_TagT1	PALA12_1	38.785	214	118	5	2	211	2.95e-14	74.7
PA0073_TagT1	PALA12_1	39.908	218	112	8	2	212	8.88e-14	73.2
PA0073_TagT1	PALA12_1	38.498	213	116	7	3	212	3.3e-12	68.6
PA0073_TagT1	PALA6_1	98.745	239	3	0	1	239	1.89e-125	394
PA0073_TagT1	PALA6_1	47.34	188	89	4	25	211	5.72e-20	91.7
PA0073_TagT1	PALA6_1	43.396	212	107	6	26	234	1.12e-18	87.8
PA0073_TagT1	PALA6_1	37.624	202	106	3	21	211	1.57e-15	78.6
PA0073_TagT1	PALA6_1	38.947	190	103	5	25	211	6.11e-15	76.6
PA0073_TagT1	PALA6_1	38.318	214	119	5	2	211	8.47e-14	73.6
PA0073_TagT1	PALA6_1	39.908	218	112	8	2	212	8.88e-14	73.2
PA0073_TagT1	PALA6_1	39.904	208	110	7	3	207	9.75e-13	70.1
PA0073_TagT1	PALA7_1	99.582	239	1	0	1	239	9.43e-126	395
PA0073_TagT1	PALA7_1	47.34	188	89	4	25	211	5.72e-20	91.7
PA0073_TagT1	PALA7_1	43.662	213	105	6	26	234	4.81e-19	89
PA0073_TagT1	PALA7_1	38.119	202	105	3	21	211	1.28e-15	79
PA0073_TagT1	PALA7_1	38.947	190	103	5	25	211	1.06e-14	76.3
PA0073_TagT1	PALA7_1	38.785	214	118	5	2	211	2.95e-14	74.7
PA0073_TagT1	PALA7_1	38.073	218	110	6	3	212	7.64e-14	73.6
PA0073_TagT1	PALA7_1	39.908	218	112	8	2	212	8.88e-14	73.2
PA0073_TagT1	PALA47_1	99.582	239	1	0	1	239	9.43e-126	395
PA0073_TagT1	PALA47_1	47.34	188	89	4	25	211	5.72e-20	91.7
PA0073_TagT1	PALA47_1	43.662	213	105	6	26	234	4.81e-19	89
PA0073_TagT1	PALA47_1	38.119	202	105	3	21	211	1.28e-15	79
PA0073_TagT1	PALA47_1	38.947	190	103	5	25	211	1.06e-14	76.3
PA0073_TagT1	PALA47_1	38.785	214	118	5	2	211	2.95e-14	74.7
PA0073_TagT1	PALA47_1	38.073	218	110	6	3	212	7.64e-14	73.6
PA0073_TagT1	PALA47_1	39.908	218	112	8	2	212	8.88e-14	73.2
PA0073_TagT1	PALA48_1	100	239	0	0	1	239	1.93e-126	397
PA0073_TagT1	PALA48_1	47.34	188	89	4	25	211	5.72e-20	91.7
PA0073_TagT1	PALA48_1	43.662	213	105	6	26	234	1.02e-18	87.8
PA0073_TagT1	PALA48_1	37.624	202	106	3	21	211	1.57e-15	78.6
PA0073_TagT1	PALA48_1	38.947	190	103	5	25	211	6.72e-15	76.6
PA0073_TagT1	PALA48_1	38.785	214	118	5	2	211	2.95e-14	74.7
PA0073_TagT1	PALA48_1	39.908	218	112	8	2	212	8.88e-14	73.2
PA0073_TagT1	PALA48_1	38.498	213	116	7	3	212	3.3e-12	68.6
PA0073_TagT1	PALA16_1	99.582	239	1	0	1	239	2.25e-125	394
PA0073_TagT1	PALA16_1	47.34	188	89	4	25	211	5.72e-20	91.7
PA0073_TagT1	PALA16_1	43.662	213	105	6	26	234	4.81e-19	89
PA0073_TagT1	PALA16_1	37.624	202	106	3	21	211	4.69e-15	77
PA0073_TagT1	PALA16_1	38.947	190	103	5	25	211	6.11e-15	76.6
PA0073_TagT1	PALA16_1	38.785	214	118	5	2	211	2.95e-14	74.7
PA0073_TagT1	PALA16_1	39.908	218	112	8	2	212	8.88e-14	73.2
PA0073_TagT1	PALA16_1	38.498	213	116	7	3	212	3.3e-12	68.6
PA0073_TagT1	PALA15_1	99.163	239	2	0	1	239	3.58e-125	393
PA0073_TagT1	PALA15_1	47.34	188	89	4	25	211	5.2e-20	91.7
PA0073_TagT1	PALA15_1	43.662	213	105	6	26	234	4.81e-19	89
PA0073_TagT1	PALA15_1	38.119	202	105	3	21	211	1.28e-15	79
PA0073_TagT1	PALA15_1	38.947	190	103	5	25	211	1.06e-14	76.3
PA0073_TagT1	PALA15_1	38.785	214	118	5	2	211	2.95e-14	74.7
PA0073_TagT1	PALA15_1	39.908	218	112	8	2	212	8.88e-14	73.2
PA0073_TagT1	PALA15_1	39.423	208	111	7	3	207	4.11e-13	71.2
PA0073_TagT1	PALA4_1	98.745	239	3	0	1	239	1.99e-125	394
PA0073_TagT1	PALA4_1	47.34	188	89	4	25	211	5.72e-20	91.7
PA0073_TagT1	PALA4_1	40.756	238	125	7	2	234	1.91e-18	87
PA0073_TagT1	PALA4_1	37.624	202	106	3	21	211	4.69e-15	77
PA0073_TagT1	PALA4_1	38.947	190	103	5	25	211	5.83e-15	76.6
PA0073_TagT1	PALA4_1	39.908	218	112	8	2	212	5.92e-14	73.9
PA0073_TagT1	PALA4_1	38.318	214	119	5	2	211	7.57e-14	73.6
PA0073_TagT1	PALA4_1	39.423	208	111	7	3	207	5.15e-13	71.2
PA0073_TagT1	PALA18_1	98.745	239	3	0	1	239	1.62e-125	394
PA0073_TagT1	PALA18_1	47.34	188	89	4	25	211	5.2e-20	91.7
PA0073_TagT1	PALA18_1	37.624	202	106	3	21	211	1.42e-15	78.6
PA0073_TagT1	PALA18_1	38.947	190	103	5	25	211	6.59e-15	76.6
PA0073_TagT1	PALA18_1	38.785	214	118	5	2	211	2.95e-14	74.7
PA0073_TagT1	PALA18_1	39.908	218	112	8	2	212	8.88e-14	73.2
PA0073_TagT1	PALA18_1	37.615	218	111	6	3	212	8.01e-13	70.5
PA0073_TagT1	PALA18_2	43.662	213	105	6	26	234	4.8e-19	89
PA0073_TagT1	PALA50_1	99.582	239	1	0	1	239	7.41e-126	395
PA0073_TagT1	PALA50_1	47.34	188	89	4	25	211	5.72e-20	91.7
PA0073_TagT1	PALA50_1	43.662	213	105	6	26	234	4.81e-19	89
PA0073_TagT1	PALA50_1	37.624	202	106	3	21	211	1.57e-15	78.6
PA0073_TagT1	PALA50_1	38.947	190	103	5	25	211	6.41e-15	76.6
PA0073_TagT1	PALA50_1	38.785	214	118	5	2	211	2.95e-14	74.7
PA0073_TagT1	PALA50_1	39.908	218	112	8	2	212	8.88e-14	73.2
PA0073_TagT1	PALA50_1	39.423	208	111	7	3	207	5.15e-13	71.2
PA0073_TagT1	PALA3_1	99.582	239	1	0	1	239	2.25e-125	394
PA0073_TagT1	PALA3_1	47.34	188	89	4	25	211	5.72e-20	91.7
PA0073_TagT1	PALA3_1	43.662	213	105	6	26	234	4.81e-19	89
PA0073_TagT1	PALA3_1	37.624	202	106	3	21	211	4.69e-15	77
PA0073_TagT1	PALA3_1	38.947	190	103	5	25	211	6.11e-15	76.6
PA0073_TagT1	PALA3_1	38.785	214	118	5	2	211	2.95e-14	74.7
PA0073_TagT1	PALA3_1	39.908	218	112	8	2	212	8.88e-14	73.2
PA0073_TagT1	PALA3_1	38.498	213	116	7	3	212	3.3e-12	68.6
PA0073_TagT1	PALA1_1	98.745	239	3	0	1	239	3.01e-125	394
PA0073_TagT1	PALA1_1	47.34	188	89	4	25	211	5.72e-20	91.7
PA0073_TagT1	PALA1_1	43.662	213	105	6	26	234	1.02e-18	87.8
PA0073_TagT1	PALA1_1	37.624	202	106	3	21	211	1.57e-15	78.6
PA0073_TagT1	PALA1_1	38.947	190	103	5	25	211	5.78e-15	77
PA0073_TagT1	PALA1_1	38.785	214	118	5	2	211	3.34e-14	74.7
PA0073_TagT1	PALA1_1	39.908	218	112	8	2	212	8.88e-14	73.2
PA0073_TagT1	PALA1_1	39.423	208	111	7	3	207	4e-13	71.2
PA0073_TagT1	PALA13_1	100	239	0	0	1	239	1.93e-126	397
PA0073_TagT1	PALA13_1	46.809	188	90	4	25	211	8.06e-20	90.9
PA0073_TagT1	PALA13_1	43.662	213	105	6	26	234	4.81e-19	89
PA0073_TagT1	PALA13_1	37.624	202	106	3	21	211	1.23e-15	79
PA0073_TagT1	PALA13_1	38.947	190	103	5	25	211	1.03e-14	76.3
PA0073_TagT1	PALA13_1	38.785	214	118	5	2	211	2.95e-14	74.7
PA0073_TagT1	PALA13_1	39.908	218	112	8	2	212	8.88e-14	73.2
PA0073_TagT1	PALA13_1	38.462	208	113	7	3	207	6.46e-11	64.7
PA0073_TagT1	PALA17_1	100	239	0	0	1	239	1.93e-126	397
PA0073_TagT1	PALA17_1	47.34	188	89	4	25	211	5.72e-20	91.7
PA0073_TagT1	PALA17_1	43.662	213	105	6	26	234	1.02e-18	87.8
PA0073_TagT1	PALA17_1	37.624	202	106	3	21	211	1.57e-15	78.6
PA0073_TagT1	PALA17_1	39.691	194	104	6	21	211	1.9e-15	78.2
PA0073_TagT1	PALA17_1	38.785	214	118	5	2	211	2.95e-14	74.7
PA0073_TagT1	PALA17_1	39.908	218	112	8	2	212	8.88e-14	73.2
PA0073_TagT1	PALA17_1	38.498	213	116	7	3	212	3.3e-12	68.6
PA0073_TagT1	PALA11_1	100	239	0	0	1	239	1.93e-126	397
PA0073_TagT1	PALA11_1	47.34	188	89	4	25	211	5.72e-20	91.7
PA0073_TagT1	PALA11_1	43.662	213	105	6	26	234	3.52e-19	89.4
PA0073_TagT1	PALA11_1	37.624	202	106	3	21	211	1.57e-15	78.6
PA0073_TagT1	PALA11_1	38.947	190	103	5	25	211	3.16e-15	77.8
PA0073_TagT1	PALA11_1	38.785	214	118	5	2	211	2.95e-14	74.7
PA0073_TagT1	PALA11_1	39.908	218	112	8	2	212	8.88e-14	73.2
PA0073_TagT1	PALA11_1	38.498	213	116	7	3	212	3.66e-12	68.6
PA0073_TagT1	PALA5_1	99.582	239	1	0	1	239	9.43e-126	395
PA0073_TagT1	PALA5_1	47.34	188	89	4	25	211	5.72e-20	91.7
PA0073_TagT1	PALA5_1	43.662	213	105	6	26	234	4.81e-19	89
PA0073_TagT1	PALA5_1	38.119	202	105	3	21	211	1.28e-15	79
PA0073_TagT1	PALA5_1	38.947	190	103	5	25	211	1.06e-14	76.3
PA0073_TagT1	PALA5_1	38.785	214	118	5	2	211	2.95e-14	74.7
PA0073_TagT1	PALA5_1	38.073	218	110	6	3	212	7.64e-14	73.6
PA0073_TagT1	PALA5_1	39.908	218	112	8	2	212	8.88e-14	73.2
PA0073_TagT1	PALA51_1	98.745	239	3	0	1	239	1.89e-125	394
PA0073_TagT1	PALA51_1	47.34	188	89	4	25	211	5.72e-20	91.7
PA0073_TagT1	PALA51_1	43.662	213	105	6	26	234	1.02e-18	87.8
PA0073_TagT1	PALA51_1	37.624	202	106	3	21	211	1.57e-15	78.6
PA0073_TagT1	PALA51_1	38.947	190	103	5	25	211	6.98e-15	76.6
PA0073_TagT1	PALA51_1	38.318	214	119	5	2	211	8.47e-14	73.6
PA0073_TagT1	PALA51_1	39.908	218	112	8	2	212	8.88e-14	73.2
PA0073_TagT1	PALA51_1	39.904	208	110	7	3	207	9.75e-13	70.1
PA0073_TagT1	PALA52_1	98.745	239	3	0	1	239	5.17e-125	393
PA0073_TagT1	PALA52_1	47.34	188	89	4	25	211	5.72e-20	91.7
PA0073_TagT1	PALA52_1	43.662	213	105	6	26	234	3.12e-18	86.3
PA0073_TagT1	PALA52_1	38.947	190	103	5	25	211	5.72e-15	77
PA0073_TagT1	PALA52_1	37.624	202	106	3	21	211	2.01e-14	75.1
PA0073_TagT1	PALA52_1	38.785	214	118	5	2	211	2.95e-14	74.7
PA0073_TagT1	PALA52_1	39.908	218	112	8	2	212	7.86e-14	73.6
PA0073_TagT1	PALA52_1	38.942	208	112	7	3	207	3.56e-12	68.6
PA0073_TagT1	PALA52_1	34.043	188	106	5	25	207	5.41e-11	65.1
PA0073_TagT1	PALA21_1	100	239	0	0	1	239	1.93e-126	397
PA0073_TagT1	PALA21_1	46.809	188	90	4	25	211	8.06e-20	90.9
PA0073_TagT1	PALA21_1	43.662	213	105	6	26	234	4.81e-19	89
PA0073_TagT1	PALA21_1	37.624	202	106	3	21	211	1.23e-15	79
PA0073_TagT1	PALA21_1	38.947	190	103	5	25	211	1.03e-14	76.3
PA0073_TagT1	PALA21_1	38.785	214	118	5	2	211	2.95e-14	74.7
PA0073_TagT1	PALA21_1	39.908	218	112	8	2	212	8.88e-14	73.2
PA0073_TagT1	PALA21_1	38.462	208	113	7	3	207	6.46e-11	64.7
PA0073_TagT1	PALA53_1	100	239	0	0	1	239	1.93e-126	397
PA0073_TagT1	PALA53_1	47.34	188	89	4	25	211	5.2e-20	91.7
PA0073_TagT1	PALA53_1	43.662	213	105	6	26	234	4.81e-19	89
PA0073_TagT1	PALA53_1	37.624	202	106	3	21	211	1.57e-15	78.6
PA0073_TagT1	PALA53_1	38.947	190	103	5	25	211	1.05e-14	76.3
PA0073_TagT1	PALA53_1	38.318	214	119	5	2	211	8.47e-14	73.6
PA0073_TagT1	PALA53_1	39.908	218	112	8	2	212	8.88e-14	73.2
PA0073_TagT1	PALA53_1	38.498	213	106	6	3	207	6.95e-13	70.9
PA0073_TagT1	PALA54_1	98.745	239	3	0	1	239	1.82e-125	394
PA0073_TagT1	PALA54_1	47.34	188	89	4	25	211	5.72e-20	91.7
PA0073_TagT1	PALA54_1	43.662	213	105	6	26	234	1.17e-18	87.8
PA0073_TagT1	PALA54_1	37.624	202	106	3	21	211	1.57e-15	78.6
PA0073_TagT1	PALA54_1	38.947	190	103	5	25	211	6.53e-15	76.6
PA0073_TagT1	PALA54_1	38.785	214	118	5	2	211	2.95e-14	74.7
PA0073_TagT1	PALA54_1	39.908	218	112	8	2	212	8.88e-14	73.2
PA0073_TagT1	PALA54_1	39.423	208	111	7	3	207	4.43e-13	71.2
PA0073_TagT1	PALA55_1	99.582	239	1	0	1	239	1.06e-125	395
PA0073_TagT1	PALA55_1	47.34	188	89	4	25	211	5.2e-20	91.7
PA0073_TagT1	PALA55_1	43.662	213	105	6	26	234	4.81e-19	89
PA0073_TagT1	PALA55_1	38.119	202	105	3	21	211	1.28e-15	79
PA0073_TagT1	PALA55_1	38.947	190	103	5	25	211	4.78e-15	77
PA0073_TagT1	PALA55_1	38.785	214	118	5	2	211	2.95e-14	74.7
PA0073_TagT1	PALA55_1	39.908	218	112	8	2	212	8.88e-14	73.2
PA0073_TagT1	PALA55_1	39.423	208	111	7	3	207	4.11e-13	71.2
PA0073_TagT1	PALA14_1	100	239	0	0	1	239	1.69e-126	397
PA0073_TagT1	PALA14_1	47.34	188	89	4	25	211	5.72e-20	91.7
PA0073_TagT1	PALA14_1	43.662	213	105	6	26	234	4.81e-19	89
PA0073_TagT1	PALA14_1	37.624	202	106	3	21	211	1.57e-15	78.6
PA0073_TagT1	PALA14_1	38.947	190	103	5	25	211	6.17e-15	76.6
PA0073_TagT1	PALA14_1	38.785	214	118	5	2	211	2.95e-14	74.7
PA0073_TagT1	PALA14_1	39.908	218	112	8	2	212	8.88e-14	73.2
PA0073_TagT1	PALA14_1	39.423	208	111	7	3	207	5.15e-13	71.2
PA0073_TagT1	PALA56_1	100	239	0	0	1	239	1.55e-126	397
PA0073_TagT1	PALA56_1	47.34	188	89	4	25	211	5.72e-20	91.7
PA0073_TagT1	PALA56_1	43.662	213	105	6	26	234	1.02e-18	87.8
PA0073_TagT1	PALA56_1	37.624	202	106	3	21	211	1.57e-15	78.6
PA0073_TagT1	PALA56_1	38.947	190	103	5	25	211	6.23e-15	76.6
PA0073_TagT1	PALA56_1	38.785	214	118	5	2	211	2.95e-14	74.7
PA0073_TagT1	PALA56_1	39.908	218	112	8	2	212	8.88e-14	73.2
PA0073_TagT1	PALA56_1	38.498	213	116	7	3	212	4.17e-12	68.6
PA0073_TagT1	PALA19_1	99.582	239	1	0	1	239	7.41e-126	395
PA0073_TagT1	PALA19_1	46.809	188	90	4	25	211	7.76e-20	91.3
PA0073_TagT1	PALA19_1	43.662	213	105	6	26	234	4.81e-19	89
PA0073_TagT1	PALA19_1	37.624	202	106	3	21	211	1.57e-15	78.6
PA0073_TagT1	PALA19_1	38.947	190	103	5	25	211	6.29e-15	76.6
PA0073_TagT1	PALA19_1	38.785	214	118	5	2	211	2.95e-14	74.7
PA0073_TagT1	PALA19_1	39.908	218	112	8	2	212	8.88e-14	73.2
PA0073_TagT1	PALA19_1	39.423	208	111	7	3	207	4.56e-13	71.2
PA0073_TagT1	PALA2_1	98.745	239	3	0	1	239	1.89e-125	394
PA0073_TagT1	PALA2_1	47.34	188	89	4	25	211	5.72e-20	91.7
PA0073_TagT1	PALA2_1	43.662	213	105	6	26	234	4.81e-19	89
PA0073_TagT1	PALA2_1	37.624	202	106	3	21	211	1.57e-15	78.6
PA0073_TagT1	PALA2_1	38.947	190	103	5	25	211	1.23e-14	75.9
PA0073_TagT1	PALA2_1	38.318	214	119	5	2	211	8.47e-14	73.6
PA0073_TagT1	PALA2_1	39.908	218	112	8	2	212	8.88e-14	73.2
PA0073_TagT1	PALA2_1	39.904	208	110	7	3	207	9.75e-13	70.1
PA0074_PpkA	PALA26_1	99.419	1032	6	0	1	1032	0	1755
PA0074_PpkA	PALA26_1	32.5	240	140	6	46	275	5.7e-20	100
PA0074_PpkA	PALA26_1	30.4	250	141	6	8	242	1.07e-17	92.4
PA0074_PpkA	PALA27_1	99.806	1032	2	0	1	1032	0	1760
PA0074_PpkA	PALA27_1	32.787	244	134	7	46	275	2.42e-19	97.8
PA0074_PpkA	PALA27_1	30.279	251	140	7	8	242	1.74e-16	88.6
PA0074_PpkA	PALA27_1	30.332	211	123	7	14	207	5.54e-14	80.5
PA0074_PpkA	PALA28_1	99.612	1032	4	0	1	1032	0	1754
PA0074_PpkA	PALA28_1	33.197	244	133	7	46	275	3.29e-20	100
PA0074_PpkA	PALA28_1	29.2	250	144	6	8	242	2.15e-16	88.2
PA0074_PpkA	PALA29_1	99.806	1032	2	0	1	1032	0	1760
PA0074_PpkA	PALA29_1	32.787	244	134	7	46	275	2.42e-19	97.8
PA0074_PpkA	PALA29_1	30.279	251	140	7	8	242	1.74e-16	88.6
PA0074_PpkA	PALA29_1	30.332	211	123	7	14	207	5.54e-14	80.5
PA0074_PpkA	PALA30_1	99.419	1032	6	0	1	1032	0	1755
PA0074_PpkA	PALA30_1	32.787	244	134	7	46	275	2.42e-19	97.8
PA0074_PpkA	PALA30_1	30	250	142	6	8	242	4.52e-17	90.5
PA0074_PpkA	PALA32_1	99.806	1032	2	0	1	1032	0	1756
PA0074_PpkA	PALA32_1	33.197	244	133	7	46	275	4.31e-20	100
PA0074_PpkA	PALA32_1	29.6	250	143	6	8	242	9.92e-17	89.4
PA0074_PpkA	PALA33_1	99.612	1032	4	0	1	1032	0	1753
PA0074_PpkA	PALA33_1	33.197	244	133	7	46	275	4.31e-20	100
PA0074_PpkA	PALA33_1	29.88	251	141	7	8	242	1.49e-16	89
PA0074_PpkA	PALA34_1	99.612	1032	4	0	1	1032	0	1757
PA0074_PpkA	PALA34_1	33.197	244	133	7	46	275	4.31e-20	100
PA0074_PpkA	PALA34_1	30.279	251	140	7	8	242	1.74e-16	88.6
PA0074_PpkA	PALA35_1	99.322	1032	7	0	1	1032	0	1759
PA0074_PpkA	PALA35_1	33.333	240	138	7	46	275	4.83e-19	97.1
PA0074_PpkA	PALA35_1	36.782	174	100	5	97	261	5.53e-18	93.6
PA0074_PpkA	PALA35_1	30	250	142	6	8	242	3.57e-17	90.9
PA0074_PpkA	PALA35_1	26.236	263	164	8	7	256	8.72e-13	76.6
PA0074_PpkA	PALA36_1	98.454	1035	13	1	1	1032	0	1754
PA0074_PpkA	PALA36_1	32.787	244	134	7	46	275	2.42e-19	97.8
PA0074_PpkA	PALA36_1	30.4	250	141	6	8	242	1.07e-17	92.4
PA0074_PpkA	PALA37_1	99.709	1032	3	0	1	1032	0	1757
PA0074_PpkA	PALA37_1	33.197	244	133	7	46	275	9.07e-20	99.4
PA0074_PpkA	PALA37_1	30	250	142	6	8	242	3.48e-17	90.9
PA0074_PpkA	PALA38_1	98.454	1035	13	1	1	1032	0	1754
PA0074_PpkA	PALA38_1	33.197	244	133	7	46	275	8.2e-20	99.4
PA0074_PpkA	PALA38_1	30.4	250	141	6	8	242	1.04e-17	92.8
PA0074_PpkA	PALA8_1	99.516	1032	5	0	1	1032	0	1757
PA0074_PpkA	PALA8_1	33.197	244	133	7	46	275	8.2e-20	99.4
PA0074_PpkA	PALA8_1	30	250	142	6	8	242	3.76e-17	90.9
PA0074_PpkA	PALA39_1	99.709	1032	3	0	1	1032	0	1756
PA0074_PpkA	PALA39_1	33.197	244	133	7	46	275	4.61e-20	100
PA0074_PpkA	PALA39_1	29.6	250	143	6	8	242	9.92e-17	89.4
PA0074_PpkA	PALA40_1	98.159	1032	12	1	1	1032	0	1750
PA0074_PpkA	PALA40_1	33.197	244	133	7	46	275	4.31e-20	100
PA0074_PpkA	PALA40_1	30.279	251	140	7	8	242	1.74e-16	88.6
PA0074_PpkA	PALA10_1	98.159	1032	17	1	1	1032	0	1750
PA0074_PpkA	PALA10_1	33.197	244	133	7	46	275	5.37e-20	100
PA0074_PpkA	PALA10_1	29.6	250	143	6	8	242	9.92e-17	89.4
PA0074_PpkA	PALA10_1	24.583	240	150	6	52	262	9.38e-12	73.2
PA0074_PpkA	PALA24_1	99.516	1032	5	0	1	1032	0	1751
PA0074_PpkA	PALA24_1	32.377	244	135	7	46	275	1.34e-18	95.5
PA0074_PpkA	PALA24_1	29.6	250	143	6	8	242	9.92e-17	89.4
PA0074_PpkA	PALA42_1	99.709	1032	3	0	1	1032	0	1756
PA0074_PpkA	PALA42_1	33.197	244	133	7	46	275	4.31e-20	100
PA0074_PpkA	PALA42_1	29.6	250	143	6	8	242	9.92e-17	89.4
PA0074_PpkA	PALA23_1	99.709	1032	3	0	1	1032	0	1756
PA0074_PpkA	PALA23_1	32.787	244	134	7	46	275	2.42e-19	97.8
PA0074_PpkA	PALA23_1	29.6	250	143	6	8	242	9.92e-17	89.4
PA0074_PpkA	PALA25_1	99.709	1032	3	0	1	1032	0	1756
PA0074_PpkA	PALA25_1	32.787	244	134	7	46	275	2.56e-19	97.8
PA0074_PpkA	PALA25_1	29.88	251	141	7	8	242	4.72e-16	87
PA0074_PpkA	PALA43_1	99.709	1032	3	0	1	1032	0	1756
PA0074_PpkA	PALA43_1	32.787	244	134	7	46	275	2.56e-19	97.8
PA0074_PpkA	PALA43_1	29.6	250	143	6	8	242	9.92e-17	89.4
PA0074_PpkA	PALA43_1	26.616	263	163	8	7	256	2.32e-13	78.2
PA0074_PpkA	PALA44_1	98.454	1035	13	1	1	1032	0	1754
PA0074_PpkA	PALA44_1	32.787	244	134	7	46	275	2.42e-19	97.8
PA0074_PpkA	PALA44_1	30.4	250	141	6	8	242	1.07e-17	92.4
PA0074_PpkA	PALA9_1	98.159	1032	12	1	1	1032	0	1750
PA0074_PpkA	PALA9_1	33.197	244	133	7	46	275	4.31e-20	100
PA0074_PpkA	PALA9_1	30.279	251	140	7	8	242	1.74e-16	88.6
PA0074_PpkA	PALA45_1	99.612	1032	4	0	1	1032	0	1757
PA0074_PpkA	PALA45_1	32.787	244	134	7	46	275	2.42e-19	97.8
PA0074_PpkA	PALA45_1	30.677	251	139	7	8	242	5.63e-17	90.1
PA0074_PpkA	PALA45_1	30.332	211	123	7	14	207	5.54e-14	80.5
PA0074_PpkA	PALA22_1	99.612	1032	4	0	1	1032	0	1753
PA0074_PpkA	PALA22_1	33.197	244	133	7	46	275	3.38e-20	100
PA0074_PpkA	PALA22_1	29.6	250	143	6	8	242	1.03e-16	89.4
PA0074_PpkA	PALA20_1	99.612	1032	4	0	1	1032	0	1756
PA0074_PpkA	PALA20_1	32.787	244	134	7	46	275	2.42e-19	97.8
PA0074_PpkA	PALA20_1	30	250	142	6	8	242	3.57e-17	90.9
PA0074_PpkA	PALA12_1	98.159	1032	12	1	1	1032	0	1750
PA0074_PpkA	PALA12_1	33.197	244	133	7	46	275	4.31e-20	100
PA0074_PpkA	PALA12_1	30.279	251	140	7	8	242	1.74e-16	88.6
PA0074_PpkA	PALA6_1	99.612	1032	4	0	1	1032	0	1756
PA0074_PpkA	PALA6_1	33.197	244	133	7	46	275	4.31e-20	100
PA0074_PpkA	PALA6_1	29.6	250	143	6	8	242	9.92e-17	89.4
PA0074_PpkA	PALA7_1	99.806	1032	2	0	1	1032	0	1756
PA0074_PpkA	PALA7_1	32.787	244	134	7	46	275	2.56e-19	97.8
PA0074_PpkA	PALA7_1	29.6	250	143	6	8	242	9.92e-17	89.4
PA0074_PpkA	PALA47_1	99.806	1032	2	0	1	1032	0	1756
PA0074_PpkA	PALA47_1	32.787	244	134	7	46	275	2.56e-19	97.8
PA0074_PpkA	PALA47_1	29.6	250	143	6	8	242	9.92e-17	89.4
PA0074_PpkA	PALA48_1	99.612	1032	4	0	1	1032	0	1757
PA0074_PpkA	PALA48_1	32.787	244	134	7	46	275	2.42e-19	97.8
PA0074_PpkA	PALA48_1	30.677	251	139	7	8	242	5.63e-17	90.1
PA0074_PpkA	PALA48_1	30.332	211	123	7	14	207	4.8e-14	80.5
PA0074_PpkA	PALA16_1	99.612	1032	4	0	1	1032	0	1757
PA0074_PpkA	PALA16_1	33.197	244	133	7	46	275	4.31e-20	100
PA0074_PpkA	PALA16_1	30.279	251	140	7	8	242	1.74e-16	88.6
PA0074_PpkA	PALA15_1	99.709	1032	3	0	1	1032	0	1756
PA0074_PpkA	PALA15_1	33.197	244	133	7	46	275	4.31e-20	100
PA0074_PpkA	PALA15_1	29.6	250	143	6	8	242	9.92e-17	89.4
PA0074_PpkA	PALA4_1	99.516	1032	5	0	1	1032	0	1756
PA0074_PpkA	PALA4_1	33.333	240	138	7	46	275	4.79e-19	97.1
PA0074_PpkA	PALA4_1	30	250	142	6	8	242	3.6e-17	90.9
PA0074_PpkA	PALA18_1	99.806	1032	2	0	1	1032	0	1759
PA0074_PpkA	PALA18_1	33.197	244	133	7	46	275	8.06e-20	99.8
PA0074_PpkA	PALA18_1	29.6	250	143	6	8	242	9.92e-17	89.4
PA0074_PpkA	PALA50_1	99.709	1032	3	0	1	1032	0	1756
PA0074_PpkA	PALA50_1	33.197	244	133	7	46	275	4.31e-20	100
PA0074_PpkA	PALA50_1	29.6	250	143	6	8	242	1.03e-16	89.4
PA0074_PpkA	PALA3_1	99.612	1032	4	0	1	1032	0	1757
PA0074_PpkA	PALA3_1	33.197	244	133	7	46	275	4.31e-20	100
PA0074_PpkA	PALA3_1	30.279	251	140	7	8	242	1.74e-16	88.6
PA0074_PpkA	PALA1_1	99.612	1032	4	0	1	1032	0	1759
PA0074_PpkA	PALA1_1	32.787	244	134	7	46	275	2.42e-19	97.8
PA0074_PpkA	PALA1_1	30	250	142	6	8	242	3.57e-17	90.9
PA0074_PpkA	PALA13_1	99.612	1032	4	0	1	1032	0	1753
PA0074_PpkA	PALA13_1	33.197	244	133	7	46	275	4.31e-20	100
PA0074_PpkA	PALA13_1	29.88	251	141	7	8	242	1.49e-16	89
PA0074_PpkA	PALA17_1	99.612	1032	4	0	1	1032	0	1757
PA0074_PpkA	PALA17_1	32.787	244	134	7	46	275	2.42e-19	97.8
PA0074_PpkA	PALA17_1	30.677	251	139	7	8	242	5.63e-17	90.1
PA0074_PpkA	PALA17_1	30.332	211	123	7	14	207	5.54e-14	80.5
PA0074_PpkA	PALA11_1	99.709	1032	3	0	1	1032	0	1756
PA0074_PpkA	PALA11_1	32.5	240	140	6	46	275	2.43e-20	101
PA0074_PpkA	PALA11_1	29.6	250	143	6	8	242	9.92e-17	89.4
PA0074_PpkA	PALA5_1	99.806	1032	2	0	1	1032	0	1756
PA0074_PpkA	PALA5_1	32.787	244	134	7	46	275	2.56e-19	97.8
PA0074_PpkA	PALA5_1	29.6	250	143	6	8	242	9.92e-17	89.4
PA0074_PpkA	PALA51_1	99.612	1032	4	0	1	1032	0	1756
PA0074_PpkA	PALA51_1	32.787	244	134	7	46	275	2.42e-19	97.8
PA0074_PpkA	PALA51_1	29.6	250	143	6	8	242	9.92e-17	89.4
PA0074_PpkA	PALA52_1	97.965	1032	20	1	1	1032	0	1746
PA0074_PpkA	PALA52_1	32.203	236	146	6	46	275	3.27e-19	97.4
PA0074_PpkA	PALA52_1	28.8	250	145	6	8	242	4.06e-16	87.4
PA0074_PpkA	PALA21_1	99.612	1032	4	0	1	1032	0	1753
PA0074_PpkA	PALA21_1	33.197	244	133	7	46	275	4.31e-20	100
PA0074_PpkA	PALA21_1	29.88	251	141	7	8	242	1.49e-16	89
PA0074_PpkA	PALA53_1	99.709	1032	3	0	1	1032	0	1756
PA0074_PpkA	PALA53_1	32.787	244	134	7	46	275	2.56e-19	97.8
PA0074_PpkA	PALA53_1	29.88	251	141	7	8	242	4.72e-16	87
PA0074_PpkA	PALA54_1	98.454	1035	13	1	1	1032	0	1754
PA0074_PpkA	PALA54_1	33.197	244	133	7	46	275	8.2e-20	99.4
PA0074_PpkA	PALA54_1	30.4	250	141	6	8	242	1.04e-17	92.8
PA0074_PpkA	PALA55_1	99.806	1032	2	0	1	1032	0	1756
PA0074_PpkA	PALA55_1	33.197	244	133	7	46	275	4.31e-20	100
PA0074_PpkA	PALA55_1	29.6	250	143	6	8	242	9.92e-17	89.4
PA0074_PpkA	PALA14_1	99.709	1032	3	0	1	1032	0	1756
PA0074_PpkA	PALA14_1	33.197	244	133	7	46	275	4.61e-20	100
PA0074_PpkA	PALA14_1	29.6	250	143	6	8	242	9.92e-17	89.4
PA0074_PpkA	PALA56_1	99.612	1032	4	0	1	1032	0	1754
PA0074_PpkA	PALA56_1	33.197	244	133	7	46	275	5.37e-20	100
PA0074_PpkA	PALA56_1	29.6	250	143	6	8	242	1.03e-16	89.4
PA0074_PpkA	PALA19_1	99.709	1032	3	0	1	1032	0	1756
PA0074_PpkA	PALA19_1	33.197	244	133	7	46	275	5.37e-20	100
PA0074_PpkA	PALA19_1	30.279	251	140	7	8	242	1.74e-16	88.6
PA0074_PpkA	PALA2_1	99.612	1032	4	0	1	1032	0	1756
PA0074_PpkA	PALA2_1	33.197	244	133	7	46	275	4.31e-20	100
PA0074_PpkA	PALA2_1	29.6	250	143	6	8	242	9.92e-17	89.4
PA0075_PppA	PALA26_1	99.587	242	1	0	1	242	6.97e-156	481
PA0075_PppA	PALA26_1	46.383	235	123	1	9	240	4.51e-55	192
PA0075_PppA	PALA27_1	100	242	0	0	1	242	2.73e-156	483
PA0075_PppA	PALA27_1	45.957	235	124	1	9	240	1.92e-54	191
PA0075_PppA	PALA28_1	100	242	0	0	1	242	2.73e-156	483
PA0075_PppA	PALA28_1	45.957	235	124	1	9	240	1.92e-54	191
PA0075_PppA	PALA29_1	100	242	0	0	1	242	2.73e-156	483
PA0075_PppA	PALA29_1	45.957	235	124	1	9	240	1.92e-54	191
PA0075_PppA	PALA30_1	99.587	242	1	0	1	242	6.97e-156	481
PA0075_PppA	PALA30_1	45.957	235	124	1	9	240	1.92e-54	191
PA0075_PppA	PALA32_1	100	242	0	0	1	242	2.73e-156	483
PA0075_PppA	PALA32_1	45.957	235	124	1	9	240	1.92e-54	191
PA0075_PppA	PALA33_1	99.587	242	1	0	1	242	6.97e-156	481
PA0075_PppA	PALA33_1	45.957	235	124	1	9	240	1.92e-54	191
PA0075_PppA	PALA34_1	100	242	0	0	1	242	2.73e-156	483
PA0075_PppA	PALA34_1	45.957	235	124	1	9	240	1.92e-54	191
PA0075_PppA	PALA35_1	99.174	242	2	0	1	242	1.82e-155	480
PA0075_PppA	PALA35_1	46.383	235	123	1	9	240	4.51e-55	192
PA0075_PppA	PALA36_1	99.587	242	1	0	1	242	6.97e-156	481
PA0075_PppA	PALA36_1	45.957	235	124	1	9	240	1.92e-54	191
PA0075_PppA	PALA37_1	99.587	242	1	0	1	242	6.97e-156	481
PA0075_PppA	PALA37_1	46.383	235	123	1	9	240	4.51e-55	192
PA0075_PppA	PALA38_1	99.587	242	1	0	1	242	6.97e-156	481
PA0075_PppA	PALA38_1	46.383	235	123	1	9	240	4.51e-55	192
PA0075_PppA	PALA8_1	99.587	242	1	0	1	242	6.97e-156	481
PA0075_PppA	PALA8_1	45.957	235	124	1	9	240	1.58e-54	191
PA0075_PppA	PALA39_1	100	242	0	0	1	242	2.73e-156	483
PA0075_PppA	PALA39_1	45.957	235	124	1	9	240	1.92e-54	191
PA0075_PppA	PALA40_1	100	242	0	0	1	242	2.73e-156	483
PA0075_PppA	PALA40_1	45.957	235	124	1	9	240	1.92e-54	191
PA0075_PppA	PALA10_1	100	242	0	0	1	242	2.73e-156	483
PA0075_PppA	PALA10_1	45.957	235	124	1	9	240	1.92e-54	191
PA0075_PppA	PALA24_1	100	242	0	0	1	242	2.73e-156	483
PA0075_PppA	PALA24_1	45.957	235	124	1	9	240	1.92e-54	191
PA0075_PppA	PALA42_1	100	242	0	0	1	242	2.73e-156	483
PA0075_PppA	PALA42_1	45.957	235	124	1	9	240	1.92e-54	191
PA0075_PppA	PALA23_1	100	242	0	0	1	242	2.73e-156	483
PA0075_PppA	PALA23_1	45.957	235	124	1	9	240	1.92e-54	191
PA0075_PppA	PALA25_1	100	242	0	0	1	242	2.73e-156	483
PA0075_PppA	PALA25_1	45.957	235	124	1	9	240	1.92e-54	191
PA0075_PppA	PALA43_1	99.587	242	1	0	1	242	6.97e-156	481
PA0075_PppA	PALA43_1	45.957	235	124	1	9	240	1.92e-54	191
PA0075_PppA	PALA44_1	99.587	242	1	0	1	242	6.97e-156	481
PA0075_PppA	PALA44_1	45.957	235	124	1	9	240	1.92e-54	191
PA0075_PppA	PALA9_1	100	242	0	0	1	242	2.73e-156	483
PA0075_PppA	PALA9_1	45.957	235	124	1	9	240	1.92e-54	191
PA0075_PppA	PALA45_1	99.587	242	1	0	1	242	7.53e-156	481
PA0075_PppA	PALA45_1	45.957	235	124	1	9	240	1.92e-54	191
PA0075_PppA	PALA22_1	100	242	0	0	1	242	2.73e-156	483
PA0075_PppA	PALA22_1	45.957	235	124	1	9	240	1.92e-54	191
PA0075_PppA	PALA20_1	99.587	242	1	0	1	242	6.97e-156	481
PA0075_PppA	PALA20_1	45.957	235	124	1	9	240	1.92e-54	191
PA0075_PppA	PALA12_1	100	242	0	0	1	242	2.73e-156	483
PA0075_PppA	PALA12_1	45.957	235	124	1	9	240	1.92e-54	191
PA0075_PppA	PALA6_1	100	242	0	0	1	242	2.73e-156	483
PA0075_PppA	PALA6_1	45.957	235	124	1	9	240	1.92e-54	191
PA0075_PppA	PALA7_1	100	242	0	0	1	242	2.73e-156	483
PA0075_PppA	PALA7_1	45.957	235	124	1	9	240	1.92e-54	191
PA0075_PppA	PALA47_1	100	242	0	0	1	242	2.73e-156	483
PA0075_PppA	PALA47_1	45.957	235	124	1	9	240	1.92e-54	191
PA0075_PppA	PALA48_1	99.587	242	1	0	1	242	7.53e-156	481
PA0075_PppA	PALA48_1	45.957	235	124	1	9	240	1.92e-54	191
PA0075_PppA	PALA16_1	100	242	0	0	1	242	2.73e-156	483
PA0075_PppA	PALA16_1	45.957	235	124	1	9	240	1.92e-54	191
PA0075_PppA	PALA15_1	100	242	0	0	1	242	2.73e-156	483
PA0075_PppA	PALA15_1	45.957	235	124	1	9	240	1.92e-54	191
PA0075_PppA	PALA4_1	99.587	242	1	0	1	242	6.97e-156	481
PA0075_PppA	PALA4_1	46.383	235	123	1	9	240	4.51e-55	192
PA0075_PppA	PALA18_1	99.587	242	1	0	1	242	6.97e-156	481
PA0075_PppA	PALA18_1	45.532	235	125	1	9	240	2.2e-53	187
PA0075_PppA	PALA50_1	100	242	0	0	1	242	2.73e-156	483
PA0075_PppA	PALA50_1	45.957	235	124	1	9	240	1.92e-54	191
PA0075_PppA	PALA3_1	100	242	0	0	1	242	2.73e-156	483
PA0075_PppA	PALA3_1	45.957	235	124	1	9	240	1.92e-54	191
PA0075_PppA	PALA1_1	99.587	242	1	0	1	242	6.97e-156	481
PA0075_PppA	PALA1_1	45.957	235	124	1	9	240	1.45e-54	191
PA0075_PppA	PALA13_1	99.587	242	1	0	1	242	6.97e-156	481
PA0075_PppA	PALA13_1	45.957	235	124	1	9	240	1.92e-54	191
PA0075_PppA	PALA17_1	99.587	242	1	0	1	242	7.53e-156	481
PA0075_PppA	PALA17_1	45.957	235	124	1	9	240	1.92e-54	191
PA0075_PppA	PALA11_1	100	242	0	0	1	242	2.73e-156	483
PA0075_PppA	PALA11_1	45.957	235	124	1	9	240	1.74e-54	191
PA0075_PppA	PALA5_1	100	242	0	0	1	242	2.73e-156	483
PA0075_PppA	PALA5_1	45.957	235	124	1	9	240	1.92e-54	191
PA0075_PppA	PALA51_1	100	242	0	0	1	242	2.73e-156	483
PA0075_PppA	PALA51_1	45.957	235	124	1	9	240	1.92e-54	191
PA0075_PppA	PALA52_1	98.76	242	3	0	1	242	1.87e-154	478
PA0075_PppA	PALA52_1	45.532	235	125	1	9	240	4.98e-54	189
PA0075_PppA	PALA21_1	99.587	242	1	0	1	242	6.97e-156	481
PA0075_PppA	PALA21_1	45.957	235	124	1	9	240	1.92e-54	191
PA0075_PppA	PALA53_1	100	242	0	0	1	242	2.73e-156	483
PA0075_PppA	PALA53_1	45.957	235	124	1	9	240	1.92e-54	191
PA0075_PppA	PALA54_1	99.587	242	1	0	1	242	6.97e-156	481
PA0075_PppA	PALA54_1	46.383	235	123	1	9	240	4.51e-55	192
PA0075_PppA	PALA55_1	100	242	0	0	1	242	2.73e-156	483
PA0075_PppA	PALA55_1	45.957	235	124	1	9	240	1.92e-54	191
PA0075_PppA	PALA14_1	100	242	0	0	1	242	2.73e-156	483
PA0075_PppA	PALA14_1	45.957	235	124	1	9	240	1.92e-54	191
PA0075_PppA	PALA56_1	100	242	0	0	1	242	2.73e-156	483
PA0075_PppA	PALA56_1	45.957	235	124	1	9	240	1.92e-54	191
PA0075_PppA	PALA19_1	100	242	0	0	1	242	2.73e-156	483
PA0075_PppA	PALA19_1	45.957	235	124	1	9	240	1.92e-54	191
PA0075_PppA	PALA2_1	100	242	0	0	1	242	2.73e-156	483
PA0075_PppA	PALA2_1	45.957	235	124	1	9	240	1.92e-54	191
PA0076_TagF	PALA26_1	99.115	226	2	0	1	226	2.57e-125	393
PA0076_TagF	PALA27_1	99.558	226	1	0	1	226	1.83e-126	396
PA0076_TagF	PALA28_1	99.558	226	1	0	1	226	1.71e-126	396
PA0076_TagF	PALA29_1	99.558	226	1	0	1	226	1.83e-126	396
PA0076_TagF	PALA30_1	99.115	226	2	0	1	226	2.59e-125	393
PA0076_TagF	PALA32_1	99.558	226	1	0	1	226	1.71e-126	396
PA0076_TagF	PALA33_1	99.115	226	2	0	1	226	1.39e-125	394
PA0076_TagF	PALA34_1	99.558	226	1	0	1	226	1.76e-126	396
PA0076_TagF	PALA35_1	99.115	226	2	0	1	226	2.57e-125	393
PA0076_TagF	PALA36_1	99.115	226	2	0	1	226	7.02e-125	392
PA0076_TagF	PALA37_1	99.115	226	2	0	1	226	1.19e-125	394
PA0076_TagF	PALA38_1	99.115	226	2	0	1	226	6.49e-125	392
PA0076_TagF	PALA8_1	99.115	226	2	0	1	226	2.59e-125	393
PA0076_TagF	PALA39_1	99.558	226	1	0	1	226	1.71e-126	396
PA0076_TagF	PALA40_1	99.558	226	1	0	1	226	1.78e-126	396
PA0076_TagF	PALA10_1	99.558	226	1	0	1	226	1.36e-126	397
PA0076_TagF	PALA24_1	99.115	226	2	0	1	226	4.91e-125	392
PA0076_TagF	PALA42_1	99.558	226	1	0	1	226	1.71e-126	396
PA0076_TagF	PALA23_1	99.558	226	1	0	1	226	2.29e-126	396
PA0076_TagF	PALA25_1	99.558	226	1	0	1	226	1.74e-126	396
PA0076_TagF	PALA43_1	99.115	226	2	0	1	226	2.33e-125	393
PA0076_TagF	PALA44_1	99.115	226	2	0	1	226	7.02e-125	392
PA0076_TagF	PALA9_1	99.558	226	1	0	1	226	1.78e-126	396
PA0076_TagF	PALA45_1	99.558	226	1	0	1	226	2.4e-126	396
PA0076_TagF	PALA22_1	99.558	226	1	0	1	226	1.23e-126	397
PA0076_TagF	PALA20_1	99.115	226	2	0	1	226	2.05e-125	393
PA0076_TagF	PALA12_1	99.558	226	1	0	1	226	1.78e-126	396
PA0076_TagF	PALA6_1	99.558	226	1	0	1	226	2.16e-126	396
PA0076_TagF	PALA7_1	99.558	226	1	0	1	226	1.71e-126	396
PA0076_TagF	PALA47_1	99.558	226	1	0	1	226	1.71e-126	396
PA0076_TagF	PALA48_1	99.558	226	1	0	1	226	2.4e-126	396
PA0076_TagF	PALA16_1	99.558	226	1	0	1	226	1.76e-126	396
PA0076_TagF	PALA15_1	99.558	226	1	0	1	226	3.67e-126	395
PA0076_TagF	PALA4_1	99.115	226	2	0	1	226	6.62e-125	392
PA0076_TagF	PALA18_1	99.115	226	2	0	1	226	6.49e-125	392
PA0076_TagF	PALA50_1	99.558	226	1	0	1	226	1.71e-126	396
PA0076_TagF	PALA3_1	99.558	226	1	0	1	226	1.76e-126	396
PA0076_TagF	PALA1_1	99.115	226	2	0	1	226	2.57e-125	393
PA0076_TagF	PALA13_1	99.115	226	2	0	1	226	1.39e-125	394
PA0076_TagF	PALA17_1	99.558	226	1	0	1	226	2.4e-126	396
PA0076_TagF	PALA11_1	99.558	226	1	0	1	226	1.23e-126	397
PA0076_TagF	PALA5_1	99.558	226	1	0	1	226	1.71e-126	396
PA0076_TagF	PALA51_1	99.558	226	1	0	1	226	2.16e-126	396
PA0076_TagF	PALA52_1	99.115	226	2	0	1	226	1.78e-125	394
PA0076_TagF	PALA21_1	99.115	226	2	0	1	226	1.39e-125	394
PA0076_TagF	PALA53_1	99.558	226	1	0	1	226	1.74e-126	396
PA0076_TagF	PALA54_1	99.115	226	2	0	1	226	6.49e-125	392
PA0076_TagF	PALA55_1	99.558	226	1	0	1	226	1.78e-126	396
PA0076_TagF	PALA14_1	99.558	226	1	0	1	226	1.71e-126	396
PA0076_TagF	PALA56_1	99.115	226	2	0	1	226	2.57e-125	393
PA0076_TagF	PALA19_1	99.558	226	1	0	1	226	5.78e-126	395
PA0076_TagF	PALA2_1	99.558	226	1	0	1	226	2.16e-126	396
PA0077_TssM1	PALA26_1	99.546	1102	4	1	1	1101	0	2058
PA0077_TssM1	PALA26_1	29.836	1096	692	24	41	1101	7.13e-102	358
PA0077_TssM1	PALA27_1	100	1101	0	0	1	1101	0	2070
PA0077_TssM1	PALA27_1	29.927	1096	691	24	41	1101	7.83e-103	361
PA0077_TssM1	PALA28_1	99.728	1101	3	0	1	1101	0	2066
PA0077_TssM1	PALA28_1	29.889	1084	707	24	41	1101	3.28e-103	362
PA0077_TssM1	PALA29_1	100	1101	0	0	1	1101	0	2070
PA0077_TssM1	PALA29_1	29.927	1096	691	24	41	1101	7.83e-103	361
PA0077_TssM1	PALA30_1	99.365	1102	6	1	1	1101	0	2053
PA0077_TssM1	PALA30_1	29.927	1096	691	24	41	1101	2.13e-102	360
PA0077_TssM1	PALA32_1	100	1101	0	0	1	1101	0	2071
PA0077_TssM1	PALA32_1	29.889	1084	707	24	41	1101	7.83e-103	361
PA0077_TssM1	PALA33_1	99.909	1101	1	0	1	1101	0	2068
PA0077_TssM1	PALA33_1	30.074	1084	705	24	41	1101	3.6e-103	362
PA0077_TssM1	PALA34_1	99.909	1101	1	0	1	1101	0	2070
PA0077_TssM1	PALA34_1	29.927	1096	691	24	41	1101	7.83e-103	361
PA0077_TssM1	PALA35_1	99.456	1102	5	1	1	1101	0	2057
PA0077_TssM1	PALA35_1	29.836	1096	692	24	41	1101	1.85e-103	363
PA0077_TssM1	PALA36_1	99.546	1102	4	1	1	1101	0	2058
PA0077_TssM1	PALA36_1	29.836	1096	692	24	41	1101	6.33e-103	361
PA0077_TssM1	PALA37_1	99.365	1102	6	1	1	1101	0	2056
PA0077_TssM1	PALA37_1	30.074	1084	705	24	41	1101	2.09e-102	360
PA0077_TssM1	PALA38_1	99.456	1102	5	1	1	1101	0	2057
PA0077_TssM1	PALA38_1	29.927	1096	691	24	41	1101	3.32e-103	362
PA0077_TssM1	PALA8_1	99.457	1104	3	1	1	1101	0	2052
PA0077_TssM1	PALA8_1	29.836	1096	692	24	41	1101	5.16e-102	358
PA0077_TssM1	PALA39_1	100	1101	0	0	1	1101	0	2073
PA0077_TssM1	PALA39_1	29.889	1084	707	24	41	1101	9.51e-103	360
PA0077_TssM1	PALA40_1	99.728	1101	3	0	1	1101	0	2065
PA0077_TssM1	PALA40_1	29.927	1096	691	24	41	1101	7.83e-103	361
PA0077_TssM1	PALA10_1	99.909	1101	1	0	1	1101	0	2069
PA0077_TssM1	PALA10_1	29.889	1084	707	24	41	1101	5.26e-103	361
PA0077_TssM1	PALA24_1	99.637	1102	3	1	1	1101	0	2062
PA0077_TssM1	PALA24_1	29.836	1096	692	24	41	1101	1.89e-103	363
PA0077_TssM1	PALA42_1	100	1101	0	0	1	1101	0	2070
PA0077_TssM1	PALA42_1	30.018	1096	686	24	41	1101	4.2e-105	368
PA0077_TssM1	PALA23_1	99.818	1101	2	0	1	1101	0	2068
PA0077_TssM1	PALA23_1	29.927	1096	691	24	41	1101	2.78e-103	362
PA0077_TssM1	PALA25_1	99.818	1101	2	0	1	1101	0	2067
PA0077_TssM1	PALA25_1	29.745	1096	693	24	41	1101	7.62e-103	361
PA0077_TssM1	PALA43_1	99.637	1102	3	1	1	1101	0	2058
PA0077_TssM1	PALA43_1	29.889	1084	707	24	41	1101	1.25e-104	366
PA0077_TssM1	PALA44_1	99.546	1102	4	1	1	1101	0	2058
PA0077_TssM1	PALA44_1	29.836	1096	692	24	41	1101	6.33e-103	361
PA0077_TssM1	PALA9_1	99.728	1101	3	0	1	1101	0	2065
PA0077_TssM1	PALA9_1	29.927	1096	691	24	41	1101	7.83e-103	361
PA0077_TssM1	PALA45_1	99.728	1101	3	0	1	1101	0	2067
PA0077_TssM1	PALA45_1	29.889	1084	707	24	41	1101	7.91e-103	361
PA0077_TssM1	PALA22_1	99.456	1102	5	1	1	1101	0	2058
PA0077_TssM1	PALA22_1	29.836	1096	692	24	41	1101	1.52e-103	363
PA0077_TssM1	PALA20_1	99.637	1102	3	1	1	1101	0	2062
PA0077_TssM1	PALA20_1	29.836	1096	692	24	41	1101	5.72e-102	358
PA0077_TssM1	PALA12_1	99.728	1101	3	0	1	1101	0	2065
PA0077_TssM1	PALA12_1	29.927	1096	691	24	41	1101	7.83e-103	361
PA0077_TssM1	PALA6_1	99.728	1101	3	0	1	1101	0	2064
PA0077_TssM1	PALA6_1	27.392	993	649	20	143	1101	2e-92	282
PA0077_TssM1	PALA6_1	54.118	85	34	4	41	124	2e-92	81.6
PA0077_TssM1	PALA7_1	100	1101	0	0	1	1101	0	2071
PA0077_TssM1	PALA7_1	30.166	1084	700	24	41	1101	2.24e-104	365
PA0077_TssM1	PALA47_1	100	1101	0	0	1	1101	0	2071
PA0077_TssM1	PALA47_1	30.166	1084	700	24	41	1101	2.24e-104	365
PA0077_TssM1	PALA48_1	99.728	1101	3	0	1	1101	0	2067
PA0077_TssM1	PALA48_1	29.889	1084	707	24	41	1101	7.91e-103	361
PA0077_TssM1	PALA16_1	100	1101	0	0	1	1101	0	2070
PA0077_TssM1	PALA16_1	29.927	1096	691	24	41	1101	7.83e-103	361
PA0077_TssM1	PALA15_1	99.909	1101	1	0	1	1101	0	2070
PA0077_TssM1	PALA15_1	29.889	1084	707	24	41	1101	7.83e-103	361
PA0077_TssM1	PALA4_1	99.546	1102	4	1	1	1101	0	2058
PA0077_TssM1	PALA4_1	29.836	1096	692	24	41	1101	5.72e-102	358
PA0077_TssM1	PALA18_1	99.546	1102	4	1	1	1101	0	2061
PA0077_TssM1	PALA18_1	29.745	1096	693	24	41	1101	1.85e-102	360
PA0077_TssM1	PALA50_1	99.728	1102	2	1	1	1101	0	2064
PA0077_TssM1	PALA50_1	29.927	1096	691	24	41	1101	7.76e-103	361
PA0077_TssM1	PALA3_1	99.909	1101	1	0	1	1101	0	2070
PA0077_TssM1	PALA3_1	29.927	1096	691	24	41	1101	7.83e-103	361
PA0077_TssM1	PALA1_1	99.546	1102	4	1	1	1101	0	2058
PA0077_TssM1	PALA1_1	29.836	1096	692	24	41	1101	4.22e-103	362
PA0077_TssM1	PALA13_1	99.909	1101	1	0	1	1101	0	2068
PA0077_TssM1	PALA13_1	30.074	1084	705	24	41	1101	3.6e-103	362
PA0077_TssM1	PALA17_1	99.728	1101	3	0	1	1101	0	2067
PA0077_TssM1	PALA17_1	29.889	1084	707	24	41	1101	7.91e-103	361
PA0077_TssM1	PALA11_1	99.818	1101	2	0	1	1101	0	2067
PA0077_TssM1	PALA11_1	29.927	1096	691	24	41	1101	4.71e-103	362
PA0077_TssM1	PALA5_1	100	1101	0	0	1	1101	0	2071
PA0077_TssM1	PALA5_1	30.166	1084	700	24	41	1101	2.24e-104	365
PA0077_TssM1	PALA51_1	99.818	1101	2	0	1	1101	0	2066
PA0077_TssM1	PALA51_1	29.797	1084	708	24	41	1101	5.99e-102	358
PA0077_TssM1	PALA52_1	100	1101	0	0	1	1101	0	2069
PA0077_TssM1	PALA52_1	29.982	1084	706	24	41	1101	5.03e-103	361
PA0077_TssM1	PALA21_1	99.909	1101	1	0	1	1101	0	2068
PA0077_TssM1	PALA21_1	30.074	1084	705	24	41	1101	3.6e-103	362
PA0077_TssM1	PALA53_1	99.818	1101	2	0	1	1101	0	2067
PA0077_TssM1	PALA53_1	29.889	1084	707	24	41	1101	2.53e-104	365
PA0077_TssM1	PALA54_1	99.456	1102	5	1	1	1101	0	2057
PA0077_TssM1	PALA54_1	29.927	1096	691	24	41	1101	3.32e-103	362
PA0077_TssM1	PALA55_1	99.728	1101	3	0	1	1101	0	2063
PA0077_TssM1	PALA55_1	30.166	1084	700	24	41	1101	2.24e-104	365
PA0077_TssM1	PALA14_1	100	1101	0	0	1	1101	0	2073
PA0077_TssM1	PALA14_1	29.889	1084	707	24	41	1101	9.51e-103	360
PA0077_TssM1	PALA56_1	99.818	1101	2	0	1	1101	0	2067
PA0077_TssM1	PALA56_1	29.927	1096	691	24	41	1101	1.17e-102	360
PA0077_TssM1	PALA19_1	99.818	1101	2	0	1	1101	0	2067
PA0077_TssM1	PALA19_1	30.128	1092	694	24	41	1101	8.2e-104	364
PA0077_TssM1	PALA2_1	99.818	1101	2	0	1	1101	0	2066
PA0077_TssM1	PALA2_1	29.653	1096	694	24	41	1101	5.61e-102	358
PA0078_TssL1	PALA26_1	99.777	449	1	0	1	449	0	788
PA0078_TssL1	PALA26_1	46.734	199	106	0	53	251	6.95e-40	156
PA0078_TssL1	PALA26_1	40.179	112	67	0	332	443	3.48e-15	81.6
PA0078_TssL1	PALA27_1	99.777	449	1	0	1	449	0	788
PA0078_TssL1	PALA27_1	46.734	199	106	0	53	251	3.81e-40	157
PA0078_TssL1	PALA27_1	40.179	112	67	0	332	443	3.48e-15	81.6
PA0078_TssL1	PALA28_1	99.777	449	1	0	1	449	0	788
PA0078_TssL1	PALA28_1	46.734	199	106	0	53	251	3.81e-40	157
PA0078_TssL1	PALA28_1	40.179	112	67	0	332	443	3.48e-15	81.6
PA0078_TssL1	PALA29_1	99.777	449	1	0	1	449	0	788
PA0078_TssL1	PALA29_1	46.734	199	106	0	53	251	3.81e-40	157
PA0078_TssL1	PALA29_1	40.179	112	67	0	332	443	3.48e-15	81.6
PA0078_TssL1	PALA30_1	99.777	449	1	0	1	449	0	788
PA0078_TssL1	PALA30_1	46.734	199	106	0	53	251	3.81e-40	157
PA0078_TssL1	PALA30_1	40.179	112	67	0	332	443	3.48e-15	81.6
PA0078_TssL1	PALA32_1	99.777	449	1	0	1	449	0	789
PA0078_TssL1	PALA32_1	46.734	199	106	0	53	251	3.81e-40	157
PA0078_TssL1	PALA32_1	40.179	112	67	0	332	443	3.48e-15	81.6
PA0078_TssL1	PALA33_1	99.777	449	1	0	1	449	0	788
PA0078_TssL1	PALA33_1	46.734	199	106	0	53	251	3.81e-40	157
PA0078_TssL1	PALA33_1	40.179	112	67	0	332	443	3.48e-15	81.6
PA0078_TssL1	PALA34_1	99.777	449	1	0	1	449	0	788
PA0078_TssL1	PALA34_1	46.734	199	106	0	53	251	3.81e-40	157
PA0078_TssL1	PALA34_1	40.179	112	67	0	332	443	3.48e-15	81.6
PA0078_TssL1	PALA35_1	99.777	449	1	0	1	449	0	788
PA0078_TssL1	PALA35_1	46.734	199	106	0	53	251	3.81e-40	157
PA0078_TssL1	PALA35_1	40.179	112	67	0	332	443	3.48e-15	81.6
PA0078_TssL1	PALA36_1	99.777	449	1	0	1	449	0	789
PA0078_TssL1	PALA36_1	46.734	199	106	0	53	251	6.95e-40	156
PA0078_TssL1	PALA36_1	40.179	112	67	0	332	443	3.48e-15	81.6
PA0078_TssL1	PALA37_1	100	449	0	0	1	449	0	790
PA0078_TssL1	PALA37_1	46.734	199	106	0	53	251	3.81e-40	157
PA0078_TssL1	PALA37_1	40.179	112	67	0	332	443	3.48e-15	81.6
PA0078_TssL1	PALA38_1	99.777	449	1	0	1	449	0	791
PA0078_TssL1	PALA38_1	46.734	199	106	0	53	251	3.81e-40	157
PA0078_TssL1	PALA38_1	40.179	112	67	0	332	443	3.48e-15	81.6
PA0078_TssL1	PALA8_1	100	449	0	0	1	449	0	790
PA0078_TssL1	PALA8_1	46.734	199	106	0	53	251	3.81e-40	157
PA0078_TssL1	PALA8_1	40.179	112	67	0	332	443	3.45e-15	81.6
PA0078_TssL1	PALA39_1	99.777	449	1	0	1	449	0	788
PA0078_TssL1	PALA39_1	46.734	199	106	0	53	251	3.81e-40	157
PA0078_TssL1	PALA39_1	40.179	112	67	0	332	443	3.48e-15	81.6
PA0078_TssL1	PALA40_1	100	449	0	0	1	449	0	790
PA0078_TssL1	PALA40_1	46.734	199	106	0	53	251	3.81e-40	157
PA0078_TssL1	PALA40_1	40.179	112	67	0	332	443	3.48e-15	81.6
PA0078_TssL1	PALA10_1	100	449	0	0	1	449	0	790
PA0078_TssL1	PALA10_1	46.734	199	106	0	53	251	3.81e-40	157
PA0078_TssL1	PALA10_1	40.179	112	67	0	332	443	3.7e-15	81.6
PA0078_TssL1	PALA24_1	100	449	0	0	1	449	0	790
PA0078_TssL1	PALA24_1	46.734	199	106	0	53	251	6.95e-40	156
PA0078_TssL1	PALA24_1	40.179	112	67	0	332	443	3.48e-15	81.6
PA0078_TssL1	PALA42_1	99.777	449	1	0	1	449	0	788
PA0078_TssL1	PALA42_1	46.734	199	106	0	53	251	3.81e-40	157
PA0078_TssL1	PALA42_1	40.179	112	67	0	332	443	3.48e-15	81.6
PA0078_TssL1	PALA23_1	99.777	449	1	0	1	449	0	788
PA0078_TssL1	PALA23_1	46.734	199	106	0	53	251	3.81e-40	157
PA0078_TssL1	PALA23_1	40.179	112	67	0	332	443	3.48e-15	81.6
PA0078_TssL1	PALA25_1	100	449	0	0	1	449	0	790
PA0078_TssL1	PALA25_1	46.734	199	106	0	53	251	3.81e-40	157
PA0078_TssL1	PALA25_1	40.179	112	67	0	332	443	3.48e-15	81.6
PA0078_TssL1	PALA43_1	100	449	0	0	1	449	0	790
PA0078_TssL1	PALA43_1	46.734	199	106	0	53	251	3.81e-40	157
PA0078_TssL1	PALA43_1	40.179	112	67	0	332	443	3.48e-15	81.6
PA0078_TssL1	PALA44_1	99.777	449	1	0	1	449	0	789
PA0078_TssL1	PALA44_1	46.734	199	106	0	53	251	6.95e-40	156
PA0078_TssL1	PALA44_1	40.179	112	67	0	332	443	3.48e-15	81.6
PA0078_TssL1	PALA9_1	100	449	0	0	1	449	0	790
PA0078_TssL1	PALA9_1	46.734	199	106	0	53	251	3.81e-40	157
PA0078_TssL1	PALA9_1	40.179	112	67	0	332	443	3.48e-15	81.6
PA0078_TssL1	PALA45_1	99.555	449	2	0	1	449	0	787
PA0078_TssL1	PALA45_1	46.734	199	106	0	53	251	3.81e-40	157
PA0078_TssL1	PALA45_1	40.179	112	67	0	332	443	3.33e-15	81.6
PA0078_TssL1	PALA22_1	99.777	449	1	0	1	449	0	788
PA0078_TssL1	PALA22_1	46.734	199	106	0	53	251	3.81e-40	157
PA0078_TssL1	PALA22_1	40.179	112	67	0	332	443	3.48e-15	81.6
PA0078_TssL1	PALA20_1	99.777	449	1	0	1	449	0	791
PA0078_TssL1	PALA20_1	46.734	199	106	0	53	251	3.81e-40	157
PA0078_TssL1	PALA20_1	40.179	112	67	0	332	443	3.48e-15	81.6
PA0078_TssL1	PALA12_1	100	449	0	0	1	449	0	790
PA0078_TssL1	PALA12_1	46.734	199	106	0	53	251	3.81e-40	157
PA0078_TssL1	PALA12_1	40.179	112	67	0	332	443	3.48e-15	81.6
PA0078_TssL1	PALA6_1	99.777	449	1	0	1	449	0	788
PA0078_TssL1	PALA6_1	46.734	199	106	0	53	251	3.81e-40	157
PA0078_TssL1	PALA6_1	40.179	112	67	0	332	443	3.48e-15	81.6
PA0078_TssL1	PALA7_1	99.777	449	1	0	1	449	0	789
PA0078_TssL1	PALA7_1	46.734	199	106	0	53	251	3.81e-40	157
PA0078_TssL1	PALA7_1	40.179	112	67	0	332	443	3.48e-15	81.6
PA0078_TssL1	PALA47_1	99.777	449	1	0	1	449	0	789
PA0078_TssL1	PALA47_1	46.734	199	106	0	53	251	3.81e-40	157
PA0078_TssL1	PALA47_1	40.179	112	67	0	332	443	3.48e-15	81.6
PA0078_TssL1	PALA48_1	99.555	449	2	0	1	449	0	787
PA0078_TssL1	PALA48_1	46.734	199	106	0	53	251	3.81e-40	157
PA0078_TssL1	PALA48_1	40.179	112	67	0	332	443	3.33e-15	81.6
PA0078_TssL1	PALA16_1	99.777	449	1	0	1	449	0	788
PA0078_TssL1	PALA16_1	46.734	199	106	0	53	251	3.81e-40	157
PA0078_TssL1	PALA16_1	40.179	112	67	0	332	443	3.48e-15	81.6
PA0078_TssL1	PALA15_1	99.555	449	2	0	1	449	0	787
PA0078_TssL1	PALA15_1	46.734	199	106	0	53	251	3.81e-40	157
PA0078_TssL1	PALA15_1	40.179	112	67	0	332	443	3.48e-15	81.6
PA0078_TssL1	PALA4_1	100	449	0	0	1	449	0	790
PA0078_TssL1	PALA4_1	46.734	199	106	0	53	251	3.81e-40	157
PA0078_TssL1	PALA4_1	40.179	112	67	0	332	443	3.33e-15	81.6
PA0078_TssL1	PALA18_1	100	449	0	0	1	449	0	790
PA0078_TssL1	PALA18_1	46.734	199	106	0	53	251	3.81e-40	157
PA0078_TssL1	PALA18_1	40.179	112	67	0	332	443	3.48e-15	81.6
PA0078_TssL1	PALA50_1	100	449	0	0	1	449	0	790
PA0078_TssL1	PALA50_1	46.734	199	106	0	53	251	3.81e-40	157
PA0078_TssL1	PALA50_1	40.179	112	67	0	332	443	3.48e-15	81.6
PA0078_TssL1	PALA3_1	99.777	449	1	0	1	449	0	788
PA0078_TssL1	PALA3_1	46.734	199	106	0	53	251	3.81e-40	157
PA0078_TssL1	PALA3_1	40.179	112	67	0	332	443	3.48e-15	81.6
PA0078_TssL1	PALA1_1	99.777	449	1	0	1	449	0	791
PA0078_TssL1	PALA1_1	46.734	199	106	0	53	251	6.95e-40	156
PA0078_TssL1	PALA1_1	40.179	112	67	0	332	443	3.48e-15	81.6
PA0078_TssL1	PALA13_1	99.777	449	1	0	1	449	0	788
PA0078_TssL1	PALA13_1	46.734	199	106	0	53	251	3.81e-40	157
PA0078_TssL1	PALA13_1	40.179	112	67	0	332	443	3.48e-15	81.6
PA0078_TssL1	PALA17_1	99.555	449	2	0	1	449	0	787
PA0078_TssL1	PALA17_1	46.734	199	106	0	53	251	3.81e-40	157
PA0078_TssL1	PALA17_1	40.179	112	67	0	332	443	3.33e-15	81.6
PA0078_TssL1	PALA11_1	100	449	0	0	1	449	0	790
PA0078_TssL1	PALA11_1	46.734	199	106	0	53	251	3.81e-40	157
PA0078_TssL1	PALA11_1	40.179	112	67	0	332	443	3.48e-15	81.6
PA0078_TssL1	PALA5_1	99.777	449	1	0	1	449	0	789
PA0078_TssL1	PALA5_1	46.734	199	106	0	53	251	3.81e-40	157
PA0078_TssL1	PALA5_1	40.179	112	67	0	332	443	3.48e-15	81.6
PA0078_TssL1	PALA51_1	99.777	449	1	0	1	449	0	788
PA0078_TssL1	PALA51_1	46.734	199	106	0	53	251	3.81e-40	157
PA0078_TssL1	PALA51_1	40.179	112	67	0	332	443	3.48e-15	81.6
PA0078_TssL1	PALA52_1	100	449	0	0	1	449	0	790
PA0078_TssL1	PALA52_1	46.734	199	106	0	53	251	8.46e-40	156
PA0078_TssL1	PALA52_1	40.179	112	67	0	332	443	2.67e-15	82
PA0078_TssL1	PALA21_1	99.777	449	1	0	1	449	0	788
PA0078_TssL1	PALA21_1	46.734	199	106	0	53	251	3.81e-40	157
PA0078_TssL1	PALA21_1	40.179	112	67	0	332	443	3.48e-15	81.6
PA0078_TssL1	PALA53_1	100	449	0	0	1	449	0	790
PA0078_TssL1	PALA53_1	46.734	199	106	0	53	251	3.81e-40	157
PA0078_TssL1	PALA53_1	40.179	112	67	0	332	443	3.48e-15	81.6
PA0078_TssL1	PALA54_1	99.777	449	1	0	1	449	0	791
PA0078_TssL1	PALA54_1	46.734	199	106	0	53	251	3.81e-40	157
PA0078_TssL1	PALA54_1	40.179	112	67	0	332	443	3.48e-15	81.6
PA0078_TssL1	PALA55_1	99.555	449	2	0	1	449	0	786
PA0078_TssL1	PALA55_1	46.734	199	106	0	53	251	3.81e-40	157
PA0078_TssL1	PALA55_1	40.179	112	67	0	332	443	3.48e-15	81.6
PA0078_TssL1	PALA14_1	99.777	449	1	0	1	449	0	788
PA0078_TssL1	PALA14_1	46.734	199	106	0	53	251	3.81e-40	157
PA0078_TssL1	PALA14_1	40.179	112	67	0	332	443	3.48e-15	81.6
PA0078_TssL1	PALA56_1	99.777	449	1	0	1	449	0	788
PA0078_TssL1	PALA56_1	46.734	199	106	0	53	251	3.81e-40	157
PA0078_TssL1	PALA56_1	40.179	112	67	0	332	443	3.48e-15	81.6
PA0078_TssL1	PALA19_1	100	449	0	0	1	449	0	790
PA0078_TssL1	PALA19_1	46.734	199	106	0	53	251	3.81e-40	157
PA0078_TssL1	PALA19_1	40.179	112	67	0	332	443	3.48e-15	81.6
PA0078_TssL1	PALA2_1	99.777	449	1	0	1	449	0	788
PA0078_TssL1	PALA2_1	46.734	199	106	0	53	251	3.81e-40	157
PA0078_TssL1	PALA2_1	40.179	112	67	0	332	443	3.48e-15	81.6
PA0079_TssK1	PALA26_1	100	444	0	0	1	444	0	862
PA0079_TssK1	PALA26_1	41.667	444	251	5	5	444	4.18e-97	322
PA0079_TssK1	PALA27_1	100	444	0	0	1	444	0	862
PA0079_TssK1	PALA27_1	41.667	444	251	5	5	444	4.43e-97	322
PA0079_TssK1	PALA28_1	100	444	0	0	1	444	0	862
PA0079_TssK1	PALA28_1	41.667	444	251	5	5	444	4.43e-97	322
PA0079_TssK1	PALA29_1	100	444	0	0	1	444	0	862
PA0079_TssK1	PALA29_1	41.667	444	251	5	5	444	4.43e-97	322
PA0079_TssK1	PALA30_1	100	444	0	0	1	444	0	862
PA0079_TssK1	PALA30_1	41.667	444	251	5	5	444	4.18e-97	322
PA0079_TssK1	PALA32_1	100	444	0	0	1	444	0	862
PA0079_TssK1	PALA32_1	41.667	444	251	5	5	444	4.43e-97	322
PA0079_TssK1	PALA33_1	100	444	0	0	1	444	0	862
PA0079_TssK1	PALA33_1	41.667	444	251	5	5	444	4.43e-97	322
PA0079_TssK1	PALA34_1	100	444	0	0	1	444	0	862
PA0079_TssK1	PALA34_1	41.667	444	251	5	5	444	4.43e-97	322
PA0079_TssK1	PALA35_1	99.775	444	1	0	1	444	0	860
PA0079_TssK1	PALA35_1	41.667	444	251	5	5	444	4.18e-97	322
PA0079_TssK1	PALA36_1	100	444	0	0	1	444	0	862
PA0079_TssK1	PALA36_1	41.667	444	251	5	5	444	4.18e-97	322
PA0079_TssK1	PALA37_1	99.775	444	1	0	1	444	0	860
PA0079_TssK1	PALA37_1	41.667	444	251	5	5	444	4.43e-97	322
PA0079_TssK1	PALA38_1	100	444	0	0	1	444	0	862
PA0079_TssK1	PALA38_1	41.667	444	251	5	5	444	4.43e-97	322
PA0079_TssK1	PALA8_1	100	444	0	0	1	444	0	862
PA0079_TssK1	PALA8_1	41.667	444	251	5	5	444	4.18e-97	322
PA0079_TssK1	PALA39_1	100	444	0	0	1	444	0	862
PA0079_TssK1	PALA39_1	41.667	444	251	5	5	444	4.43e-97	322
PA0079_TssK1	PALA40_1	100	444	0	0	1	444	0	862
PA0079_TssK1	PALA40_1	41.667	444	251	5	5	444	4.43e-97	322
PA0079_TssK1	PALA10_1	100	444	0	0	1	444	0	862
PA0079_TssK1	PALA10_1	41.667	444	251	5	5	444	4.43e-97	322
PA0079_TssK1	PALA24_1	100	444	0	0	1	444	0	862
PA0079_TssK1	PALA24_1	41.667	444	251	5	5	444	4.18e-97	322
PA0079_TssK1	PALA42_1	100	444	0	0	1	444	0	862
PA0079_TssK1	PALA42_1	41.667	444	251	5	5	444	4.43e-97	322
PA0079_TssK1	PALA23_1	100	444	0	0	1	444	0	862
PA0079_TssK1	PALA23_1	41.892	444	250	5	5	444	2.15e-97	323
PA0079_TssK1	PALA25_1	100	444	0	0	1	444	0	862
PA0079_TssK1	PALA25_1	41.667	444	251	5	5	444	4.43e-97	322
PA0079_TssK1	PALA43_1	100	444	0	0	1	444	0	862
PA0079_TssK1	PALA43_1	41.667	444	251	5	5	444	4.43e-97	322
PA0079_TssK1	PALA44_1	100	444	0	0	1	444	0	862
PA0079_TssK1	PALA44_1	41.667	444	251	5	5	444	4.18e-97	322
PA0079_TssK1	PALA9_1	100	444	0	0	1	444	0	862
PA0079_TssK1	PALA9_1	41.667	444	251	5	5	444	4.43e-97	322
PA0079_TssK1	PALA45_1	100	444	0	0	1	444	0	862
PA0079_TssK1	PALA45_1	41.441	444	252	5	5	444	1.57e-96	320
PA0079_TssK1	PALA22_1	100	444	0	0	1	444	0	862
PA0079_TssK1	PALA22_1	41.667	444	251	5	5	444	4.43e-97	322
PA0079_TssK1	PALA20_1	99.775	444	1	0	1	444	0	861
PA0079_TssK1	PALA20_1	41.667	444	251	5	5	444	4.18e-97	322
PA0079_TssK1	PALA12_1	100	444	0	0	1	444	0	862
PA0079_TssK1	PALA12_1	41.667	444	251	5	5	444	4.43e-97	322
PA0079_TssK1	PALA6_1	99.775	444	1	0	1	444	0	860
PA0079_TssK1	PALA6_1	41.667	444	251	5	5	444	4.42e-97	322
PA0079_TssK1	PALA7_1	100	444	0	0	1	444	0	862
PA0079_TssK1	PALA7_1	41.667	444	251	5	5	444	4.43e-97	322
PA0079_TssK1	PALA47_1	100	444	0	0	1	444	0	862
PA0079_TssK1	PALA47_1	41.667	444	251	5	5	444	4.43e-97	322
PA0079_TssK1	PALA48_1	100	444	0	0	1	444	0	862
PA0079_TssK1	PALA48_1	41.667	444	251	5	5	444	4.43e-97	322
PA0079_TssK1	PALA16_1	100	444	0	0	1	444	0	862
PA0079_TssK1	PALA16_1	41.667	444	251	5	5	444	4.43e-97	322
PA0079_TssK1	PALA15_1	100	444	0	0	1	444	0	862
PA0079_TssK1	PALA15_1	41.667	444	251	5	5	444	4.43e-97	322
PA0079_TssK1	PALA4_1	99.775	444	1	0	1	444	0	860
PA0079_TssK1	PALA4_1	41.667	444	251	5	5	444	4.18e-97	322
PA0079_TssK1	PALA18_1	100	444	0	0	1	444	0	862
PA0079_TssK1	PALA18_1	41.667	444	251	5	5	444	4.43e-97	322
PA0079_TssK1	PALA50_1	100	444	0	0	1	444	0	862
PA0079_TssK1	PALA50_1	41.667	444	251	5	5	444	5.85e-97	322
PA0079_TssK1	PALA3_1	100	444	0	0	1	444	0	862
PA0079_TssK1	PALA3_1	41.667	444	251	5	5	444	4.43e-97	322
PA0079_TssK1	PALA1_1	99.775	444	1	0	1	444	0	858
PA0079_TssK1	PALA1_1	41.667	444	251	5	5	444	4.18e-97	322
PA0079_TssK1	PALA13_1	100	444	0	0	1	444	0	862
PA0079_TssK1	PALA13_1	41.667	444	251	5	5	444	4.43e-97	322
PA0079_TssK1	PALA17_1	100	444	0	0	1	444	0	862
PA0079_TssK1	PALA17_1	41.667	444	251	5	5	444	4.43e-97	322
PA0079_TssK1	PALA11_1	100	444	0	0	1	444	0	862
PA0079_TssK1	PALA11_1	41.667	444	251	5	5	444	4.43e-97	322
PA0079_TssK1	PALA5_1	100	444	0	0	1	444	0	862
PA0079_TssK1	PALA5_1	41.667	444	251	5	5	444	4.43e-97	322
PA0079_TssK1	PALA51_1	99.775	444	1	0	1	444	0	860
PA0079_TssK1	PALA51_1	41.667	444	251	5	5	444	4.43e-97	322
PA0079_TssK1	PALA52_1	100	444	0	0	1	444	0	862
PA0079_TssK1	PALA52_1	41.667	444	251	5	5	444	4.18e-97	322
PA0079_TssK1	PALA21_1	100	444	0	0	1	444	0	862
PA0079_TssK1	PALA21_1	41.667	444	251	5	5	444	4.43e-97	322
PA0079_TssK1	PALA53_1	100	444	0	0	1	444	0	862
PA0079_TssK1	PALA53_1	41.667	444	251	5	5	444	4.43e-97	322
PA0079_TssK1	PALA54_1	100	444	0	0	1	444	0	862
PA0079_TssK1	PALA54_1	41.667	444	251	5	5	444	4.43e-97	322
PA0079_TssK1	PALA55_1	100	444	0	0	1	444	0	862
PA0079_TssK1	PALA55_1	41.667	444	251	5	5	444	4.18e-97	322
PA0079_TssK1	PALA14_1	100	444	0	0	1	444	0	862
PA0079_TssK1	PALA14_1	41.667	444	251	5	5	444	4.43e-97	322
PA0079_TssK1	PALA56_1	100	444	0	0	1	444	0	862
PA0079_TssK1	PALA56_1	41.667	444	251	5	5	444	4.43e-97	322
PA0079_TssK1	PALA19_1	100	444	0	0	1	444	0	862
PA0079_TssK1	PALA19_1	41.667	444	251	5	5	444	4.43e-97	322
PA0079_TssK1	PALA2_1	99.775	444	1	0	1	444	0	860
PA0079_TssK1	PALA2_1	41.667	444	251	5	5	444	4.42e-97	322
PA0080_TssJ1	PALA26_1	100	154	0	0	1	154	3.06e-98	312
PA0080_TssJ1	PALA26_1	37.121	132	83	0	15	146	8.76e-24	99.4
PA0080_TssJ1	PALA27_1	100	154	0	0	1	154	3.06e-98	312
PA0080_TssJ1	PALA27_1	37.121	132	83	0	15	146	8.76e-24	99.4
PA0080_TssJ1	PALA28_1	100	154	0	0	1	154	2.59e-98	312
PA0080_TssJ1	PALA28_1	37.121	132	83	0	15	146	1.88e-23	98.2
PA0080_TssJ1	PALA29_1	100	154	0	0	1	154	3.06e-98	312
PA0080_TssJ1	PALA29_1	37.121	132	83	0	15	146	8.76e-24	99.4
PA0080_TssJ1	PALA30_1	100	154	0	0	1	154	3.18e-98	312
PA0080_TssJ1	PALA30_1	37.121	132	83	0	15	146	8.76e-24	99.4
PA0080_TssJ1	PALA32_1	100	154	0	0	1	154	2.59e-98	312
PA0080_TssJ1	PALA32_1	37.121	132	83	0	15	146	7.5e-24	99.4
PA0080_TssJ1	PALA33_1	99.351	154	1	0	1	154	3.58e-97	309
PA0080_TssJ1	PALA33_1	37.121	132	83	0	15	146	1.88e-23	98.2
PA0080_TssJ1	PALA34_1	99.351	154	1	0	1	154	3.58e-97	309
PA0080_TssJ1	PALA34_1	37.121	132	83	0	15	146	7.5e-24	99.4
PA0080_TssJ1	PALA35_1	100	154	0	0	1	154	2.5e-98	312
PA0080_TssJ1	PALA35_1	37.121	132	83	0	15	146	8.76e-24	99.4
PA0080_TssJ1	PALA36_1	100	154	0	0	1	154	2.5e-98	312
PA0080_TssJ1	PALA36_1	37.121	132	83	0	15	146	3.96e-24	100
PA0080_TssJ1	PALA37_1	99.351	154	1	0	1	154	4.05e-98	311
PA0080_TssJ1	PALA37_1	37.121	132	83	0	15	146	8.76e-24	99.4
PA0080_TssJ1	PALA38_1	100	154	0	0	1	154	2.91e-98	312
PA0080_TssJ1	PALA38_1	37.121	132	83	0	15	146	8.76e-24	99.4
PA0080_TssJ1	PALA8_1	99.351	154	1	0	1	154	1.19e-97	310
PA0080_TssJ1	PALA8_1	37.121	132	83	0	15	146	8.76e-24	99.4
PA0080_TssJ1	PALA39_1	100	154	0	0	1	154	2.59e-98	312
PA0080_TssJ1	PALA39_1	37.121	132	83	0	15	146	1.88e-23	98.2
PA0080_TssJ1	PALA40_1	99.351	154	1	0	1	154	3.22e-97	309
PA0080_TssJ1	PALA40_1	37.121	132	83	0	15	146	7.5e-24	99.4
PA0080_TssJ1	PALA10_1	99.351	154	1	0	1	154	3.58e-97	309
PA0080_TssJ1	PALA10_1	37.121	132	83	0	15	146	1.88e-23	98.2
PA0080_TssJ1	PALA24_1	99.351	154	1	0	1	154	1.04e-97	310
PA0080_TssJ1	PALA24_1	37.121	132	83	0	15	146	8.76e-24	99.4
PA0080_TssJ1	PALA42_1	99.351	154	1	0	1	154	1.09e-97	310
PA0080_TssJ1	PALA42_1	37.121	132	83	0	15	146	1.88e-23	98.2
PA0080_TssJ1	PALA23_1	100	154	0	0	1	154	7.17e-98	311
PA0080_TssJ1	PALA23_1	37.121	132	83	0	15	146	8.43e-24	99.4
PA0080_TssJ1	PALA25_1	100	154	0	0	1	154	3.24e-98	312
PA0080_TssJ1	PALA25_1	37.121	132	83	0	15	146	1.88e-23	98.2
PA0080_TssJ1	PALA43_1	100	154	0	0	1	154	2.5e-98	312
PA0080_TssJ1	PALA43_1	37.121	132	83	0	15	146	1.88e-23	98.2
PA0080_TssJ1	PALA44_1	100	154	0	0	1	154	2.5e-98	312
PA0080_TssJ1	PALA44_1	37.121	132	83	0	15	146	3.96e-24	100
PA0080_TssJ1	PALA9_1	99.351	154	1	0	1	154	3.22e-97	309
PA0080_TssJ1	PALA9_1	37.121	132	83	0	15	146	7.5e-24	99.4
PA0080_TssJ1	PALA45_1	100	154	0	0	1	154	2.59e-98	312
PA0080_TssJ1	PALA45_1	37.121	132	83	0	15	146	7.5e-24	99.4
PA0080_TssJ1	PALA22_1	100	154	0	0	1	154	3.24e-98	312
PA0080_TssJ1	PALA22_1	37.121	132	83	0	15	146	1.88e-23	98.2
PA0080_TssJ1	PALA20_1	100	154	0	0	1	154	2.62e-98	312
PA0080_TssJ1	PALA20_1	37.121	132	83	0	15	146	8.76e-24	99.4
PA0080_TssJ1	PALA12_1	99.351	154	1	0	1	154	3.22e-97	309
PA0080_TssJ1	PALA12_1	37.121	132	83	0	15	146	7.5e-24	99.4
PA0080_TssJ1	PALA6_1	100	154	0	0	1	154	3.24e-98	312
PA0080_TssJ1	PALA6_1	37.121	132	83	0	15	146	7.5e-24	99.4
PA0080_TssJ1	PALA7_1	100	154	0	0	1	154	2.94e-98	312
PA0080_TssJ1	PALA7_1	37.121	132	83	0	15	146	7.5e-24	99.4
PA0080_TssJ1	PALA47_1	100	154	0	0	1	154	2.94e-98	312
PA0080_TssJ1	PALA47_1	37.121	132	83	0	15	146	7.5e-24	99.4
PA0080_TssJ1	PALA48_1	100	154	0	0	1	154	2.59e-98	312
PA0080_TssJ1	PALA48_1	37.121	132	83	0	15	146	7.5e-24	99.4
PA0080_TssJ1	PALA16_1	99.351	154	1	0	1	154	3.58e-97	309
PA0080_TssJ1	PALA16_1	37.121	132	83	0	15	146	7.5e-24	99.4
PA0080_TssJ1	PALA15_1	100	154	0	0	1	154	2.59e-98	312
PA0080_TssJ1	PALA15_1	37.121	132	83	0	15	146	7.5e-24	99.4
PA0080_TssJ1	PALA4_1	100	154	0	0	1	154	3.18e-98	312
PA0080_TssJ1	PALA4_1	37.121	132	83	0	15	146	8.76e-24	99.4
PA0080_TssJ1	PALA18_1	100	154	0	0	1	154	2.59e-98	312
PA0080_TssJ1	PALA18_1	37.121	132	83	0	15	146	1.88e-23	98.2
PA0080_TssJ1	PALA50_1	100	154	0	0	1	154	2.59e-98	312
PA0080_TssJ1	PALA50_1	37.121	132	83	0	15	146	7.5e-24	99.4
PA0080_TssJ1	PALA3_1	99.351	154	1	0	1	154	3.58e-97	309
PA0080_TssJ1	PALA3_1	37.121	132	83	0	15	146	7.5e-24	99.4
PA0080_TssJ1	PALA1_1	100	154	0	0	1	154	7.17e-98	311
PA0080_TssJ1	PALA1_1	37.121	132	83	0	15	146	8.76e-24	99.4
PA0080_TssJ1	PALA13_1	99.351	154	1	0	1	154	3.58e-97	309
PA0080_TssJ1	PALA13_1	37.121	132	83	0	15	146	1.88e-23	98.2
PA0080_TssJ1	PALA17_1	100	154	0	0	1	154	2.59e-98	312
PA0080_TssJ1	PALA17_1	37.121	132	83	0	15	146	7.5e-24	99.4
PA0080_TssJ1	PALA11_1	99.351	154	1	0	1	154	1.09e-97	310
PA0080_TssJ1	PALA11_1	37.121	132	83	0	15	146	7.5e-24	99.4
PA0080_TssJ1	PALA5_1	100	154	0	0	1	154	2.94e-98	312
PA0080_TssJ1	PALA5_1	37.121	132	83	0	15	146	7.5e-24	99.4
PA0080_TssJ1	PALA51_1	100	154	0	0	1	154	3.24e-98	312
PA0080_TssJ1	PALA51_1	37.121	132	83	0	15	146	7.5e-24	99.4
PA0080_TssJ1	PALA52_1	98.052	154	3	0	1	154	1.15e-96	307
PA0080_TssJ1	PALA52_1	37.762	143	87	1	6	146	6.01e-26	105
PA0080_TssJ1	PALA21_1	99.351	154	1	0	1	154	3.58e-97	309
PA0080_TssJ1	PALA21_1	37.121	132	83	0	15	146	1.88e-23	98.2
PA0080_TssJ1	PALA53_1	100	154	0	0	1	154	3.24e-98	312
PA0080_TssJ1	PALA53_1	37.121	132	83	0	15	146	1.88e-23	98.2
PA0080_TssJ1	PALA54_1	100	154	0	0	1	154	2.91e-98	312
PA0080_TssJ1	PALA54_1	37.121	132	83	0	15	146	8.76e-24	99.4
PA0080_TssJ1	PALA55_1	100	154	0	0	1	154	2.59e-98	312
PA0080_TssJ1	PALA55_1	37.121	132	83	0	15	146	1.88e-23	98.2
PA0080_TssJ1	PALA14_1	100	154	0	0	1	154	2.59e-98	312
PA0080_TssJ1	PALA14_1	37.121	132	83	0	15	146	1.88e-23	98.2
PA0080_TssJ1	PALA56_1	99.351	154	1	0	1	154	3.58e-97	309
PA0080_TssJ1	PALA56_1	37.121	132	83	0	15	146	7.5e-24	99.4
PA0080_TssJ1	PALA19_1	100	154	0	0	1	154	3.06e-98	312
PA0080_TssJ1	PALA19_1	37.121	132	83	0	15	146	7.5e-24	99.4
PA0080_TssJ1	PALA2_1	100	154	0	0	1	154	3.06e-98	312
PA0080_TssJ1	PALA2_1	37.121	132	83	0	15	146	7.5e-24	99.4
PA0081_Fha1	PALA26_1	96.994	499	13	1	1	497	0	750
PA0081_Fha1	PALA26_1	33.514	185	117	4	307	490	1.98e-17	89.4
PA0081_Fha1	PALA26_1	34.286	105	68	1	1	105	1.34e-11	70.9
PA0081_Fha1	PALA27_1	100	497	0	0	1	497	0	754
PA0081_Fha1	PALA27_1	32.62	187	120	4	305	490	5.49e-17	87.8
PA0081_Fha1	PALA27_1	34.286	105	68	1	1	105	1.15e-11	70.9
PA0081_Fha1	PALA28_1	97.83	507	1	1	1	497	0	746
PA0081_Fha1	PALA28_1	33.514	185	117	4	307	490	1.91e-17	89.4
PA0081_Fha1	PALA28_1	34.286	105	68	1	1	105	1.19e-11	70.9
PA0081_Fha1	PALA29_1	97.83	507	1	1	1	497	0	746
PA0081_Fha1	PALA29_1	32.62	187	120	4	305	490	5.49e-17	87.8
PA0081_Fha1	PALA29_1	34.286	105	68	1	1	105	1.15e-11	70.9
PA0081_Fha1	PALA30_1	96.101	513	4	1	1	497	0	746
PA0081_Fha1	PALA30_1	33.514	185	117	4	307	490	2.22e-17	89
PA0081_Fha1	PALA30_1	34.286	105	68	1	1	105	1.2e-11	70.9
PA0081_Fha1	PALA32_1	100	196	0	0	302	497	8.78e-120	390
PA0081_Fha1	PALA32_1	100	262	0	0	1	262	6.03e-118	385
PA0081_Fha1	PALA32_1	33.516	182	105	5	310	490	3.73e-17	88.2
PA0081_Fha1	PALA32_1	34.286	105	68	1	1	105	1.22e-11	70.9
PA0081_Fha1	PALA33_1	99.002	501	1	1	1	497	0	749
PA0081_Fha1	PALA33_1	33.514	185	117	4	307	490	2.01e-17	89.4
PA0081_Fha1	PALA33_1	34.286	105	68	1	1	105	1.17e-11	70.9
PA0081_Fha1	PALA34_1	99.399	499	1	1	1	497	0	749
PA0081_Fha1	PALA34_1	33.514	185	117	4	307	490	2.97e-17	88.6
PA0081_Fha1	PALA34_1	34.286	105	68	1	1	105	1.18e-11	70.9
PA0081_Fha1	PALA35_1	99.195	497	4	0	1	497	0	756
PA0081_Fha1	PALA35_1	32.62	187	120	4	305	490	9.62e-17	87
PA0081_Fha1	PALA35_1	34.286	105	68	1	1	105	1.49e-11	70.5
PA0081_Fha1	PALA36_1	96.994	499	13	1	1	497	0	750
PA0081_Fha1	PALA36_1	33.155	187	119	4	305	490	3.7e-17	88.2
PA0081_Fha1	PALA36_1	34.286	105	68	1	1	105	1.13e-11	70.9
PA0081_Fha1	PALA37_1	96.673	511	3	1	1	497	0	751
PA0081_Fha1	PALA37_1	32.086	187	121	4	305	490	2.88e-16	85.5
PA0081_Fha1	PALA37_1	34.286	105	68	1	1	105	1.48e-11	70.5
PA0081_Fha1	PALA38_1	96.806	501	12	1	1	497	0	750
PA0081_Fha1	PALA38_1	33.155	187	119	4	305	490	2.07e-17	89.4
PA0081_Fha1	PALA38_1	34.286	105	68	1	1	105	1.14e-11	70.9
PA0081_Fha1	PALA8_1	94.306	281	12	1	221	497	0	455
PA0081_Fha1	PALA8_1	100	193	0	0	1	193	0	309
PA0081_Fha1	PALA8_1	32.62	187	120	4	305	490	5.49e-17	87.8
PA0081_Fha1	PALA8_1	34.286	105	68	1	1	105	1.15e-11	70.9
PA0081_Fha1	PALA39_1	97.446	509	1	1	1	497	0	746
PA0081_Fha1	PALA39_1	33.514	185	117	4	307	490	2.55e-17	89
PA0081_Fha1	PALA39_1	34.286	105	68	1	1	105	1.18e-11	70.9
PA0081_Fha1	PALA40_1	98.592	497	3	1	1	497	0	754
PA0081_Fha1	PALA40_1	33.514	185	117	4	307	490	2.97e-17	88.6
PA0081_Fha1	PALA40_1	34.286	105	68	1	1	105	1.18e-11	70.9
PA0081_Fha1	PALA10_1	99.198	499	2	1	1	497	0	749
PA0081_Fha1	PALA10_1	33.514	185	117	4	307	490	2.34e-17	89
PA0081_Fha1	PALA10_1	34.286	105	68	1	1	105	1.19e-11	70.9
PA0081_Fha1	PALA24_1	97.446	509	1	1	1	497	0	746
PA0081_Fha1	PALA24_1	33.514	185	117	4	307	490	1.95e-17	89.4
PA0081_Fha1	PALA24_1	33.333	105	69	1	1	105	4.99e-11	68.9
PA0081_Fha1	PALA42_1	99.799	497	1	0	1	497	0	755
PA0081_Fha1	PALA42_1	33.514	185	117	4	307	490	2.34e-17	89
PA0081_Fha1	PALA42_1	34.286	105	68	1	1	105	1.19e-11	70.9
PA0081_Fha1	PALA23_1	96.781	497	14	1	1	497	0	753
PA0081_Fha1	PALA23_1	33.516	182	105	5	310	490	3.73e-17	88.2
PA0081_Fha1	PALA23_1	34.286	105	68	1	1	105	1.22e-11	70.9
PA0081_Fha1	PALA25_1	99.002	501	1	1	1	497	0	749
PA0081_Fha1	PALA25_1	33.514	185	117	4	307	490	2.58e-17	89
PA0081_Fha1	PALA25_1	34.286	105	68	1	1	105	1.15e-11	70.9
PA0081_Fha1	PALA43_1	98.012	503	4	1	1	497	0	751
PA0081_Fha1	PALA43_1	33.514	185	117	4	307	490	2.62e-17	89
PA0081_Fha1	PALA43_1	34.286	105	68	1	1	105	1.18e-11	70.9
PA0081_Fha1	PALA44_1	96.994	499	13	1	1	497	0	750
PA0081_Fha1	PALA44_1	33.155	187	119	4	305	490	3.7e-17	88.2
PA0081_Fha1	PALA44_1	34.286	105	68	1	1	105	1.13e-11	70.9
PA0081_Fha1	PALA9_1	96.296	513	3	1	1	497	0	748
PA0081_Fha1	PALA9_1	33.514	185	117	4	307	490	3.38e-17	88.6
PA0081_Fha1	PALA9_1	34.286	105	68	1	1	105	1.12e-11	70.9
PA0081_Fha1	PALA45_1	98.608	503	1	1	1	497	0	748
PA0081_Fha1	PALA45_1	33.514	185	117	4	307	490	2.03e-17	89.4
PA0081_Fha1	PALA45_1	34.286	105	68	1	1	105	1.19e-11	70.9
PA0081_Fha1	PALA22_1	99.198	499	2	1	1	497	0	748
PA0081_Fha1	PALA22_1	33.516	182	105	5	310	490	3.73e-17	88.2
PA0081_Fha1	PALA22_1	34.286	105	68	1	1	105	1.22e-11	70.9
PA0081_Fha1	PALA20_1	96.607	501	13	1	1	497	0	749
PA0081_Fha1	PALA20_1	33.514	185	117	4	307	490	2.22e-17	89
PA0081_Fha1	PALA20_1	34.286	105	68	1	1	105	1.2e-11	70.9
PA0081_Fha1	PALA12_1	96.296	513	3	1	1	497	0	748
PA0081_Fha1	PALA12_1	33.514	185	117	4	307	490	2.97e-17	88.6
PA0081_Fha1	PALA12_1	34.286	105	68	1	1	105	1.18e-11	70.9
PA0081_Fha1	PALA6_1	98.802	501	2	1	1	497	0	748
PA0081_Fha1	PALA6_1	33.516	182	105	5	310	490	3.83e-17	88.2
PA0081_Fha1	PALA6_1	34.286	105	68	1	1	105	1.33e-11	70.9
PA0081_Fha1	PALA7_1	98.39	497	2	1	1	497	0	750
PA0081_Fha1	PALA7_1	33.514	185	117	4	307	490	2.55e-17	89
PA0081_Fha1	PALA7_1	34.286	105	68	1	1	105	1.18e-11	70.9
PA0081_Fha1	PALA47_1	98.39	497	2	1	1	497	0	750
PA0081_Fha1	PALA47_1	33.514	185	117	4	307	490	2.55e-17	89
PA0081_Fha1	PALA47_1	34.286	105	68	1	1	105	1.18e-11	70.9
PA0081_Fha1	PALA48_1	100	196	0	0	302	497	8.78e-120	390
PA0081_Fha1	PALA48_1	100	262	0	0	1	262	6.03e-118	385
PA0081_Fha1	PALA48_1	33.514	185	117	4	307	490	2.03e-17	89.4
PA0081_Fha1	PALA48_1	34.286	105	68	1	1	105	1.19e-11	70.9
PA0081_Fha1	PALA16_1	98.189	497	1	1	1	497	0	751
PA0081_Fha1	PALA16_1	33.514	185	117	4	307	490	2.97e-17	88.6
PA0081_Fha1	PALA16_1	34.286	105	68	1	1	105	1.18e-11	70.9
PA0081_Fha1	PALA15_1	98.608	503	1	1	1	497	0	748
PA0081_Fha1	PALA15_1	33.516	182	105	5	310	490	3.73e-17	88.2
PA0081_Fha1	PALA15_1	34.286	105	68	1	1	105	1.22e-11	70.9
PA0081_Fha1	PALA4_1	99.195	497	4	0	1	497	0	755
PA0081_Fha1	PALA4_1	33.514	185	117	4	307	490	3.54e-17	88.6
PA0081_Fha1	PALA4_1	34.286	105	68	1	1	105	1.34e-11	70.9
PA0081_Fha1	PALA18_1	99.396	497	1	1	1	497	0	751
PA0081_Fha1	PALA18_1	33.155	187	119	4	305	490	1.81e-17	89.4
PA0081_Fha1	PALA18_1	34.286	105	68	1	1	105	9.93e-12	71.2
PA0081_Fha1	PALA50_1	92.982	513	20	1	1	497	0	688
PA0081_Fha1	PALA50_1	33.514	185	117	4	307	490	2.55e-17	89
PA0081_Fha1	PALA50_1	34.286	105	68	1	1	105	1.18e-11	70.9
PA0081_Fha1	PALA3_1	99.399	499	1	1	1	497	0	749
PA0081_Fha1	PALA3_1	33.514	185	117	4	307	490	2.97e-17	88.6
PA0081_Fha1	PALA3_1	34.286	105	68	1	1	105	1.18e-11	70.9
PA0081_Fha1	PALA1_1	96.101	513	4	1	1	497	0	749
PA0081_Fha1	PALA1_1	33.514	185	117	4	307	490	1.98e-17	89.4
PA0081_Fha1	PALA1_1	34.286	105	68	1	1	105	1.34e-11	70.9
PA0081_Fha1	PALA13_1	100	497	0	0	1	497	0	754
PA0081_Fha1	PALA13_1	33.514	185	117	4	307	490	2.01e-17	89.4
PA0081_Fha1	PALA13_1	34.286	105	68	1	1	105	1.17e-11	70.9
PA0081_Fha1	PALA17_1	97.787	497	1	1	1	497	0	751
PA0081_Fha1	PALA17_1	33.514	185	117	4	307	490	2.03e-17	89.4
PA0081_Fha1	PALA17_1	34.286	105	68	1	1	105	1.19e-11	70.9
PA0081_Fha1	PALA11_1	99.002	501	1	1	1	497	0	753
PA0081_Fha1	PALA11_1	33.516	182	105	5	310	490	5.3e-17	87.8
PA0081_Fha1	PALA5_1	98.793	497	2	1	1	497	0	750
PA0081_Fha1	PALA5_1	33.514	185	117	4	307	490	2.55e-17	89
PA0081_Fha1	PALA5_1	34.286	105	68	1	1	105	1.18e-11	70.9
PA0081_Fha1	PALA51_1	97.436	507	3	1	1	497	0	744
PA0081_Fha1	PALA51_1	33.516	182	105	5	310	490	3.83e-17	88.2
PA0081_Fha1	PALA51_1	34.286	105	68	1	1	105	1.33e-11	70.9
PA0081_Fha1	PALA52_1	95.573	497	16	1	1	497	0	751
PA0081_Fha1	PALA52_1	32.62	187	120	4	305	490	2.24e-17	89
PA0081_Fha1	PALA52_1	33.333	105	69	1	1	105	5.83e-11	68.6
PA0081_Fha1	PALA21_1	98.218	505	1	1	1	497	0	747
PA0081_Fha1	PALA21_1	33.514	185	117	4	307	490	2.01e-17	89.4
PA0081_Fha1	PALA21_1	34.286	105	68	1	1	105	1.17e-11	70.9
PA0081_Fha1	PALA53_1	98.994	497	1	1	1	497	0	751
PA0081_Fha1	PALA53_1	33.514	185	117	4	307	490	2.58e-17	89
PA0081_Fha1	PALA53_1	34.286	105	68	1	1	105	1.15e-11	70.9
PA0081_Fha1	PALA54_1	96.806	501	12	1	1	497	0	750
PA0081_Fha1	PALA54_1	33.155	187	119	4	305	490	2.07e-17	89.4
PA0081_Fha1	PALA54_1	34.286	105	68	1	1	105	1.14e-11	70.9
PA0081_Fha1	PALA55_1	99.396	497	1	1	1	497	0	751
PA0081_Fha1	PALA55_1	33.514	185	117	4	307	490	2.62e-17	89
PA0081_Fha1	PALA55_1	34.286	105	68	1	1	105	1.18e-11	70.9
PA0081_Fha1	PALA14_1	100	497	0	0	1	497	0	754
PA0081_Fha1	PALA14_1	33.514	185	117	4	307	490	2.55e-17	89
PA0081_Fha1	PALA14_1	34.286	105	68	1	1	105	1.18e-11	70.9
PA0081_Fha1	PALA56_1	99.799	497	1	0	1	497	0	754
PA0081_Fha1	PALA56_1	33.516	182	105	5	310	490	3.73e-17	88.2
PA0081_Fha1	PALA56_1	34.286	105	68	1	1	105	1.22e-11	70.9
PA0081_Fha1	PALA19_1	99.396	497	1	1	1	497	0	751
PA0081_Fha1	PALA19_1	33.516	182	105	5	310	490	3.73e-17	88.2
PA0081_Fha1	PALA19_1	34.286	105	68	1	1	105	1.22e-11	70.9
PA0081_Fha1	PALA2_1	98.998	499	3	1	1	497	0	745
PA0081_Fha1	PALA2_1	33.516	182	105	5	310	490	3.83e-17	88.2
PA0081_Fha1	PALA2_1	34.286	105	68	1	1	105	1.33e-11	70.9
PA0082_TssA1	PALA26_1	97.965	344	7	0	1	344	1.13e-174	540
PA0082_TssA1	PALA27_1	98.547	344	5	0	1	344	9.97e-176	543
PA0082_TssA1	PALA28_1	98.256	344	6	0	1	344	1.42e-176	546
PA0082_TssA1	PALA29_1	98.547	344	5	0	1	344	9.97e-176	543
PA0082_TssA1	PALA30_1	97.965	344	7	0	1	344	1.13e-174	540
PA0082_TssA1	PALA32_1	98.547	344	5	0	1	344	1.97e-176	545
PA0082_TssA1	PALA33_1	98.547	344	5	0	1	344	1.97e-176	545
PA0082_TssA1	PALA33_1	29.429	350	214	9	2	328	3.32e-11	67.8
PA0082_TssA1	PALA34_1	98.547	344	5	0	1	344	1.97e-176	545
PA0082_TssA1	PALA35_1	98.547	344	5	0	1	344	4.02e-176	545
PA0082_TssA1	PALA36_1	99.419	344	2	0	1	344	8.67e-178	550
PA0082_TssA1	PALA37_1	98.256	344	6	0	1	344	4.59e-175	541
PA0082_TssA1	PALA38_1	97.965	344	7	0	1	344	1.13e-174	540
PA0082_TssA1	PALA8_1	97.965	344	7	0	1	344	1.13e-174	540
PA0082_TssA1	PALA39_1	98.256	344	6	0	1	344	2.95e-176	545
PA0082_TssA1	PALA39_1	29.429	350	214	9	2	328	3.57e-11	67.8
PA0082_TssA1	PALA40_1	99.128	344	3	0	1	344	2.28e-178	551
PA0082_TssA1	PALA10_1	98.547	344	5	0	1	344	1.97e-176	545
PA0082_TssA1	PALA24_1	98.547	344	5	0	1	344	1.97e-176	545
PA0082_TssA1	PALA42_1	98.837	344	4	0	1	344	2.21e-176	545
PA0082_TssA1	PALA23_1	97.674	344	8	0	1	344	1.13e-174	540
PA0082_TssA1	PALA25_1	98.547	344	5	0	1	344	1.97e-176	545
PA0082_TssA1	PALA43_1	97.965	344	7	0	1	344	1.13e-174	540
PA0082_TssA1	PALA43_1	29.429	350	214	9	2	328	3.12e-11	67.8
PA0082_TssA1	PALA44_1	99.419	344	2	0	1	344	8.67e-178	550
PA0082_TssA1	PALA9_1	99.128	344	3	0	1	344	2.28e-178	551
PA0082_TssA1	PALA45_1	98.547	344	5	0	1	344	1.97e-176	545
PA0082_TssA1	PALA45_1	29.429	350	214	9	2	328	3.84e-11	67.8
PA0082_TssA1	PALA22_1	98.547	344	5	0	1	344	1.97e-176	545
PA0082_TssA1	PALA20_1	99.419	344	2	0	1	344	8.67e-178	550
PA0082_TssA1	PALA12_1	99.128	344	3	0	1	344	2.28e-178	551
PA0082_TssA1	PALA6_1	98.547	344	5	0	1	344	1.97e-176	545
PA0082_TssA1	PALA7_1	98.547	344	5	0	1	344	1.97e-176	545
PA0082_TssA1	PALA47_1	98.547	344	5	0	1	344	1.97e-176	545
PA0082_TssA1	PALA48_1	98.547	344	5	0	1	344	1.97e-176	545
PA0082_TssA1	PALA48_1	29.429	350	214	9	2	328	3.84e-11	67.8
PA0082_TssA1	PALA16_1	98.547	344	5	0	1	344	1.97e-176	545
PA0082_TssA1	PALA15_1	98.547	344	5	0	1	344	1.97e-176	545
PA0082_TssA1	PALA4_1	97.965	344	7	0	1	344	1.13e-174	540
PA0082_TssA1	PALA18_1	98.547	344	5	0	1	344	1.97e-176	545
PA0082_TssA1	PALA50_1	98.547	344	5	0	1	344	1.97e-176	545
PA0082_TssA1	PALA3_1	98.547	344	5	0	1	344	1.97e-176	545
PA0082_TssA1	PALA1_1	98.256	344	6	0	1	344	6.07e-175	541
PA0082_TssA1	PALA13_1	98.547	344	5	0	1	344	1.97e-176	545
PA0082_TssA1	PALA13_1	29.429	350	214	9	2	328	3.32e-11	67.8
PA0082_TssA1	PALA17_1	98.547	344	5	0	1	344	1.97e-176	545
PA0082_TssA1	PALA17_1	29.429	350	214	9	2	328	3.84e-11	67.8
PA0082_TssA1	PALA11_1	99.128	344	3	0	1	344	3.13e-177	548
PA0082_TssA1	PALA5_1	98.547	344	5	0	1	344	1.97e-176	545
PA0082_TssA1	PALA51_1	98.547	344	5	0	1	344	1.97e-176	545
PA0082_TssA1	PALA52_1	96.512	344	12	0	1	344	7.94e-167	518
PA0082_TssA1	PALA21_1	98.547	344	5	0	1	344	1.97e-176	545
PA0082_TssA1	PALA21_1	29.429	350	214	9	2	328	3.32e-11	67.8
PA0082_TssA1	PALA53_1	98.547	344	5	0	1	344	1.97e-176	545
PA0082_TssA1	PALA54_1	97.965	344	7	0	1	344	1.13e-174	540
PA0082_TssA1	PALA55_1	99.128	344	3	0	1	344	3.13e-177	548
PA0082_TssA1	PALA55_1	29.429	350	214	9	2	328	3.84e-11	67.8
PA0082_TssA1	PALA14_1	98.256	344	6	0	1	344	2.95e-176	545
PA0082_TssA1	PALA14_1	29.429	350	214	9	2	328	3.57e-11	67.8
PA0082_TssA1	PALA56_1	98.837	344	4	0	1	344	2.21e-176	545
PA0082_TssA1	PALA56_1	29.143	350	215	9	2	328	7.51e-11	66.6
PA0082_TssA1	PALA19_1	98.547	344	5	0	1	344	9.97e-176	543
PA0082_TssA1	PALA2_1	98.547	344	5	0	1	344	1.97e-176	545
PA0083_TssB1	PALA26_1	100	172	0	0	1	172	5.78e-110	346
PA0083_TssB1	PALA26_1	38.065	155	95	1	6	159	1.2e-31	122
PA0083_TssB1	PALA27_1	100	172	0	0	1	172	5.78e-110	346
PA0083_TssB1	PALA27_1	38.065	155	95	1	6	159	8.63e-32	122
PA0083_TssB1	PALA28_1	100	172	0	0	1	172	5.78e-110	346
PA0083_TssB1	PALA28_1	38.065	155	95	1	6	159	1.2e-31	122
PA0083_TssB1	PALA29_1	100	172	0	0	1	172	5.78e-110	346
PA0083_TssB1	PALA29_1	38.065	155	95	1	6	159	8.63e-32	122
PA0083_TssB1	PALA30_1	100	172	0	0	1	172	5.78e-110	346
PA0083_TssB1	PALA30_1	38.065	155	95	1	6	159	1.2e-31	122
PA0083_TssB1	PALA32_1	100	172	0	0	1	172	5.78e-110	346
PA0083_TssB1	PALA32_1	38.065	155	95	1	6	159	8.63e-32	122
PA0083_TssB1	PALA33_1	100	172	0	0	1	172	5.78e-110	346
PA0083_TssB1	PALA33_1	38.065	155	95	1	6	159	8.63e-32	122
PA0083_TssB1	PALA34_1	100	172	0	0	1	172	5.78e-110	346
PA0083_TssB1	PALA34_1	37.419	155	96	1	6	159	3.4e-31	121
PA0083_TssB1	PALA35_1	100	172	0	0	1	172	5.78e-110	346
PA0083_TssB1	PALA35_1	38.065	155	95	1	6	159	1.2e-31	122
PA0083_TssB1	PALA36_1	100	172	0	0	1	172	5.78e-110	346
PA0083_TssB1	PALA36_1	38.065	155	95	1	6	159	1.2e-31	122
PA0083_TssB1	PALA37_1	99.419	172	1	0	1	172	3.64e-109	344
PA0083_TssB1	PALA37_1	38.065	155	95	1	6	159	1.2e-31	122
PA0083_TssB1	PALA38_1	100	172	0	0	1	172	5.78e-110	346
PA0083_TssB1	PALA38_1	38.065	155	95	1	6	159	1.2e-31	122
PA0083_TssB1	PALA8_1	100	172	0	0	1	172	5.78e-110	346
PA0083_TssB1	PALA8_1	38.065	155	95	1	6	159	1.2e-31	122
PA0083_TssB1	PALA39_1	100	172	0	0	1	172	5.78e-110	346
PA0083_TssB1	PALA39_1	38.065	155	95	1	6	159	1.2e-31	122
PA0083_TssB1	PALA40_1	100	172	0	0	1	172	5.78e-110	346
PA0083_TssB1	PALA40_1	38.065	155	95	1	6	159	8.63e-32	122
PA0083_TssB1	PALA10_1	100	172	0	0	1	172	5.78e-110	346
PA0083_TssB1	PALA10_1	38.065	155	95	1	6	159	8.63e-32	122
PA0083_TssB1	PALA24_1	100	172	0	0	1	172	5.78e-110	346
PA0083_TssB1	PALA24_1	38.065	155	95	1	6	159	8.63e-32	122
PA0083_TssB1	PALA42_1	100	172	0	0	1	172	5.78e-110	346
PA0083_TssB1	PALA42_1	38.217	157	96	1	4	159	2.27e-32	124
PA0083_TssB1	PALA23_1	100	172	0	0	1	172	5.78e-110	346
PA0083_TssB1	PALA23_1	38.065	155	95	1	6	159	8.63e-32	122
PA0083_TssB1	PALA25_1	100	172	0	0	1	172	5.78e-110	346
PA0083_TssB1	PALA25_1	38.065	155	95	1	6	159	1.2e-31	122
PA0083_TssB1	PALA43_1	100	172	0	0	1	172	5.78e-110	346
PA0083_TssB1	PALA43_1	38.065	155	95	1	6	159	9.69e-32	122
PA0083_TssB1	PALA44_1	100	172	0	0	1	172	5.78e-110	346
PA0083_TssB1	PALA44_1	38.065	155	95	1	6	159	1.2e-31	122
PA0083_TssB1	PALA9_1	100	172	0	0	1	172	5.78e-110	346
PA0083_TssB1	PALA9_1	38.065	155	95	1	6	159	8.63e-32	122
PA0083_TssB1	PALA45_1	100	172	0	0	1	172	5.78e-110	346
PA0083_TssB1	PALA45_1	38.065	155	95	1	6	159	8.79e-32	122
PA0083_TssB1	PALA22_1	100	172	0	0	1	172	5.78e-110	346
PA0083_TssB1	PALA22_1	38.065	155	95	1	6	159	1.2e-31	122
PA0083_TssB1	PALA20_1	100	172	0	0	1	172	5.78e-110	346
PA0083_TssB1	PALA20_1	38.065	155	95	1	6	159	1.2e-31	122
PA0083_TssB1	PALA12_1	100	172	0	0	1	172	5.78e-110	346
PA0083_TssB1	PALA12_1	38.065	155	95	1	6	159	8.63e-32	122
PA0083_TssB1	PALA6_1	100	172	0	0	1	172	5.78e-110	346
PA0083_TssB1	PALA6_1	38.065	155	95	1	6	159	8.63e-32	122
PA0083_TssB1	PALA7_1	100	172	0	0	1	172	5.78e-110	346
PA0083_TssB1	PALA7_1	38.065	155	95	1	6	159	8.63e-32	122
PA0083_TssB1	PALA47_1	100	172	0	0	1	172	5.78e-110	346
PA0083_TssB1	PALA47_1	38.065	155	95	1	6	159	8.63e-32	122
PA0083_TssB1	PALA48_1	100	172	0	0	1	172	5.78e-110	346
PA0083_TssB1	PALA48_1	38.065	155	95	1	6	159	8.79e-32	122
PA0083_TssB1	PALA16_1	100	172	0	0	1	172	5.78e-110	346
PA0083_TssB1	PALA16_1	37.419	155	96	1	6	159	3.4e-31	121
PA0083_TssB1	PALA15_1	100	172	0	0	1	172	5.78e-110	346
PA0083_TssB1	PALA15_1	38.065	155	95	1	6	159	1.2e-31	122
PA0083_TssB1	PALA4_1	100	172	0	0	1	172	5.78e-110	346
PA0083_TssB1	PALA4_1	38.065	155	95	1	6	159	1.2e-31	122
PA0083_TssB1	PALA18_1	100	172	0	0	1	172	5.78e-110	346
PA0083_TssB1	PALA18_1	38.065	155	95	1	6	159	8.63e-32	122
PA0083_TssB1	PALA50_1	100	172	0	0	1	172	5.78e-110	346
PA0083_TssB1	PALA50_1	38.065	155	95	1	6	159	8.79e-32	122
PA0083_TssB1	PALA3_1	100	172	0	0	1	172	5.78e-110	346
PA0083_TssB1	PALA3_1	37.419	155	96	1	6	159	3.4e-31	121
PA0083_TssB1	PALA1_1	100	172	0	0	1	172	5.78e-110	346
PA0083_TssB1	PALA1_1	38.065	155	95	1	6	159	1.2e-31	122
PA0083_TssB1	PALA13_1	100	172	0	0	1	172	5.78e-110	346
PA0083_TssB1	PALA13_1	38.065	155	95	1	6	159	8.63e-32	122
PA0083_TssB1	PALA17_1	100	172	0	0	1	172	5.78e-110	346
PA0083_TssB1	PALA17_1	38.065	155	95	1	6	159	8.79e-32	122
PA0083_TssB1	PALA11_1	100	172	0	0	1	172	5.78e-110	346
PA0083_TssB1	PALA11_1	38.065	155	95	1	6	159	8.79e-32	122
PA0083_TssB1	PALA5_1	100	172	0	0	1	172	5.78e-110	346
PA0083_TssB1	PALA5_1	38.065	155	95	1	6	159	8.63e-32	122
PA0083_TssB1	PALA51_1	100	172	0	0	1	172	5.78e-110	346
PA0083_TssB1	PALA51_1	38.065	155	95	1	6	159	8.63e-32	122
PA0083_TssB1	PALA52_1	100	172	0	0	1	172	5.78e-110	346
PA0083_TssB1	PALA52_1	38.065	155	95	1	6	159	1.08e-31	122
PA0083_TssB1	PALA21_1	100	172	0	0	1	172	5.78e-110	346
PA0083_TssB1	PALA21_1	38.065	155	95	1	6	159	8.63e-32	122
PA0083_TssB1	PALA53_1	100	172	0	0	1	172	5.78e-110	346
PA0083_TssB1	PALA53_1	38.065	155	95	1	6	159	1.2e-31	122
PA0083_TssB1	PALA54_1	100	172	0	0	1	172	5.78e-110	346
PA0083_TssB1	PALA54_1	38.065	155	95	1	6	159	1.2e-31	122
PA0083_TssB1	PALA55_1	100	172	0	0	1	172	5.78e-110	346
PA0083_TssB1	PALA55_1	38.065	155	95	1	6	159	8.63e-32	122
PA0083_TssB1	PALA14_1	100	172	0	0	1	172	5.78e-110	346
PA0083_TssB1	PALA14_1	38.065	155	95	1	6	159	1.2e-31	122
PA0083_TssB1	PALA56_1	100	172	0	0	1	172	5.78e-110	346
PA0083_TssB1	PALA56_1	38.065	155	95	1	6	159	8.63e-32	122
PA0083_TssB1	PALA19_1	100	172	0	0	1	172	5.78e-110	346
PA0083_TssB1	PALA19_1	38.065	155	95	1	6	159	8.63e-32	122
PA0083_TssB1	PALA2_1	100	172	0	0	1	172	5.78e-110	346
PA0083_TssB1	PALA2_1	38.065	155	95	1	6	159	8.63e-32	122
PA0084_TssC1	PALA26_1	100	498	0	0	1	498	0	1016
PA0084_TssC1	PALA26_1	47.629	485	245	3	12	493	3.94e-134	431
PA0084_TssC1	PALA26_1	38.71	496	289	8	4	492	2.04e-105	348
PA0084_TssC1	PALA27_1	99.799	498	1	0	1	498	0	1016
PA0084_TssC1	PALA27_1	47.629	485	245	3	12	493	1.38e-133	430
PA0084_TssC1	PALA27_1	38.71	496	289	8	4	492	2.04e-105	348
PA0084_TssC1	PALA28_1	99.799	498	1	0	1	498	0	1016
PA0084_TssC1	PALA28_1	47.629	485	245	3	12	493	9.19e-134	430
PA0084_TssC1	PALA28_1	38.71	496	289	8	4	492	2.04e-105	348
PA0084_TssC1	PALA29_1	99.799	498	1	0	1	498	0	1016
PA0084_TssC1	PALA29_1	47.629	485	245	3	12	493	1.38e-133	430
PA0084_TssC1	PALA29_1	38.71	496	289	8	4	492	2.04e-105	348
PA0084_TssC1	PALA30_1	99.799	498	1	0	1	498	0	1016
PA0084_TssC1	PALA30_1	47.629	485	245	3	12	493	1.06e-133	430
PA0084_TssC1	PALA30_1	38.71	496	289	8	4	492	2.04e-105	348
PA0084_TssC1	PALA32_1	99.799	498	1	0	1	498	0	1016
PA0084_TssC1	PALA32_1	47.629	485	245	3	12	493	9.19e-134	430
PA0084_TssC1	PALA32_1	38.71	496	289	8	4	492	2.04e-105	348
PA0084_TssC1	PALA33_1	99.799	498	1	0	1	498	0	1016
PA0084_TssC1	PALA33_1	47.629	485	245	3	12	493	9.19e-134	430
PA0084_TssC1	PALA33_1	38.71	496	289	8	4	492	2.04e-105	348
PA0084_TssC1	PALA34_1	99.799	498	1	0	1	498	0	1016
PA0084_TssC1	PALA34_1	47.629	485	245	3	12	493	9.19e-134	430
PA0084_TssC1	PALA34_1	38.71	496	289	8	4	492	2.04e-105	348
PA0084_TssC1	PALA35_1	99.799	498	1	0	1	498	0	1014
PA0084_TssC1	PALA35_1	47.629	485	245	3	12	493	9.19e-134	430
PA0084_TssC1	PALA35_1	38.71	496	289	8	4	492	2.04e-105	348
PA0084_TssC1	PALA36_1	100	498	0	0	1	498	0	1016
PA0084_TssC1	PALA36_1	47.629	485	245	3	12	493	1.04e-133	430
PA0084_TssC1	PALA36_1	38.71	496	289	8	4	492	2.04e-105	348
PA0084_TssC1	PALA37_1	100	498	0	0	1	498	0	1016
PA0084_TssC1	PALA37_1	47.629	485	245	3	12	493	9.19e-134	430
PA0084_TssC1	PALA37_1	38.71	496	289	8	4	492	2.04e-105	348
PA0084_TssC1	PALA38_1	99.799	498	1	0	1	498	0	1016
PA0084_TssC1	PALA38_1	47.629	485	245	3	12	493	8.51e-134	430
PA0084_TssC1	PALA38_1	38.71	496	289	8	4	492	2.04e-105	348
PA0084_TssC1	PALA8_1	99.799	498	1	0	1	498	0	1016
PA0084_TssC1	PALA8_1	47.629	485	245	3	12	493	8.93e-134	430
PA0084_TssC1	PALA8_1	38.71	496	289	8	4	492	2.04e-105	348
PA0084_TssC1	PALA39_1	99.799	498	1	0	1	498	0	1016
PA0084_TssC1	PALA39_1	47.629	485	245	3	12	493	8.93e-134	430
PA0084_TssC1	PALA39_1	38.71	496	289	8	4	492	2.04e-105	348
PA0084_TssC1	PALA40_1	100	498	0	0	1	498	0	1016
PA0084_TssC1	PALA40_1	47.629	485	245	3	12	493	9.19e-134	430
PA0084_TssC1	PALA40_1	38.71	496	289	8	4	492	2.04e-105	348
PA0084_TssC1	PALA10_1	99.799	498	1	0	1	498	0	1016
PA0084_TssC1	PALA10_1	47.629	485	245	3	12	493	9.19e-134	430
PA0084_TssC1	PALA10_1	38.71	496	289	8	4	492	2.04e-105	348
PA0084_TssC1	PALA24_1	99.799	498	1	0	1	498	0	1016
PA0084_TssC1	PALA24_1	47.521	484	245	3	12	492	4.57e-132	425
PA0084_TssC1	PALA24_1	38.71	496	289	8	4	492	2.04e-105	348
PA0084_TssC1	PALA42_1	99.799	498	1	0	1	498	0	1016
PA0084_TssC1	PALA42_1	47.629	485	245	3	12	493	3.9e-134	431
PA0084_TssC1	PALA42_1	38.71	496	289	8	4	492	2.04e-105	348
PA0084_TssC1	PALA23_1	99.799	498	1	0	1	498	0	1016
PA0084_TssC1	PALA23_1	47.629	485	245	3	12	493	9.19e-134	430
PA0084_TssC1	PALA23_1	38.508	496	290	8	4	492	3.17e-105	348
PA0084_TssC1	PALA25_1	99.799	498	1	0	1	498	0	1016
PA0084_TssC1	PALA25_1	47.629	485	245	3	12	493	9.19e-134	430
PA0084_TssC1	PALA25_1	38.71	496	289	8	4	492	2.04e-105	348
PA0084_TssC1	PALA43_1	99.799	498	1	0	1	498	0	1016
PA0084_TssC1	PALA43_1	47.629	485	245	3	12	493	8.93e-134	430
PA0084_TssC1	PALA43_1	38.71	496	289	8	4	492	2.04e-105	348
PA0084_TssC1	PALA44_1	100	498	0	0	1	498	0	1016
PA0084_TssC1	PALA44_1	47.629	485	245	3	12	493	1.04e-133	430
PA0084_TssC1	PALA44_1	38.71	496	289	8	4	492	2.04e-105	348
PA0084_TssC1	PALA9_1	100	498	0	0	1	498	0	1016
PA0084_TssC1	PALA9_1	47.629	485	245	3	12	493	9.19e-134	430
PA0084_TssC1	PALA9_1	38.71	496	289	8	4	492	2.04e-105	348
PA0084_TssC1	PALA45_1	99.799	498	1	0	1	498	0	1016
PA0084_TssC1	PALA45_1	47.629	485	245	3	12	493	9.19e-134	430
PA0084_TssC1	PALA45_1	38.71	496	289	8	4	492	2.04e-105	348
PA0084_TssC1	PALA22_1	99.799	498	1	0	1	498	0	1016
PA0084_TssC1	PALA22_1	47.629	485	245	3	12	493	9.19e-134	430
PA0084_TssC1	PALA22_1	38.71	496	289	8	4	492	2.04e-105	348
PA0084_TssC1	PALA20_1	99.799	498	1	0	1	498	0	1014
PA0084_TssC1	PALA20_1	47.629	485	245	3	12	493	1.06e-133	430
PA0084_TssC1	PALA20_1	38.71	496	289	8	4	492	2.04e-105	348
PA0084_TssC1	PALA12_1	100	498	0	0	1	498	0	1016
PA0084_TssC1	PALA12_1	47.629	485	245	3	12	493	9.19e-134	430
PA0084_TssC1	PALA12_1	38.71	496	289	8	4	492	2.04e-105	348
PA0084_TssC1	PALA6_1	99.799	498	1	0	1	498	0	1016
PA0084_TssC1	PALA6_1	47.629	485	245	3	12	493	9.19e-134	430
PA0084_TssC1	PALA6_1	38.71	496	289	8	4	492	2.04e-105	348
PA0084_TssC1	PALA7_1	99.799	498	1	0	1	498	0	1016
PA0084_TssC1	PALA7_1	47.629	485	245	3	12	493	9.19e-134	430
PA0084_TssC1	PALA7_1	38.71	496	289	8	4	492	2.04e-105	348
PA0084_TssC1	PALA47_1	99.799	498	1	0	1	498	0	1016
PA0084_TssC1	PALA47_1	47.629	485	245	3	12	493	9.19e-134	430
PA0084_TssC1	PALA47_1	38.71	496	289	8	4	492	2.04e-105	348
PA0084_TssC1	PALA48_1	99.799	498	1	0	1	498	0	1016
PA0084_TssC1	PALA48_1	47.629	485	245	3	12	493	9.19e-134	430
PA0084_TssC1	PALA48_1	38.71	496	289	8	4	492	2.04e-105	348
PA0084_TssC1	PALA16_1	99.799	498	1	0	1	498	0	1016
PA0084_TssC1	PALA16_1	47.629	485	245	3	12	493	9.19e-134	430
PA0084_TssC1	PALA16_1	38.71	496	289	8	4	492	2.04e-105	348
PA0084_TssC1	PALA15_1	99.799	498	1	0	1	498	0	1016
PA0084_TssC1	PALA15_1	47.521	484	245	3	12	492	4.57e-132	425
PA0084_TssC1	PALA15_1	38.71	496	289	8	4	492	2.04e-105	348
PA0084_TssC1	PALA4_1	100	498	0	0	1	498	0	1016
PA0084_TssC1	PALA4_1	47.629	485	245	3	12	493	8.59e-134	430
PA0084_TssC1	PALA4_1	38.71	496	289	8	4	492	2.04e-105	348
PA0084_TssC1	PALA18_1	99.799	498	1	0	1	498	0	1016
PA0084_TssC1	PALA18_1	47.629	485	245	3	12	493	9.19e-134	430
PA0084_TssC1	PALA18_1	38.71	496	289	8	4	492	2.04e-105	348
PA0084_TssC1	PALA50_1	99.598	498	2	0	1	498	0	1014
PA0084_TssC1	PALA50_1	47.629	485	245	3	12	493	9.19e-134	430
PA0084_TssC1	PALA50_1	38.71	496	289	8	4	492	2.04e-105	348
PA0084_TssC1	PALA3_1	99.799	498	1	0	1	498	0	1016
PA0084_TssC1	PALA3_1	47.629	485	245	3	12	493	9.19e-134	430
PA0084_TssC1	PALA3_1	38.71	496	289	8	4	492	2.04e-105	348
PA0084_TssC1	PALA1_1	99.799	498	1	0	1	498	0	1016
PA0084_TssC1	PALA1_1	47.629	485	245	3	12	493	1.14e-133	430
PA0084_TssC1	PALA1_1	38.71	496	289	8	4	492	2.04e-105	348
PA0084_TssC1	PALA13_1	99.799	498	1	0	1	498	0	1016
PA0084_TssC1	PALA13_1	47.629	485	245	3	12	493	9.19e-134	430
PA0084_TssC1	PALA13_1	38.71	496	289	8	4	492	2.04e-105	348
PA0084_TssC1	PALA17_1	99.799	498	1	0	1	498	0	1016
PA0084_TssC1	PALA17_1	47.629	485	245	3	12	493	9.19e-134	430
PA0084_TssC1	PALA17_1	38.71	496	289	8	4	492	2.04e-105	348
PA0084_TssC1	PALA11_1	99.799	498	1	0	1	498	0	1016
PA0084_TssC1	PALA11_1	47.521	484	245	3	12	492	3.46e-132	426
PA0084_TssC1	PALA11_1	38.71	496	289	8	4	492	1.89e-105	348
PA0084_TssC1	PALA5_1	99.799	498	1	0	1	498	0	1016
PA0084_TssC1	PALA5_1	47.629	485	245	3	12	493	9.19e-134	430
PA0084_TssC1	PALA5_1	38.71	496	289	8	4	492	2.04e-105	348
PA0084_TssC1	PALA51_1	99.799	498	1	0	1	498	0	1016
PA0084_TssC1	PALA51_1	47.629	485	245	3	12	493	9.21e-135	433
PA0084_TssC1	PALA51_1	38.71	496	289	8	4	492	2.04e-105	348
PA0084_TssC1	PALA52_1	99.598	498	2	0	1	498	0	1014
PA0084_TssC1	PALA52_1	47.629	485	245	3	12	493	8.53e-135	433
PA0084_TssC1	PALA52_1	38.71	496	289	8	4	492	6.15e-105	347
PA0084_TssC1	PALA21_1	99.799	498	1	0	1	498	0	1016
PA0084_TssC1	PALA21_1	47.629	485	245	3	12	493	9.19e-134	430
PA0084_TssC1	PALA21_1	38.71	496	289	8	4	492	2.04e-105	348
PA0084_TssC1	PALA53_1	99.799	498	1	0	1	498	0	1016
PA0084_TssC1	PALA53_1	47.629	485	245	3	12	493	9.19e-134	430
PA0084_TssC1	PALA53_1	38.71	496	289	8	4	492	2.04e-105	348
PA0084_TssC1	PALA54_1	99.799	498	1	0	1	498	0	1016
PA0084_TssC1	PALA54_1	47.629	485	245	3	12	493	8.51e-134	430
PA0084_TssC1	PALA54_1	38.71	496	289	8	4	492	2.04e-105	348
PA0084_TssC1	PALA55_1	99.799	498	1	0	1	498	0	1016
PA0084_TssC1	PALA55_1	47.629	485	245	3	12	493	9.21e-135	433
PA0084_TssC1	PALA55_1	38.71	496	289	8	4	492	2.04e-105	348
PA0084_TssC1	PALA14_1	99.799	498	1	0	1	498	0	1016
PA0084_TssC1	PALA14_1	47.629	485	245	3	12	493	8.93e-134	430
PA0084_TssC1	PALA14_1	38.71	496	289	8	4	492	2.04e-105	348
PA0084_TssC1	PALA56_1	99.799	498	1	0	1	498	0	1016
PA0084_TssC1	PALA56_1	47.629	485	245	3	12	493	9.19e-134	430
PA0084_TssC1	PALA56_1	38.71	496	289	8	4	492	2.04e-105	348
PA0084_TssC1	PALA19_1	99.598	498	2	0	1	498	0	1015
PA0084_TssC1	PALA19_1	47.629	485	245	3	12	493	9.19e-134	430
PA0084_TssC1	PALA19_1	38.508	496	290	8	4	492	3.66e-104	345
PA0084_TssC1	PALA2_1	99.799	498	1	0	1	498	0	1016
PA0084_TssC1	PALA2_1	47.629	485	245	3	12	493	9.19e-134	430
PA0084_TssC1	PALA2_1	38.71	496	289	8	4	492	2.04e-105	348
PA0085_Hcp1	PALA26_1	100	162	0	0	1	162	5.85e-83	268
PA0085_Hcp1	PALA27_1	100	162	0	0	1	162	5.85e-83	268
PA0085_Hcp1	PALA28_1	100	162	0	0	1	162	5.85e-83	268
PA0085_Hcp1	PALA29_1	100	162	0	0	1	162	5.85e-83	268
PA0085_Hcp1	PALA30_1	100	162	0	0	1	162	5.85e-83	268
PA0085_Hcp1	PALA32_1	100	162	0	0	1	162	5.85e-83	268
PA0085_Hcp1	PALA33_1	100	162	0	0	1	162	5.85e-83	268
PA0085_Hcp1	PALA34_1	100	162	0	0	1	162	5.85e-83	268
PA0085_Hcp1	PALA35_1	100	162	0	0	1	162	5.85e-83	268
PA0085_Hcp1	PALA36_1	100	162	0	0	1	162	5.85e-83	268
PA0085_Hcp1	PALA37_1	100	162	0	0	1	162	5.85e-83	268
PA0085_Hcp1	PALA38_1	100	162	0	0	1	162	5.85e-83	268
PA0085_Hcp1	PALA8_1	100	162	0	0	1	162	5.85e-83	268
PA0085_Hcp1	PALA39_1	100	162	0	0	1	162	5.85e-83	268
PA0085_Hcp1	PALA40_1	100	162	0	0	1	162	5.85e-83	268
PA0085_Hcp1	PALA10_1	100	162	0	0	1	162	5.85e-83	268
PA0085_Hcp1	PALA24_1	100	162	0	0	1	162	5.85e-83	268
PA0085_Hcp1	PALA42_1	100	162	0	0	1	162	5.85e-83	268
PA0085_Hcp1	PALA23_1	100	162	0	0	1	162	5.85e-83	268
PA0085_Hcp1	PALA25_1	100	162	0	0	1	162	5.85e-83	268
PA0085_Hcp1	PALA43_1	100	162	0	0	1	162	5.85e-83	268
PA0085_Hcp1	PALA44_1	100	162	0	0	1	162	5.85e-83	268
PA0085_Hcp1	PALA9_1	100	162	0	0	1	162	5.85e-83	268
PA0085_Hcp1	PALA45_1	100	162	0	0	1	162	5.85e-83	268
PA0085_Hcp1	PALA22_1	100	162	0	0	1	162	5.85e-83	268
PA0085_Hcp1	PALA20_1	100	162	0	0	1	162	5.85e-83	268
PA0085_Hcp1	PALA12_1	100	162	0	0	1	162	5.85e-83	268
PA0085_Hcp1	PALA6_1	100	162	0	0	1	162	5.85e-83	268
PA0085_Hcp1	PALA7_1	100	162	0	0	1	162	5.85e-83	268
PA0085_Hcp1	PALA47_1	100	162	0	0	1	162	5.85e-83	268
PA0085_Hcp1	PALA48_1	100	162	0	0	1	162	5.85e-83	268
PA0085_Hcp1	PALA16_1	100	162	0	0	1	162	5.85e-83	268
PA0085_Hcp1	PALA15_1	100	162	0	0	1	162	5.85e-83	268
PA0085_Hcp1	PALA4_1	100	162	0	0	1	162	5.85e-83	268
PA0085_Hcp1	PALA18_1	100	162	0	0	1	162	5.85e-83	268
PA0085_Hcp1	PALA50_1	100	162	0	0	1	162	5.85e-83	268
PA0085_Hcp1	PALA3_1	100	162	0	0	1	162	5.85e-83	268
PA0085_Hcp1	PALA1_1	100	162	0	0	1	162	5.85e-83	268
PA0085_Hcp1	PALA13_1	100	162	0	0	1	162	5.85e-83	268
PA0085_Hcp1	PALA17_1	100	162	0	0	1	162	5.85e-83	268
PA0085_Hcp1	PALA11_1	100	162	0	0	1	162	5.85e-83	268
PA0085_Hcp1	PALA5_1	100	162	0	0	1	162	5.85e-83	268
PA0085_Hcp1	PALA51_1	100	162	0	0	1	162	5.85e-83	268
PA0085_Hcp1	PALA52_1	100	162	0	0	1	162	5.85e-83	268
PA0085_Hcp1	PALA21_1	100	162	0	0	1	162	5.85e-83	268
PA0085_Hcp1	PALA53_1	100	162	0	0	1	162	5.85e-83	268
PA0085_Hcp1	PALA54_1	100	162	0	0	1	162	5.85e-83	268
PA0085_Hcp1	PALA55_1	100	162	0	0	1	162	5.85e-83	268
PA0085_Hcp1	PALA14_1	100	162	0	0	1	162	5.85e-83	268
PA0085_Hcp1	PALA56_1	100	162	0	0	1	162	5.85e-83	268
PA0085_Hcp1	PALA19_1	100	162	0	0	1	162	5.85e-83	268
PA0085_Hcp1	PALA2_1	100	162	0	0	1	162	5.85e-83	268
PA0086_TagJ1	PALA26_1	100	281	0	0	1	281	1.16e-180	555
PA0086_TagJ1	PALA27_1	100	281	0	0	1	281	1.16e-180	555
PA0086_TagJ1	PALA28_1	99.644	281	1	0	1	281	5e-180	553
PA0086_TagJ1	PALA29_1	100	281	0	0	1	281	1.16e-180	555
PA0086_TagJ1	PALA30_1	100	281	0	0	1	281	1.16e-180	555
PA0086_TagJ1	PALA32_1	100	281	0	0	1	281	1.16e-180	555
PA0086_TagJ1	PALA33_1	100	281	0	0	1	281	1.16e-180	555
PA0086_TagJ1	PALA34_1	100	281	0	0	1	281	1.16e-180	555
PA0086_TagJ1	PALA35_1	100	281	0	0	1	281	1.16e-180	555
PA0086_TagJ1	PALA36_1	100	281	0	0	1	281	1.16e-180	555
PA0086_TagJ1	PALA37_1	100	281	0	0	1	281	1.16e-180	555
PA0086_TagJ1	PALA38_1	100	281	0	0	1	281	1.16e-180	555
PA0086_TagJ1	PALA8_1	100	281	0	0	1	281	1.16e-180	555
PA0086_TagJ1	PALA39_1	100	281	0	0	1	281	1.16e-180	555
PA0086_TagJ1	PALA40_1	100	281	0	0	1	281	1.16e-180	555
PA0086_TagJ1	PALA10_1	100	281	0	0	1	281	1.16e-180	555
PA0086_TagJ1	PALA24_1	100	281	0	0	1	281	1.16e-180	555
PA0086_TagJ1	PALA42_1	100	281	0	0	1	281	1.16e-180	555
PA0086_TagJ1	PALA23_1	100	281	0	0	1	281	1.16e-180	555
PA0086_TagJ1	PALA25_1	99.644	281	1	0	1	281	2.47e-180	553
PA0086_TagJ1	PALA43_1	99.644	281	1	0	1	281	3.96e-180	553
PA0086_TagJ1	PALA44_1	100	281	0	0	1	281	1.16e-180	555
PA0086_TagJ1	PALA9_1	100	281	0	0	1	281	1.16e-180	555
PA0086_TagJ1	PALA45_1	100	281	0	0	1	281	1.16e-180	555
PA0086_TagJ1	PALA22_1	100	281	0	0	1	281	1.16e-180	555
PA0086_TagJ1	PALA20_1	100	281	0	0	1	281	1.16e-180	555
PA0086_TagJ1	PALA12_1	100	281	0	0	1	281	1.16e-180	555
PA0086_TagJ1	PALA6_1	100	281	0	0	1	281	1.16e-180	555
PA0086_TagJ1	PALA7_1	100	281	0	0	1	281	1.16e-180	555
PA0086_TagJ1	PALA47_1	100	281	0	0	1	281	1.16e-180	555
PA0086_TagJ1	PALA48_1	100	281	0	0	1	281	1.16e-180	555
PA0086_TagJ1	PALA16_1	100	281	0	0	1	281	1.16e-180	555
PA0086_TagJ1	PALA15_1	100	281	0	0	1	281	1.16e-180	555
PA0086_TagJ1	PALA4_1	100	281	0	0	1	281	1.16e-180	555
PA0086_TagJ1	PALA18_1	100	281	0	0	1	281	1.16e-180	555
PA0086_TagJ1	PALA50_1	100	281	0	0	1	281	1.16e-180	555
PA0086_TagJ1	PALA3_1	100	281	0	0	1	281	1.16e-180	555
PA0086_TagJ1	PALA1_1	99.644	281	1	0	1	281	4.08e-180	553
PA0086_TagJ1	PALA13_1	100	281	0	0	1	281	1.16e-180	555
PA0086_TagJ1	PALA17_1	100	281	0	0	1	281	1.16e-180	555
PA0086_TagJ1	PALA11_1	99.644	281	1	0	1	281	4.54e-180	553
PA0086_TagJ1	PALA5_1	100	281	0	0	1	281	1.16e-180	555
PA0086_TagJ1	PALA51_1	100	281	0	0	1	281	1.16e-180	555
PA0086_TagJ1	PALA52_1	98.932	281	3	0	1	281	4.67e-179	550
PA0086_TagJ1	PALA21_1	100	281	0	0	1	281	1.16e-180	555
PA0086_TagJ1	PALA53_1	99.644	281	1	0	1	281	2.47e-180	553
PA0086_TagJ1	PALA54_1	100	281	0	0	1	281	1.16e-180	555
PA0086_TagJ1	PALA55_1	100	280	0	0	2	281	1.23e-179	551
PA0086_TagJ1	PALA14_1	100	281	0	0	1	281	1.16e-180	555
PA0086_TagJ1	PALA56_1	100	281	0	0	1	281	1.16e-180	555
PA0086_TagJ1	PALA19_1	100	281	0	0	1	281	1.16e-180	555
PA0086_TagJ1	PALA2_1	100	281	0	0	1	281	1.16e-180	555
PA0087_TssE1	PALA26_1	99.408	169	1	0	1	169	3.02e-96	307
PA0087_TssE1	PALA27_1	100	169	0	0	1	169	5.34e-97	309
PA0087_TssE1	PALA28_1	100	169	0	0	1	169	5.34e-97	309
PA0087_TssE1	PALA29_1	100	169	0	0	1	169	5.34e-97	309
PA0087_TssE1	PALA30_1	99.408	169	1	0	1	169	3.02e-96	307
PA0087_TssE1	PALA32_1	100	169	0	0	1	169	5.34e-97	309
PA0087_TssE1	PALA33_1	100	169	0	0	1	169	5.34e-97	309
PA0087_TssE1	PALA34_1	98.817	169	2	0	1	169	6.75e-95	303
PA0087_TssE1	PALA35_1	98.817	169	2	0	1	169	7.09e-95	303
PA0087_TssE1	PALA36_1	99.408	169	1	0	1	169	3.02e-96	307
PA0087_TssE1	PALA37_1	98.817	169	2	0	1	169	6.37e-95	303
PA0087_TssE1	PALA38_1	99.408	169	1	0	1	169	3.02e-96	307
PA0087_TssE1	PALA8_1	99.408	169	1	0	1	169	3.02e-96	307
PA0087_TssE1	PALA39_1	98.817	169	2	0	1	169	6.75e-95	303
PA0087_TssE1	PALA40_1	100	169	0	0	1	169	5.34e-97	309
PA0087_TssE1	PALA10_1	100	169	0	0	1	169	5.34e-97	309
PA0087_TssE1	PALA24_1	100	169	0	0	1	169	5.34e-97	309
PA0087_TssE1	PALA42_1	100	169	0	0	1	169	5.34e-97	309
PA0087_TssE1	PALA23_1	99.408	169	1	0	1	169	5.24e-96	306
PA0087_TssE1	PALA25_1	100	169	0	0	1	169	5.34e-97	309
PA0087_TssE1	PALA43_1	98.817	169	2	0	1	169	8.04e-95	303
PA0087_TssE1	PALA44_1	99.408	169	1	0	1	169	3.02e-96	307
PA0087_TssE1	PALA9_1	100	169	0	0	1	169	5.34e-97	309
PA0087_TssE1	PALA45_1	100	169	0	0	1	169	5.34e-97	309
PA0087_TssE1	PALA22_1	100	169	0	0	1	169	5.34e-97	309
PA0087_TssE1	PALA20_1	98.817	169	2	0	1	169	5.95e-95	303
PA0087_TssE1	PALA12_1	100	169	0	0	1	169	5.34e-97	309
PA0087_TssE1	PALA6_1	100	169	0	0	1	169	5.34e-97	309
PA0087_TssE1	PALA7_1	100	169	0	0	1	169	5.34e-97	309
PA0087_TssE1	PALA47_1	100	169	0	0	1	169	5.34e-97	309
PA0087_TssE1	PALA48_1	100	169	0	0	1	169	5.34e-97	309
PA0087_TssE1	PALA16_1	98.817	169	2	0	1	169	6.75e-95	303
PA0087_TssE1	PALA15_1	100	169	0	0	1	169	5.34e-97	309
PA0087_TssE1	PALA4_1	99.408	169	1	0	1	169	3.63e-96	306
PA0087_TssE1	PALA18_1	100	169	0	0	1	169	5.34e-97	309
PA0087_TssE1	PALA50_1	100	169	0	0	1	169	5.34e-97	309
PA0087_TssE1	PALA3_1	98.817	169	2	0	1	169	6.75e-95	303
PA0087_TssE1	PALA1_1	99.408	169	1	0	1	169	3.2e-96	307
PA0087_TssE1	PALA13_1	100	169	0	0	1	169	5.34e-97	309
PA0087_TssE1	PALA17_1	100	169	0	0	1	169	5.34e-97	309
PA0087_TssE1	PALA11_1	100	169	0	0	1	169	5.34e-97	309
PA0087_TssE1	PALA5_1	100	169	0	0	1	169	5.34e-97	309
PA0087_TssE1	PALA51_1	100	169	0	0	1	169	5.34e-97	309
PA0087_TssE1	PALA52_1	99.408	169	1	0	1	169	3.11e-96	307
PA0087_TssE1	PALA21_1	100	169	0	0	1	169	5.34e-97	309
PA0087_TssE1	PALA53_1	100	169	0	0	1	169	5.34e-97	309
PA0087_TssE1	PALA54_1	99.408	169	1	0	1	169	3.02e-96	307
PA0087_TssE1	PALA55_1	100	169	0	0	1	169	5.34e-97	309
[truncated: 17,771 more rows]
