# Supplementary material for: Diversity and prevalence of type VI secretion system effectors in clinical Pseudomonas aeruginosa isolates
Source: Front Microbiol. 2023 Jan 4;13:1042505. doi: 10.3389/fmicb.2022.1042505 (PMC9846239; doi:10.3389/fmicb.2022.1042505)
Supplement: Supplementary file 1 [file Data_Sheet_1.zip › Supplementary File 3.XLSX]

## Sheet: CtsEs-NCBI_genomes
Supplmentary File 3. tBLASTn screening of select characterised and putative T6SS amino acid sequences against the publicly available P. aeruginosa local nucleotide database.
Query_ID	Subject_ID	Percentage Identity	Length	Evalue	Bitscore	Score (%)
PALA35_00106_Tsd1	NZ_CP023316.1	100	331	0	692	1.04532
PALA35_00106_Tsd1	NZ_CP065867.1	100	331	0	692	1.04532
PALA35_00106_Tsd1	NZ_CP053705.1	100	331	0	692	1.04532
PALA35_00106_Tsd1	NZ_CP024477.1	100	331	0	692	1.04532
PALA35_00106_Tsd1	NZ_CP092032.1	100	331	0	691	1.04381
PALA35_00106_Tsd1	NZ_CP056094.1	100	331	0	691	1.04381
PALA35_00106_Tsd1	NZ_CP031879.1	100	331	0	691	1.04381
PALA35_00106_Tsd1	NZ_CP089238.1	99.698	331	0	688	1.03927
PALA35_00106_Tsd1	NZ_CP020560.1	89.933	149	5.59e-84	282	0.425982
PALA35_00106_Tsd1	NC_009656.1	89.933	149	7.54e-84	282	0.425982
PALA35_00106_Tsd1	NZ_CP041354.1	89.933	149	1.21e-83	281	0.424471
PALA35_00106_Tsd1	NZ_CP093014.1	69.652	201	5.81e-83	280	0.422961
PALA35_00106_Tsd1	NZ_CP063047.1	69.652	201	7.61e-83	279	0.42145
PALA35_00106_Tsd1	NZ_CP015648.1	69.652	201	7.61e-83	279	0.42145
PALA35_00106_Tsd1	NC_023019.1	69.652	201	7.61e-83	279	0.42145
PALA35_00106_Tsd1	NZ_CP053390.1	69.652	201	7.61e-83	279	0.42145
PALA35_00106_Tsd1	NZ_CP017099.1	69.652	201	7.61e-83	279	0.42145
PALA35_00106_Tsd1	NZ_CP061780.1	69.652	201	7.61e-83	279	0.42145
PALA35_00106_Tsd1	NZ_CP040684.1	69.652	201	7.61e-83	279	0.42145
PALA35_00106_Tsd1	NZ_CP022525.1	69.652	201	7.61e-83	279	0.42145
PALA35_00106_Tsd1	NZ_CP022526.1	69.652	201	7.61e-83	279	0.42145
PALA35_00106_Tsd1	NZ_CP034244.1	69.652	201	8.63e-83	279	0.42145
PALA35_00106_Tsd1	NC_008463.1	69.652	201	8.63e-83	279	0.42145
PALA35_00106_Tsd1	NZ_LT608330.1	69.652	201	8.63e-83	279	0.42145
PALA35_00106_Tsd1	NZ_CP019338.1	69.652	201	8.63e-83	279	0.42145
PALA35_00106_Tsd1	NZ_CP028330.1	69.652	201	8.63e-83	279	0.42145
PALA35_00106_Tsd1	NZ_CP033685.1	69.652	201	8.63e-83	279	0.42145
PALA35_00106_Tsd1	NZ_CP047643.1	69.652	201	8.63e-83	279	0.42145
PALA35_00106_Tsd1	NZ_CP093032.1	69.652	201	8.63e-83	279	0.42145
PALA35_00106_Tsd1	NZ_CP008862.2	69.652	201	8.88e-83	279	0.42145
PALA35_00106_Tsd1	NZ_CP008863.1	69.652	201	8.88e-83	279	0.42145
PALA35_00106_Tsd1	NZ_CP068238.1	82.927	164	5.08e-82	277	0.418429
PALA35_00106_Tsd1	NZ_CP070355.1	79.268	164	4.44e-80	271	0.409366
PALA35_00106_Tsd1	NZ_LN870292.1	79.268	164	4.53e-80	271	0.409366
PALA35_00106_Tsd1	NZ_CP013477.1	79.268	164	4.53e-80	271	0.409366
PALA35_00106_Tsd1	NZ_CP013478.1	79.268	164	4.53e-80	271	0.409366
PALA35_00106_Tsd1	NZ_CP013479.1	79.268	164	4.53e-80	271	0.409366
PALA35_00106_Tsd1	NZ_CP053119.1	79.268	164	4.53e-80	271	0.409366
PALA35_00106_Tsd1	NZ_CP060241.1	79.268	164	4.53e-80	271	0.409366
PALA35_00106_Tsd1	NC_017548.1	79.268	164	4.53e-80	271	0.409366
PALA35_00106_Tsd1	NZ_CP017306.1	79.268	164	4.53e-80	271	0.409366
PALA35_00106_Tsd1	NZ_CP047592.1	79.268	164	4.53e-80	271	0.409366
PALA35_00106_Tsd1	NZ_CP015647.1	79.268	164	4.53e-80	271	0.409366
PALA35_00106_Tsd1	NZ_CP095922.1	79.268	164	4.53e-80	271	0.409366
PALA35_00106_Tsd1	NZ_CP089745.1	79.268	164	4.53e-80	271	0.409366
PALA35_00106_Tsd1	NZ_CP095920.1	79.268	164	4.53e-80	271	0.409366
PALA35_00106_Tsd1	NZ_CP080405.1	79.268	164	4.53e-80	271	0.409366
PALA35_00106_Tsd1	NZ_CP050330.1	79.268	164	4.53e-80	271	0.409366
PALA35_00106_Tsd1	NZ_LR130536.1	79.268	164	4.53e-80	271	0.409366
PALA35_00106_Tsd1	NZ_LR130530.1	79.268	164	4.53e-80	271	0.409366
PALA35_00106_Tsd1	NZ_LR130537.1	79.268	164	4.53e-80	271	0.409366
PALA35_00106_Tsd1	NZ_LR130535.1	79.268	164	4.53e-80	271	0.409366
PALA35_00106_Tsd1	NZ_LR130527.1	79.268	164	4.53e-80	271	0.409366
PALA35_00106_Tsd1	NZ_CP054793.1	79.268	164	4.53e-80	271	0.409366
PALA35_00106_Tsd1	NZ_LR130531.1	79.268	164	4.53e-80	271	0.409366
PALA35_00106_Tsd1	NZ_LR739071.1	79.268	164	4.53e-80	271	0.409366
PALA35_00106_Tsd1	NZ_CP015649.1	79.268	164	4.53e-80	271	0.409366
PALA35_00106_Tsd1	NZ_CP050325.1	79.268	164	4.53e-80	271	0.409366
PALA35_00106_Tsd1	NZ_CP056095.1	79.268	164	4.53e-80	271	0.409366
PALA35_00106_Tsd1	NZ_CP062219.1	79.268	164	4.53e-80	271	0.409366
PALA35_00106_Tsd1	NZ_CP061034.1	79.268	164	4.53e-80	271	0.409366
PALA35_00106_Tsd1	NZ_CP077971.1	79.268	164	4.53e-80	271	0.409366
PALA35_00106_Tsd1	NZ_CP029093.1	79.268	164	4.53e-80	271	0.409366
PALA35_00106_Tsd1	NZ_CP027169.1	79.268	164	4.53e-80	271	0.409366
PALA35_00106_Tsd1	NZ_CP077988.1	79.268	164	4.53e-80	271	0.409366
PALA35_00106_Tsd1	NZ_CP081287.1	79.268	164	4.53e-80	271	0.409366
PALA35_00106_Tsd1	NZ_CP077985.1	79.268	164	4.53e-80	271	0.409366
PALA35_00106_Tsd1	NZ_LR134308.1	79.268	164	4.53e-80	271	0.409366
PALA35_00106_Tsd1	NZ_CP013989.1	79.268	164	4.84e-80	271	0.409366
PALA35_00106_Tsd1	NZ_CP054788.1	79.268	164	4.84e-80	271	0.409366
PALA35_00106_Tsd1	NZ_CP024024.1	79.268	164	4.89e-80	271	0.409366
PALA35_00106_Tsd1	NZ_CP043483.1	79.268	164	5.03e-80	271	0.409366
PALA35_00106_Tsd1	NZ_CP043549.1	79.268	164	5.03e-80	271	0.409366
PALA35_00106_Tsd1	NZ_CP041772.1	79.268	164	5.03e-80	271	0.409366
PALA35_00106_Tsd1	NZ_CP090647.1	79.268	164	5.03e-80	271	0.409366
PALA35_00106_Tsd1	NZ_CP021999.1	79.268	164	5.03e-80	271	0.409366
PALA35_00106_Tsd1	NZ_CP027171.1	79.268	164	5.03e-80	271	0.409366
PALA35_00106_Tsd1	NC_017549.1	79.268	164	5.03e-80	271	0.409366
PALA35_00106_Tsd1	NZ_AP014622.1	79.268	164	5.03e-80	271	0.409366
PALA35_00106_Tsd1	NZ_CP053687.1	79.268	164	5.03e-80	271	0.409366
PALA35_00106_Tsd1	NZ_CP054791.1	79.268	164	5.03e-80	271	0.409366
PALA35_00106_Tsd1	NZ_AP014646.1	79.268	164	5.03e-80	271	0.409366
PALA35_00106_Tsd1	NZ_CP068239.1	79.268	164	5.03e-80	271	0.409366
PALA35_00106_Tsd1	NZ_CP033843.1	79.268	164	5.03e-80	271	0.409366
PALA35_00106_Tsd1	NZ_CM001020.1	79.268	164	5.03e-80	271	0.409366
PALA35_00106_Tsd1	NZ_CP095774.1	79.268	164	5.03e-80	271	0.409366
PALA35_00106_Tsd1	NZ_CP095772.1	79.268	164	5.03e-80	271	0.409366
PALA35_00106_Tsd1	NZ_CP054843.1	79.268	164	5.04e-80	271	0.409366
PALA35_00106_Tsd1	NZ_CP081345.1	79.268	164	5.04e-80	271	0.409366
PALA35_00106_Tsd1	NZ_CP060392.1	79.268	164	5.04e-80	271	0.409366
PALA35_00106_Tsd1	NZ_CP060242.1	79.268	164	5.04e-80	271	0.409366
PALA35_00106_Tsd1	NZ_CP093031.1	79.268	164	5.04e-80	271	0.409366
PALA35_00106_Tsd1	NZ_CP033833.1	79.268	164	5.04e-80	271	0.409366
PALA35_00106_Tsd1	NZ_CP043328.1	79.268	164	5.04e-80	271	0.409366
PALA35_00106_Tsd1	NZ_CP015377.1	79.268	164	5.04e-80	271	0.409366
PALA35_00106_Tsd1	NZ_CP032761.1	79.268	164	5.04e-80	271	0.409366
PALA35_00106_Tsd1	NZ_CP081148.1	79.268	164	5.04e-80	271	0.409366
PALA35_00106_Tsd1	NZ_CP020603.1	79.268	164	5.04e-80	271	0.409366
PALA35_00106_Tsd1	NZ_CP087673.1	79.268	164	5.04e-80	271	0.409366
PALA35_00106_Tsd1	NZ_CP028162.1	79.268	164	5.04e-80	271	0.409366
PALA35_00106_Tsd1	NZ_CP046402.2	79.268	164	5.04e-80	271	0.409366
PALA35_00106_Tsd1	NZ_CP029605.1	79.268	164	5.04e-80	271	0.409366
PALA35_00106_Tsd1	NZ_CP054845.1	79.268	164	5.04e-80	271	0.409366
PALA35_00106_Tsd1	NZ_CP046406.2	79.268	164	5.04e-80	271	0.409366
PALA35_00106_Tsd1	NZ_CP027166.1	79.268	164	5.04e-80	271	0.409366
PALA35_00106_Tsd1	NZ_LR890619.1	79.268	164	5.08e-80	271	0.409366
PALA35_00106_Tsd1	NZ_LT673656.1	79.268	164	5.08e-80	271	0.409366
PALA35_00106_Tsd1	NZ_CP080281.1	79.268	164	5.08e-80	271	0.409366
PALA35_00106_Tsd1	NC_018080.1	79.268	164	5.08e-80	271	0.409366
PALA35_00106_Tsd1	NZ_CP060240.1	79.268	164	5.08e-80	271	0.409366
PALA35_00106_Tsd1	NZ_CP054794.1	79.268	164	5.08e-80	271	0.409366
PALA35_00106_Tsd1	NZ_CP015877.1	79.268	164	5.13e-80	271	0.409366
PALA35_00106_Tsd1	NZ_CP069324.1	79.268	164	5.13e-80	271	0.409366
PALA35_00106_Tsd1	NZ_CP093966.1	79.268	164	5.13e-80	271	0.409366
PALA35_00106_Tsd1	NC_022360.1	79.268	164	5.13e-80	271	0.409366
PALA35_00106_Tsd1	NZ_CP008749.1	79.268	164	5.13e-80	271	0.409366
PALA35_00106_Tsd1	NZ_CP069329.1	79.268	164	5.13e-80	271	0.409366
PALA35_00106_Tsd1	NZ_CP069332.1	79.268	164	5.13e-80	271	0.409366
PALA35_00106_Tsd1	NZ_CP069331.1	79.268	164	5.13e-80	271	0.409366
PALA35_00106_Tsd1	NZ_CP069327.1	79.268	164	5.13e-80	271	0.409366
PALA35_00106_Tsd1	NZ_CP069323.1	79.268	164	5.13e-80	271	0.409366
PALA35_00106_Tsd1	NZ_CP069328.1	79.268	164	5.13e-80	271	0.409366
PALA35_00106_Tsd1	NZ_CP069326.1	79.268	164	5.13e-80	271	0.409366
PALA35_00106_Tsd1	NZ_CP069333.1	79.268	164	5.13e-80	271	0.409366
PALA35_00106_Tsd1	NZ_CP069325.1	79.268	164	5.13e-80	271	0.409366
PALA35_00106_Tsd1	NZ_CP069330.1	79.268	164	5.13e-80	271	0.409366
PALA35_00106_Tsd1	NZ_CP050148.1	79.268	164	5.13e-80	271	0.409366
PALA35_00106_Tsd1	NZ_CP051547.1	79.268	164	5.13e-80	271	0.409366
PALA35_00106_Tsd1	NZ_CP044533.1	79.268	164	5.13e-80	271	0.409366
PALA35_00106_Tsd1	NZ_CP050329.1	79.268	164	5.13e-80	271	0.409366
PALA35_00106_Tsd1	NZ_CP069336.1	79.268	164	5.13e-80	271	0.409366
PALA35_00106_Tsd1	NZ_CP069334.1	79.268	164	5.13e-80	271	0.409366
PALA35_00106_Tsd1	NZ_CP008867.1	79.268	164	5.13e-80	271	0.409366
PALA35_00106_Tsd1	NZ_CP089064.2	79.268	164	5.13e-80	271	0.409366
PALA35_00106_Tsd1	NZ_CP080007.1	79.268	164	5.13e-80	271	0.409366
PALA35_00106_Tsd1	NZ_CP069335.1	79.268	164	5.13e-80	271	0.409366
PALA35_00106_Tsd1	NZ_CP093012.1	79.268	164	5.13e-80	271	0.409366
PALA35_00106_Tsd1	NZ_CP008859.2	79.268	164	5.13e-80	271	0.409366
PALA35_00106_Tsd1	NZ_LR134342.1	79.268	164	5.13e-80	271	0.409366
PALA35_00106_Tsd1	NZ_CP012066.1	79.268	164	5.13e-80	271	0.409366
PALA35_00106_Tsd1	NZ_CP093965.1	79.268	164	5.13e-80	271	0.409366
PALA35_00106_Tsd1	NZ_CP071947.1	79.268	164	5.13e-80	271	0.409366
PALA35_00106_Tsd1	NZ_CP013696.1	79.268	164	5.13e-80	271	0.409366
PALA35_00106_Tsd1	NZ_CP060703.1	79.268	164	5.13e-80	271	0.409366
PALA35_00106_Tsd1	NZ_CP007224.1	79.268	164	5.13e-80	271	0.409366
PALA35_00106_Tsd1	NZ_CP058323.1	79.268	164	5.13e-80	271	0.409366
PALA35_00106_Tsd1	NZ_CP065866.1	79.268	164	5.13e-80	271	0.409366
PALA35_00106_Tsd1	NZ_AAQW01000001.1	79.268	164	5.13e-80	271	0.409366
PALA35_00106_Tsd1	NZ_CP053922.1	79.268	164	5.13e-80	271	0.409366
PALA35_00106_Tsd1	NZ_CP050331.1	79.268	164	5.13e-80	271	0.409366
PALA35_00106_Tsd1	NZ_CP031659.1	79.268	164	5.13e-80	271	0.409366
PALA35_00106_Tsd1	NZ_CP050335.1	79.268	164	5.13e-80	271	0.409366
PALA35_00106_Tsd1	NZ_CP065948.1	79.268	164	5.13e-80	271	0.409366
PALA35_00106_Tsd1	NZ_CP039990.1	79.268	164	5.13e-80	271	0.409366
PALA35_00106_Tsd1	NZ_CP077997.1	79.268	164	5.13e-80	271	0.409366
PALA35_00106_Tsd1	NZ_CP090648.1	79.268	164	5.13e-80	271	0.409366
PALA35_00106_Tsd1	NZ_CP086010.1	79.268	164	5.13e-80	271	0.409366
PALA35_00106_Tsd1	NZ_AP014839.1	79.268	164	5.13e-80	271	0.409366
PALA35_00106_Tsd1	NZ_LR739068.1	79.268	164	5.13e-80	271	0.409366
PALA35_00106_Tsd1	NZ_CP063393.1	79.268	164	5.13e-80	271	0.409366
PALA35_00106_Tsd1	NZ_CP063395.1	79.268	164	5.13e-80	271	0.409366
PALA35_00106_Tsd1	NZ_CP063391.1	79.268	164	5.13e-80	271	0.409366
PALA35_00106_Tsd1	NZ_CP063396.1	79.268	164	5.13e-80	271	0.409366
PALA35_00106_Tsd1	NZ_CP063392.1	79.268	164	5.13e-80	271	0.409366
PALA35_00106_Tsd1	NZ_CP063394.1	79.268	164	5.13e-80	271	0.409366
PALA35_00106_Tsd1	NZ_CP078009.1	79.268	164	5.13e-80	271	0.409366
PALA35_00106_Tsd1	NZ_CP093018.1	79.268	164	5.13e-80	271	0.409366
PALA35_00106_Tsd1	NZ_CP064392.1	79.268	164	5.13e-80	271	0.409366
PALA35_00106_Tsd1	NZ_CP065374.1	79.268	164	5.13e-80	271	0.409366
PALA35_00106_Tsd1	NZ_CP050326.1	79.268	164	5.13e-80	271	0.409366
PALA35_00106_Tsd1	NZ_CP089063.1	79.268	164	5.13e-80	271	0.409366
PALA35_00106_Tsd1	NZ_CP065947.1	79.268	164	5.13e-80	271	0.409366
PALA35_00106_Tsd1	NZ_HG974234.1	79.268	164	5.13e-80	271	0.409366
PALA35_00106_Tsd1	NZ_CP054789.1	79.268	164	5.13e-80	271	0.409366
PALA35_00106_Tsd1	NZ_CP008870.2	79.268	164	5.13e-80	271	0.409366
PALA35_00106_Tsd1	NZ_CP080280.1	79.268	164	5.13e-80	271	0.409366
PALA35_00106_Tsd1	NZ_CP008873.1	79.268	164	5.13e-80	271	0.409366
PALA35_00106_Tsd1	NZ_CP008866.2	79.268	164	5.13e-80	271	0.409366
PALA35_00106_Tsd1	NZ_CP045916.1	79.268	164	5.13e-80	271	0.409366
PALA35_00106_Tsd1	NZ_CP090649.1	79.268	164	5.13e-80	271	0.409366
PALA35_00106_Tsd1	NZ_CP015117.1	79.268	164	5.13e-80	271	0.409366
PALA35_00106_Tsd1	NZ_CP011857.1	79.268	164	5.13e-80	271	0.409366
PALA35_00106_Tsd1	NZ_LR134309.1	79.268	164	5.13e-80	271	0.409366
PALA35_00106_Tsd1	NZ_CP065966.1	79.268	164	5.13e-80	271	0.409366
PALA35_00106_Tsd1	NZ_CP080369.1	79.268	164	5.13e-80	271	0.409366
PALA35_00106_Tsd1	NZ_CP054790.1	79.268	164	5.13e-80	271	0.409366
PALA35_00106_Tsd1	NZ_CP093356.1	79.268	164	5.13e-80	271	0.409366
PALA35_00106_Tsd1	NZ_LT883143.1	79.268	164	5.13e-80	271	0.409366
PALA35_00106_Tsd1	NZ_CP033771.1	79.268	164	5.13e-80	271	0.409366
PALA35_00106_Tsd1	NZ_CP008865.2	79.268	164	5.13e-80	271	0.409366
PALA35_00106_Tsd1	NZ_CP053747.1	79.268	164	5.13e-80	271	0.409366
PALA35_00106_Tsd1	NZ_CP069198.1	79.268	164	5.13e-80	271	0.409366
PALA35_00106_Tsd1	NZ_CP089236.1	79.268	164	5.13e-80	271	0.409366
PALA35_00106_Tsd1	NZ_CP012901.1	79.268	164	5.13e-80	271	0.409366
PALA35_00106_Tsd1	NZ_CP033832.1	79.268	164	5.13e-80	271	0.409366
PALA35_00106_Tsd1	NZ_CP054844.1	79.268	164	5.13e-80	271	0.409366
PALA35_00106_Tsd1	NZ_CP056100.1	79.268	164	5.13e-80	271	0.409366
PALA35_00106_Tsd1	NZ_CP033684.1	79.268	164	5.13e-80	271	0.409366
PALA35_00106_Tsd1	NZ_CP082822.1	79.268	164	5.13e-80	271	0.409366
PALA35_00106_Tsd1	NZ_CP033835.1	79.268	164	5.13e-80	271	0.409366
PALA35_00106_Tsd1	NZ_CP056092.1	79.268	164	5.13e-80	271	0.409366
PALA35_00106_Tsd1	NZ_CP029097.1	79.268	164	5.13e-80	271	0.409366
PALA35_00106_Tsd1	NZ_CP056090.1	79.268	164	5.13e-80	271	0.409366
PALA35_00106_Tsd1	NZ_CP046403.1	79.268	164	5.13e-80	271	0.409366
PALA35_00106_Tsd1	NZ_CP022001.1	79.268	164	5.13e-80	271	0.409366
PALA35_00106_Tsd1	NZ_CP053706.1	79.268	164	5.13e-80	271	0.409366
PALA35_00106_Tsd1	NZ_CP061073.1	79.268	164	5.28e-80	271	0.409366
PALA35_00106_Tsd1	NZ_CP056093.1	79.268	164	5.28e-80	271	0.409366
PALA35_00106_Tsd1	NZ_CP046405.1	79.268	164	5.28e-80	271	0.409366
PALA35_00106_Tsd1	NZ_CP045002.1	79.268	164	5.28e-80	271	0.409366
PALA35_00106_Tsd1	NZ_CP056101.1	79.268	164	5.44e-80	271	0.409366
PALA35_00106_Tsd1	NZ_CP045768.1	79.268	164	5.44e-80	271	0.409366
PALA35_00106_Tsd1	NZ_CP044006.1	79.268	164	5.44e-80	271	0.409366
PALA35_00106_Tsd1	NZ_CP008864.2	79.268	164	5.44e-80	271	0.409366
PALA35_00106_Tsd1	NZ_CP065848.1	79.268	164	5.44e-80	271	0.409366
PALA35_00106_Tsd1	NZ_CP028331.1	79.268	164	5.54e-80	271	0.409366
PALA35_00106_Tsd1	NZ_LN831024.1	79.268	164	5.54e-80	271	0.409366
PALA35_00106_Tsd1	NZ_CP012001.1	79.268	164	5.54e-80	271	0.409366
PALA35_00106_Tsd1	NZ_CP089068.2	79.268	164	5.54e-80	271	0.409366
PALA35_00106_Tsd1	NZ_CP016214.1	79.268	164	5.54e-80	271	0.409366
PALA35_00106_Tsd1	NZ_CP064403.1	79.268	164	5.54e-80	271	0.409366
PALA35_00106_Tsd1	NZ_CP008860.2	79.268	164	5.54e-80	271	0.409366
PALA35_00106_Tsd1	NZ_CP007399.1	79.268	164	5.54e-80	271	0.409366
PALA35_00106_Tsd1	NZ_CP054792.1	79.268	164	5.54e-80	271	0.409366
PALA35_00106_Tsd1	NZ_CP093015.1	79.268	164	5.54e-80	271	0.409366
PALA35_00106_Tsd1	NC_023149.1	79.268	164	5.54e-80	271	0.409366
PALA35_00106_Tsd1	NZ_CP032552.1	79.268	164	5.54e-80	271	0.409366
PALA35_00106_Tsd1	NZ_CP028917.1	79.268	164	5.54e-80	271	0.409366
PALA35_00106_Tsd1	NZ_CP025056.2	79.268	164	5.6e-80	271	0.409366
PALA35_00106_Tsd1	NZ_CP025055.2	79.268	164	5.6e-80	271	0.409366
PALA35_00106_Tsd1	NZ_CP081477.2	79.268	164	5.6e-80	271	0.409366
PALA35_00106_Tsd1	NZ_CP081202.1	79.268	164	5.6e-80	271	0.409366
PALA35_00106_Tsd1	NZ_LR130528.1	78.659	164	1.26e-79	270	0.407855
PALA35_00106_Tsd1	NZ_CP080286.1	78.659	164	1.27e-79	270	0.407855
PALA35_00106_Tsd1	NZ_CP015650.1	78.659	164	1.31e-79	270	0.407855
PALA35_00106_Tsd1	NZ_CP065865.1	78.659	164	1.31e-79	270	0.407855
PALA35_00106_Tsd1	NZ_CP028368.1	78.659	164	1.36e-79	270	0.407855
PALA35_00106_Tsd1	NZ_CP059995.1	78.659	164	1.36e-79	270	0.407855
PALA35_00106_Tsd1	NZ_CP086016.1	78.659	164	1.36e-79	270	0.407855
PALA35_00106_Tsd1	NZ_CP072783.1	78.659	164	1.37e-79	270	0.407855
PALA35_00106_Tsd1	NZ_CP046602.1	78.659	164	1.51e-79	270	0.407855
PALA35_00106_Tsd1	NC_022361.1	78.659	164	1.55e-79	270	0.407855
PALA35_00106_Tsd1	NZ_CP053028.1	78.659	164	1.55e-79	270	0.407855
PALA35_00106_Tsd1	NZ_CP034908.1	78.659	164	1.55e-79	270	0.407855
PALA35_00106_Tsd1	NZ_CP034429.1	78.659	164	1.55e-79	270	0.407855
PALA35_00106_Tsd1	NZ_CP064391.1	78.659	164	1.55e-79	270	0.407855
PALA35_00106_Tsd1	NZ_CP041008.1	78.659	164	1.55e-79	270	0.407855
PALA35_00106_Tsd1	NZ_CP047062.1	78.659	164	1.55e-79	270	0.407855
PALA35_00106_Tsd1	NC_002516.2	78.659	164	1.55e-79	270	0.407855
PALA35_00106_Tsd1	NZ_CP047063.1	78.659	164	1.55e-79	270	0.407855
PALA35_00106_Tsd1	NZ_CP047068.1	78.659	164	1.55e-79	270	0.407855
PALA35_00106_Tsd1	NZ_CP047067.1	78.659	164	1.55e-79	270	0.407855
PALA35_00106_Tsd1	NZ_CP032540.1	78.659	164	1.55e-79	270	0.407855
PALA35_00106_Tsd1	NZ_CP047064.1	78.659	164	1.55e-79	270	0.407855
PALA35_00106_Tsd1	NZ_CP047066.1	78.659	164	1.55e-79	270	0.407855
PALA35_00106_Tsd1	NZ_CP032541.1	78.659	164	1.55e-79	270	0.407855
PALA35_00106_Tsd1	NZ_CP053111.1	78.659	164	1.55e-79	270	0.407855
PALA35_00106_Tsd1	NZ_CP053118.1	78.659	164	1.55e-79	270	0.407855
PALA35_00106_Tsd1	NZ_CP053110.1	78.659	164	1.55e-79	270	0.407855
PALA35_00106_Tsd1	NZ_CP053116.1	78.659	164	1.55e-79	270	0.407855
PALA35_00106_Tsd1	NZ_CP053115.1	78.659	164	1.55e-79	270	0.407855
PALA35_00106_Tsd1	NZ_CP053112.1	78.659	164	1.55e-79	270	0.407855
PALA35_00106_Tsd1	NZ_CP053114.1	78.659	164	1.55e-79	270	0.407855
PALA35_00106_Tsd1	NZ_CP053113.1	78.659	164	1.55e-79	270	0.407855
PALA35_00106_Tsd1	NC_022594.1	78.659	164	1.55e-79	270	0.407855
PALA35_00106_Tsd1	NC_022591.1	78.659	164	1.55e-79	270	0.407855
PALA35_00106_Tsd1	NZ_CP050053.1	78.659	164	1.55e-79	270	0.407855
PALA35_00106_Tsd1	NZ_CP050054.1	78.659	164	1.55e-79	270	0.407855
PALA35_00106_Tsd1	NZ_CP050052.1	78.659	164	1.55e-79	270	0.407855
PALA35_00106_Tsd1	NZ_CP086122.1	78.659	164	1.55e-79	270	0.407855
PALA35_00106_Tsd1	NZ_CP027857.1	78.659	164	1.55e-79	270	0.407855
PALA35_00106_Tsd1	NZ_CP017149.1	78.659	164	1.55e-79	270	0.407855
PALA35_00106_Tsd1	NZ_LN871187.1	78.659	164	1.55e-79	270	0.407855
PALA35_00106_Tsd1	NZ_CP032126.1	78.659	164	1.55e-79	270	0.407855
PALA35_00106_Tsd1	NZ_CP037925.1	78.659	164	1.57e-79	270	0.407855
PALA35_00106_Tsd1	NZ_CP037926.1	78.659	164	1.57e-79	270	0.407855
PALA35_00106_Tsd1	NZ_CP029660.1	65.278	216	1.81e-79	270	0.407855
PALA35_00106_Tsd1	NZ_CP073082.1	78.659	164	1.96e-79	269	0.406344
PALA35_00106_Tsd1	NZ_CP013113.1	78.659	164	1.96e-79	269	0.406344
PALA35_00106_Tsd1	NZ_CP050149.1	78.659	164	1.96e-79	269	0.406344
PALA35_00106_Tsd1	NZ_CP050322.1	78.659	164	1.96e-79	269	0.406344
PALA35_00106_Tsd1	NZ_CP093357.1	78.659	164	1.96e-79	269	0.406344
PALA35_00106_Tsd1	NZ_CP093355.1	78.659	164	1.96e-79	269	0.406344
PALA35_00106_Tsd1	NZ_CP093020.1	78.659	164	1.96e-79	269	0.406344
PALA35_00106_Tsd1	NZ_CP046069.1	78.659	164	1.96e-79	269	0.406344
PALA35_00106_Tsd1	NZ_CP008871.2	78.659	164	1.96e-79	269	0.406344
PALA35_00106_Tsd1	NZ_CP093358.1	78.659	164	1.96e-79	269	0.406344
PALA35_00106_Tsd1	NZ_CP093016.1	78.659	164	1.96e-79	269	0.406344
PALA35_00106_Tsd1	NZ_CP092846.1	78.659	164	1.96e-79	269	0.406344
PALA35_00106_Tsd1	NZ_CP017353.1	78.659	164	1.96e-79	269	0.406344
PALA35_00106_Tsd1	NZ_CP030861.1	78.659	164	1.96e-79	269	0.406344
PALA35_00106_Tsd1	NZ_CP024630.1	78.659	164	1.96e-79	269	0.406344
PALA35_00106_Tsd1	NZ_CP093024.1	78.659	164	1.96e-79	269	0.406344
PALA35_00106_Tsd1	NZ_CP081346.1	78.659	164	2.69e-79	269	0.406344
PALA35_00106_Tsd1	NZ_CP046404.1	78.659	164	2.69e-79	269	0.406344
PALA35_00106_Tsd1	NZ_CP093021.1	78.049	164	4.27e-79	268	0.404834
PALA35_00106_Tsd1	NZ_CP053117.1	75.61	164	4.61e-76	259	0.391239
PALA35_00106_Tsd1	NZ_CP008739.1	80.882	136	6.38e-70	242	0.365559
PALA35_00106_Tsd1	NZ_CP080285.1	80.882	136	1.56e-69	241	0.364048
PALA35_00106_Tsd1	NZ_CP080288.1	80.882	136	1.56e-69	241	0.364048
PALA35_00106_Tsd1	NZ_CP050334.1	80.882	136	4.63e-69	239	0.361027
PALA35_00106_Tsd1	NZ_CP038661.1	80.882	136	4.63e-69	239	0.361027
PALA35_00106_Tsd1	NZ_CP030075.1	80.882	136	4.63e-69	239	0.361027
PALA35_00106_Tsd1	NZ_CP008861.1	80.882	136	4.63e-69	239	0.361027
PALA35_00106_Tsd1	NZ_CP089062.2	80.882	136	5.35e-69	239	0.361027
PALA35_00106_Tsd1	NZ_CP050328.1	80.882	136	6e-69	239	0.361027
PALA35_00106_Tsd1	NZ_CP042269.1	80.882	136	6e-69	239	0.361027
PALA35_00106_Tsd1	NZ_CP056098.1	80.882	136	6e-69	239	0.361027
PALA35_00106_Tsd1	NZ_CP049161.1	80.882	136	6e-69	239	0.361027
PALA35_00106_Tsd1	NZ_CP020659.1	80.882	136	6e-69	239	0.361027
PALA35_00106_Tsd1	NZ_CP028132.1	80.882	136	6e-69	239	0.361027
PALA35_00106_Tsd1	NZ_CP030351.1	80.882	136	6e-69	239	0.361027
PALA35_00106_Tsd1	NC_022806.1	80.882	136	6e-69	239	0.361027
PALA35_00106_Tsd1	NZ_CP092629.1	80.882	136	6e-69	239	0.361027
PALA35_00106_Tsd1	NZ_CP053686.1	80.882	136	6e-69	239	0.361027
PALA35_00106_Tsd1	NC_021577.1	80.882	136	6e-69	239	0.361027
PALA35_00106_Tsd1	NZ_CP008872.2	80.882	136	6e-69	239	0.361027
PALA35_00106_Tsd1	NZ_CP092634.1	80.882	136	6e-69	239	0.361027
PALA35_00106_Tsd1	NZ_CP014948.1	80.882	136	6e-69	239	0.361027
PALA35_00106_Tsd1	NZ_CP028332.1	80.882	136	6e-69	239	0.361027
PALA35_00106_Tsd1	NZ_CP080518.1	80.882	136	6e-69	239	0.361027
PALA35_00106_Tsd1	NZ_CP090348.1	80.882	136	6e-69	239	0.361027
PALA35_00106_Tsd1	NZ_CP061376.1	80.882	136	6e-69	239	0.361027
PALA35_00106_Tsd1	NZ_CP054472.1	80.882	136	6e-69	239	0.361027
PALA35_00106_Tsd1	NZ_CP050333.1	80.882	136	6e-69	239	0.361027
PALA35_00106_Tsd1	NZ_LR657304.1	80.882	136	6e-69	239	0.361027
PALA35_00106_Tsd1	NZ_CP047697.1	80.882	136	6e-69	239	0.361027
PALA35_00106_Tsd1	NZ_CP077981.1	80.882	136	6e-69	239	0.361027
PALA35_00106_Tsd1	NZ_CP013245.1	80.882	136	6e-69	239	0.361027
PALA35_00106_Tsd1	NZ_CP069337.1	80.882	136	6e-69	239	0.361027
PALA35_00106_Tsd1	NZ_AP024513.1	80.882	136	6e-69	239	0.361027
PALA35_00106_Tsd1	NZ_CP050324.1	80.882	136	6e-69	239	0.361027
PALA35_00106_Tsd1	NC_020912.1	80.882	136	6e-69	239	0.361027
PALA35_00106_Tsd1	NZ_CP093967.1	80.882	136	6e-69	239	0.361027
PALA35_00106_Tsd1	NZ_CP007147.1	80.882	136	6e-69	239	0.361027
PALA35_00106_Tsd1	NZ_CP025053.1	80.882	136	6e-69	239	0.361027
PALA35_00106_Tsd1	NZ_CP025051.1	80.882	136	6e-69	239	0.361027
PALA35_00106_Tsd1	NZ_CP089061.2	80.882	136	6e-69	239	0.361027
PALA35_00106_Tsd1	NZ_CP014866.1	80.882	136	6e-69	239	0.361027
PALA35_00106_Tsd1	NZ_CP008868.1	80.882	136	6e-69	239	0.361027
PALA35_00106_Tsd1	NZ_CP027165.1	80.882	136	6e-69	239	0.361027
PALA35_00106_Tsd1	NZ_CP028849.1	80.882	136	6e-69	239	0.361027
PALA35_00106_Tsd1	NZ_CP028959.1	80.882	136	6e-69	239	0.361027
PALA35_00106_Tsd1	NZ_CP058332.1	80.882	136	6e-69	239	0.361027
PALA35_00106_Tsd1	NZ_CP058331.1	80.882	136	6e-69	239	0.361027
PALA35_00106_Tsd1	NZ_CP058333.1	80.882	136	6e-69	239	0.361027
PALA35_00106_Tsd1	NZ_CP080511.1	80.882	136	6e-69	239	0.361027
PALA35_00106_Tsd1	NC_022808.2	80.882	136	6e-69	239	0.361027
PALA35_00106_Tsd1	NZ_CP012679.1	80.882	136	6e-69	239	0.361027
PALA35_00106_Tsd1	NZ_CP028848.1	80.882	136	6e-69	239	0.361027
PALA35_00106_Tsd1	NZ_CP031660.1	80.882	136	6e-69	239	0.361027
PALA35_00106_Tsd1	NZ_CP093023.1	80.882	136	6e-69	239	0.361027
PALA35_00106_Tsd1	NZ_CP008856.2	80.882	136	6e-69	239	0.361027
PALA35_00106_Tsd1	NZ_CP025049.1	80.882	136	6e-69	239	0.361027
PALA35_00106_Tsd1	NZ_CP093395.1	80.882	136	6e-69	239	0.361027
PALA35_00106_Tsd1	NZ_CP040127.1	80.882	136	6e-69	239	0.361027
PALA35_00106_Tsd1	NZ_CP030328.1	80.882	136	6e-69	239	0.361027
PALA35_00106_Tsd1	NZ_CP064399.1	80.882	136	6e-69	239	0.361027
PALA35_00106_Tsd1	NZ_CP095923.1	80.882	136	6e-69	239	0.361027
PALA35_00106_Tsd1	NZ_CP078007.1	80.882	136	6e-69	239	0.361027
PALA35_00106_Tsd1	NZ_CP058257.1	80.882	136	6e-69	239	0.361027
PALA35_00106_Tsd1	NZ_CP089849.1	80.882	136	6e-69	239	0.361027
PALA35_00106_Tsd1	NZ_CP077977.1	80.882	136	6e-69	239	0.361027
PALA35_00106_Tsd1	NZ_CP041771.1	80.882	136	6e-69	239	0.361027
PALA35_00106_Tsd1	NZ_CP008858.2	80.882	136	6e-69	239	0.361027
PALA35_00106_Tsd1	NZ_CP089065.2	80.882	136	6e-69	239	0.361027
PALA35_00106_Tsd1	NZ_CP025050.1	80.882	136	6e-69	239	0.361027
PALA35_00106_Tsd1	NZ_CP071731.1	80.882	136	6e-69	239	0.361027
PALA35_00106_Tsd1	NZ_CP071730.1	80.882	136	6e-69	239	0.361027
PALA35_00106_Tsd1	NZ_CP012582.1	80.882	136	6e-69	239	0.361027
PALA35_00106_Tsd1	NZ_CP012578.1	80.882	136	6e-69	239	0.361027
PALA35_00106_Tsd1	NZ_CP012585.1	80.882	136	6e-69	239	0.361027
PALA35_00106_Tsd1	NZ_CP012580.1	80.882	136	6e-69	239	0.361027
PALA35_00106_Tsd1	NZ_CP052759.1	80.882	136	6e-69	239	0.361027
PALA35_00106_Tsd1	NZ_CP012581.1	80.882	136	6e-69	239	0.361027
PALA35_00106_Tsd1	NZ_CP012583.1	80.882	136	6e-69	239	0.361027
PALA35_00106_Tsd1	NZ_CP012579.1	80.882	136	6e-69	239	0.361027
PALA35_00106_Tsd1	NZ_CP012584.1	80.882	136	6e-69	239	0.361027
PALA35_00106_Tsd1	NZ_CP030327.1	80.882	136	6e-69	239	0.361027
PALA35_00106_Tsd1	NZ_CP063386.1	80.882	136	6e-69	239	0.361027
PALA35_00106_Tsd1	NZ_CP063389.1	80.882	136	6e-69	239	0.361027
PALA35_00106_Tsd1	NZ_CP063387.1	80.882	136	6e-69	239	0.361027
PALA35_00106_Tsd1	NZ_CP033686.1	80.882	136	6e-69	239	0.361027
PALA35_00106_Tsd1	NZ_CP063388.1	80.882	136	6e-69	239	0.361027
PALA35_00106_Tsd1	NZ_CP063385.1	80.882	136	6e-69	239	0.361027
PALA35_00106_Tsd1	NZ_CP063390.1	80.882	136	6e-69	239	0.361027
PALA35_00106_Tsd1	NZ_CP041773.1	80.882	136	6e-69	239	0.361027
PALA35_00106_Tsd1	NZ_AFXK01000001.1	80.882	136	6e-69	239	0.361027
PALA35_00106_Tsd1	NZ_CP080011.1	80.882	136	6e-69	239	0.361027
PALA35_00106_Tsd1	NZ_CP015001.1	80.882	136	6e-69	239	0.361027
PALA35_00106_Tsd1	NZ_CP017969.1	80.882	136	6e-69	239	0.361027
PALA35_00106_Tsd1	NZ_AFXJ01000001.1	80.882	136	6e-69	239	0.361027
PALA35_00106_Tsd1	NZ_CP034436.1	80.882	136	6e-69	239	0.361027
PALA35_00106_Tsd1	NZ_CP060086.1	80.882	136	6e-69	239	0.361027
PALA35_00106_Tsd1	NZ_CP078002.1	80.882	136	6e-69	239	0.361027
PALA35_00106_Tsd1	NZ_CP034430.1	80.882	136	6e-69	239	0.361027
PALA35_00106_Tsd1	NZ_CP070467.1	80.882	136	6e-69	239	0.361027
PALA35_00106_Tsd1	NZ_LR134330.1	80.882	136	6e-69	239	0.361027
PALA35_00106_Tsd1	NZ_CP056774.1	80.882	136	6e-69	239	0.361027
PALA35_00106_Tsd1	NZ_CP029147.1	80.882	136	6e-69	239	0.361027
PALA35_00106_Tsd1	NZ_CP039988.1	80.882	136	6e-69	239	0.361027
PALA35_00106_Tsd1	NZ_CP041013.1	80.882	136	6e-69	239	0.361027
PALA35_00106_Tsd1	NZ_CP029745.1	80.882	136	6e-69	239	0.361027
PALA35_00106_Tsd1	NZ_CP064393.1	80.882	136	6e-69	239	0.361027
PALA35_00106_Tsd1	NZ_CP050323.1	80.882	136	6e-69	239	0.361027
PALA35_00106_Tsd1	NZ_CP041774.1	80.882	136	6e-69	239	0.361027
PALA35_00106_Tsd1	NZ_CP039749.1	80.882	136	6e-69	239	0.361027
PALA35_00106_Tsd1	NZ_CP051768.1	80.882	136	6e-69	239	0.361027
PALA35_00106_Tsd1	NZ_CP017293.1	80.882	136	6e-69	239	0.361027
PALA35_00106_Tsd1	NZ_CP031677.1	80.882	136	6e-69	239	0.361027
PALA35_00106_Tsd1	NZ_CP027538.1	80.882	136	6e-69	239	0.361027
PALA35_00106_Tsd1	NZ_CP059063.1	80.882	136	6e-69	239	0.361027
PALA35_00106_Tsd1	NZ_CP089067.2	80.882	136	6e-69	239	0.361027
PALA35_00106_Tsd1	NZ_CP030910.1	80.882	136	6e-69	239	0.361027
PALA35_00106_Tsd1	NZ_LR739069.1	80.882	136	6e-69	239	0.361027
PALA35_00106_Tsd1	NZ_CP054591.1	80.882	136	6e-69	239	0.361027
PALA35_00106_Tsd1	NZ_CP041945.1	80.882	136	6e-69	239	0.361027
PALA35_00106_Tsd1	NZ_CP070471.1	80.882	136	6e-69	239	0.361027
PALA35_00106_Tsd1	NZ_CP051770.1	80.882	136	6e-69	239	0.361027
PALA35_00106_Tsd1	NZ_CP029089.1	80.882	136	6e-69	239	0.361027
PALA35_00106_Tsd1	NZ_CP051766.1	80.882	136	6e-69	239	0.361027
PALA35_00106_Tsd1	NZ_CP093354.1	80.882	136	6e-69	239	0.361027
PALA35_00106_Tsd1	NZ_CP056089.1	80.882	136	6e-69	239	0.361027
PALA35_00106_Tsd1	NZ_CP083366.1	80.882	136	6e-69	239	0.361027
PALA35_00106_Tsd1	NZ_CP030913.1	80.882	136	6e-69	239	0.361027
PALA35_00106_Tsd1	NZ_CP031877.1	80.882	136	6e-69	239	0.361027
PALA35_00106_Tsd1	NZ_CP045552.2	80.882	136	6e-69	239	0.361027
PALA35_00106_Tsd1	NZ_CP031876.1	80.882	136	6e-69	239	0.361027
PALA35_00106_Tsd1	NZ_CP031878.1	80.882	136	6e-69	239	0.361027
PALA35_00106_Tsd1	NZ_CP032569.1	80.882	136	6e-69	239	0.361027
PALA35_00106_Tsd1	NZ_CP033439.1	80.882	136	6e-69	239	0.361027
PALA35_00106_Tsd1	NZ_CP061778.1	80.882	136	6e-69	239	0.361027
PALA35_00106_Tsd1	NZ_CP039293.1	80.882	136	6e-69	239	0.361027
PALA35_00106_Tsd1	NZ_CP028584.2	80.882	136	6e-69	239	0.361027
PALA35_00106_Tsd1	NZ_CP050147.1	80.882	136	6e-69	239	0.361027
PALA35_00106_Tsd1	NZ_CP093022.1	80.882	136	6e-69	239	0.361027
PALA35_00106_Tsd1	NZ_CP020703.1	80.882	136	6e-69	239	0.361027
PALA35_00106_Tsd1	NZ_CP061850.1	80.882	136	6e-69	239	0.361027
PALA35_00106_Tsd1	NZ_CP064395.1	80.882	136	6e-69	239	0.361027
PALA35_00106_Tsd1	NZ_AP017302.1	80.882	136	6e-69	239	0.361027
PALA35_00106_Tsd1	NZ_CP035739.1	80.882	136	6e-69	239	0.361027
PALA35_00106_Tsd1	NZ_CP065417.1	80.882	136	6e-69	239	0.361027
PALA35_00106_Tsd1	NZ_CP087675.1	80.882	136	6e-69	239	0.361027
PALA35_00106_Tsd1	NZ_CP064397.1	80.882	136	6e-69	239	0.361027
PALA35_00106_Tsd1	NZ_CP053917.1	80.882	136	6e-69	239	0.361027
PALA35_00106_Tsd1	NZ_CP031449.2	80.882	136	6e-69	239	0.361027
PALA35_00106_Tsd1	NZ_CP015002.1	80.882	136	6e-69	239	0.361027
PALA35_00106_Tsd1	NZ_CP050332.1	80.882	136	6e-69	239	0.361027
PALA35_00106_Tsd1	NZ_LR130534.1	80.882	136	6e-69	239	0.361027
PALA35_00106_Tsd1	NZ_LR898867.1	80.882	136	6e-69	239	0.361027
PALA35_00106_Tsd1	NZ_CP075176.1	80.882	136	6e-69	239	0.361027
PALA35_00106_Tsd1	NZ_CP087674.1	80.882	136	6e-69	239	0.361027
PALA35_00106_Tsd1	NZ_CP034369.1	80.882	136	6e-69	239	0.361027
PALA35_00106_Tsd1	NZ_CP030911.1	80.882	136	6e-69	239	0.361027
PALA35_00106_Tsd1	NZ_CP068678.1	80.882	136	6e-69	239	0.361027
PALA35_00106_Tsd1	NZ_LR130533.1	80.882	136	6e-69	239	0.361027
PALA35_00106_Tsd1	NZ_CP032257.1	80.882	136	6e-69	239	0.361027
PALA35_00106_Tsd1	NZ_CP077994.1	80.882	136	6e-69	239	0.361027
PALA35_00106_Tsd1	NZ_CP078004.1	80.882	136	6e-69	239	0.361027
PALA35_00106_Tsd1	NZ_CP080289.1	80.882	136	6e-69	239	0.361027
PALA35_00106_Tsd1	NZ_CP086064.1	80.882	136	6e-69	239	0.361027
PALA35_00106_Tsd1	NZ_CP064401.1	80.882	136	6e-69	239	0.361027
PALA35_00106_Tsd1	NZ_CP020704.1	80.882	136	6e-69	239	0.361027
PALA35_00106_Tsd1	NZ_CP077999.1	80.882	136	6e-69	239	0.361027
PALA35_00106_Tsd1	NZ_CP034409.1	80.882	136	6e-69	239	0.361027
PALA35_00106_Tsd1	NZ_CP015003.1	80.882	136	6e-69	239	0.361027
PALA35_00106_Tsd1	NZ_CP021774.1	80.882	136	6e-69	239	0.361027
PALA35_00106_Tsd1	NZ_CP027174.1	80.882	136	6e-69	239	0.361027
PALA35_00106_Tsd1	NZ_CP065412.1	80.882	136	6e-69	239	0.361027
PALA35_00106_Tsd1	NZ_CP014999.1	80.882	136	6e-69	239	0.361027
PALA35_00106_Tsd1	NZ_CP029707.1	80.882	136	6e-69	239	0.361027
PALA35_00106_Tsd1	NZ_CP034354.1	80.882	136	6e-69	239	0.361027
PALA35_00106_Tsd1	NZ_CP022002.1	80.882	136	6e-69	239	0.361027
PALA35_00106_Tsd1	NZ_CP013993.1	80.882	136	6e-69	239	0.361027
PALA35_00106_Tsd1	NZ_CP061779.1	80.882	136	6e-69	239	0.361027
PALA35_00106_Tsd1	NZ_CP093028.1	80.882	136	6e-69	239	0.361027
PALA35_00106_Tsd1	NZ_AP014651.1	80.882	136	6e-69	239	0.361027
PALA35_00106_Tsd1	NZ_CP011369.1	80.882	136	6e-69	239	0.361027
PALA35_00106_Tsd1	NZ_CP082821.1	80.882	136	6e-69	239	0.361027
PALA35_00106_Tsd1	NZ_CP073080.1	80.882	136	6e-69	239	0.361027
PALA35_00106_Tsd1	NZ_CP078006.1	80.882	136	6e-69	239	0.361027
PALA35_00106_Tsd1	NZ_CP022000.1	80.882	136	6e-69	239	0.361027
PALA35_00106_Tsd1	NZ_CP029713.1	80.882	136	6e-69	239	0.361027
PALA35_00106_Tsd1	NZ_CP029148.1	80.882	136	6e-69	239	0.361027
PALA35_00106_Tsd1	NZ_CP061777.1	80.882	136	6e-69	239	0.361027
PALA35_00106_Tsd1	NZ_CP093013.1	80.882	136	6e-69	239	0.361027
PALA35_00106_Tsd1	NZ_CP082823.1	80.882	136	6e-69	239	0.361027
PALA35_00106_Tsd1	NZ_CP054581.1	80.882	136	6e-69	239	0.361027
PALA35_00106_Tsd1	NZ_CP027172.1	80.882	136	6e-69	239	0.361027
PALA35_00106_Tsd1	NZ_CP021775.1	80.882	136	6e-69	239	0.361027
PALA35_00106_Tsd1	NZ_CP029090.1	80.882	136	6e-69	239	0.361027
PALA35_00106_Tsd1	NZ_CP046060.1	80.882	136	6e-69	239	0.361027
PALA35_00106_Tsd1	NZ_CP046061.1	80.882	136	6e-69	239	0.361027
PALA35_00106_Tsd1	NZ_CP041786.1	80.882	136	6.24e-69	239	0.361027
PALA35_00106_Tsd1	NZ_CP054786.1	80.882	136	6.3e-69	239	0.361027
PALA35_00106_Tsd1	NZ_CP054623.1	80.882	136	6.3e-69	239	0.361027
PALA35_00106_Tsd1	NZ_CP026680.1	80.882	136	6.3e-69	239	0.361027
PALA35_00106_Tsd1	NZ_CP010555.1	80.882	136	6.3e-69	239	0.361027
PALA35_00106_Tsd1	NZ_CP054787.1	80.882	136	6.3e-69	239	0.361027
PALA35_00106_Tsd1	NZ_LT969520.1	80.882	136	6.3e-69	239	0.361027
PALA37_02120_Tne3	NZ_CP072783.1	99.539	434	0	672	0.774194
PALA37_02120_Tne3	NZ_CP029093.1	99.078	434	0	669	0.770737
PALA37_02120_Tne3	NZ_CP020560.1	99.078	434	0	669	0.770737
PALA37_02120_Tne3	NZ_CP027169.1	99.078	434	0	669	0.770737
PALA37_02120_Tne3	NC_009656.1	99.078	434	0	669	0.770737
PALA37_02120_Tne3	NZ_CP068238.1	98.848	434	0	667	0.768433
PALA37_02120_Tne3	NZ_CP041354.1	98.618	434	0	664	0.764977
PALA37_02120_Tne3	NZ_CP053390.1	98.824	255	1.31e-89	303	0.349078
PALA37_02120_Tne3	NZ_CP050332.1	99.216	255	5.39e-89	301	0.346774
PALA37_02120_Tne3	NZ_CP063047.1	99.216	255	5.6e-89	301	0.346774
PALA37_02120_Tne3	NZ_CP044533.1	99.216	255	5.6e-89	301	0.346774
PALA37_02120_Tne3	NZ_CP050329.1	99.216	255	5.6e-89	301	0.346774
PALA37_02120_Tne3	NZ_CP053686.1	99.216	255	5.6e-89	301	0.346774
PALA37_02120_Tne3	NZ_CP014948.1	99.216	255	5.6e-89	301	0.346774
PALA37_02120_Tne3	NZ_CP061376.1	99.216	255	5.6e-89	301	0.346774
PALA37_02120_Tne3	NZ_CP043483.1	99.216	255	5.6e-89	301	0.346774
PALA37_02120_Tne3	NZ_CP043549.1	99.216	255	5.6e-89	301	0.346774
PALA37_02120_Tne3	NZ_CP008862.2	99.216	255	5.6e-89	301	0.346774
PALA37_02120_Tne3	NZ_CP041772.1	99.216	255	5.6e-89	301	0.346774
PALA37_02120_Tne3	NZ_CP031879.1	99.216	255	5.6e-89	301	0.346774
PALA37_02120_Tne3	NZ_CP050331.1	99.216	255	5.6e-89	301	0.346774
PALA37_02120_Tne3	NZ_CP034244.1	99.216	255	5.6e-89	301	0.346774
PALA37_02120_Tne3	NC_008463.1	99.216	255	5.6e-89	301	0.346774
PALA37_02120_Tne3	NZ_LT608330.1	99.216	255	5.6e-89	301	0.346774
PALA37_02120_Tne3	NZ_CP090647.1	99.216	255	5.6e-89	301	0.346774
PALA37_02120_Tne3	NZ_CP021999.1	99.216	255	5.6e-89	301	0.346774
PALA37_02120_Tne3	NC_023019.1	99.216	255	5.6e-89	301	0.346774
PALA37_02120_Tne3	NZ_CP017099.1	99.216	255	5.6e-89	301	0.346774
PALA37_02120_Tne3	NZ_CP065867.1	99.216	255	5.6e-89	301	0.346774
PALA37_02120_Tne3	NZ_CP019338.1	99.216	255	5.6e-89	301	0.346774
PALA37_02120_Tne3	NZ_CP028330.1	99.216	255	5.6e-89	301	0.346774
PALA37_02120_Tne3	NZ_CP033685.1	99.216	255	5.6e-89	301	0.346774
PALA37_02120_Tne3	NZ_CP061780.1	99.216	255	5.6e-89	301	0.346774
PALA37_02120_Tne3	NZ_CP027171.1	99.216	255	5.6e-89	301	0.346774
PALA37_02120_Tne3	NZ_CP025056.2	99.216	255	5.6e-89	301	0.346774
PALA37_02120_Tne3	NZ_CP025055.2	99.216	255	5.6e-89	301	0.346774
PALA37_02120_Tne3	NZ_CP040684.1	99.216	255	5.6e-89	301	0.346774
PALA37_02120_Tne3	NC_017549.1	99.216	255	5.6e-89	301	0.346774
PALA37_02120_Tne3	NZ_LR134308.1	99.216	255	5.6e-89	301	0.346774
PALA37_02120_Tne3	NZ_CP039988.1	99.216	255	5.6e-89	301	0.346774
PALA37_02120_Tne3	NZ_AP014622.1	99.216	255	5.6e-89	301	0.346774
PALA37_02120_Tne3	NZ_CP027538.1	99.216	255	5.6e-89	301	0.346774
PALA37_02120_Tne3	NZ_CP022478.1	99.216	255	5.6e-89	301	0.346774
PALA37_02120_Tne3	NZ_LR739069.1	99.216	255	5.6e-89	301	0.346774
PALA37_02120_Tne3	NZ_CP054791.1	99.216	255	5.6e-89	301	0.346774
PALA37_02120_Tne3	NZ_AP014646.1	99.216	255	5.6e-89	301	0.346774
PALA37_02120_Tne3	NZ_CP068239.1	99.216	255	5.6e-89	301	0.346774
PALA37_02120_Tne3	NZ_CP033843.1	99.216	255	5.6e-89	301	0.346774
PALA37_02120_Tne3	NZ_CM001020.1	99.216	255	5.6e-89	301	0.346774
PALA37_02120_Tne3	NZ_CP095774.1	99.216	255	5.6e-89	301	0.346774
PALA37_02120_Tne3	NZ_CP095772.1	99.216	255	5.6e-89	301	0.346774
PALA37_02120_Tne3	NZ_CP045552.2	99.216	255	5.6e-89	301	0.346774
PALA37_02120_Tne3	NZ_CP047643.1	99.216	255	5.6e-89	301	0.346774
PALA37_02120_Tne3	NZ_AP017302.1	99.216	255	5.6e-89	301	0.346774
PALA37_02120_Tne3	NZ_CP008863.1	99.216	255	5.6e-89	301	0.346774
PALA37_02120_Tne3	NZ_CP054843.1	99.216	255	5.6e-89	301	0.346774
PALA37_02120_Tne3	NZ_CP081345.1	99.216	255	5.6e-89	301	0.346774
PALA37_02120_Tne3	NZ_CP060392.1	99.216	255	5.6e-89	301	0.346774
PALA37_02120_Tne3	NZ_CP023316.1	99.216	255	5.6e-89	301	0.346774
PALA37_02120_Tne3	NZ_LR130534.1	99.216	255	5.6e-89	301	0.346774
PALA37_02120_Tne3	NZ_CP060242.1	99.216	255	5.6e-89	301	0.346774
PALA37_02120_Tne3	NZ_LR130533.1	99.216	255	5.6e-89	301	0.346774
PALA37_02120_Tne3	NZ_CP022525.1	99.216	255	5.6e-89	301	0.346774
PALA37_02120_Tne3	NZ_CP093031.1	99.216	255	5.6e-89	301	0.346774
PALA37_02120_Tne3	NZ_CP022526.1	99.216	255	5.6e-89	301	0.346774
PALA37_02120_Tne3	NZ_CP033833.1	99.216	255	5.6e-89	301	0.346774
PALA37_02120_Tne3	NZ_CP021774.1	99.216	255	5.6e-89	301	0.346774
PALA37_02120_Tne3	NZ_CP093032.1	99.216	255	5.6e-89	301	0.346774
PALA37_02120_Tne3	NZ_CP043328.1	99.216	255	5.6e-89	301	0.346774
PALA37_02120_Tne3	NZ_CP032761.1	99.216	255	5.6e-89	301	0.346774
PALA37_02120_Tne3	NZ_CP081148.1	99.216	255	5.6e-89	301	0.346774
PALA37_02120_Tne3	NZ_CP020603.1	99.216	255	5.6e-89	301	0.346774
PALA37_02120_Tne3	NZ_CP087673.1	99.216	255	5.6e-89	301	0.346774
PALA37_02120_Tne3	NZ_CP028162.1	99.216	255	5.6e-89	301	0.346774
PALA37_02120_Tne3	NZ_CP046402.2	99.216	255	5.6e-89	301	0.346774
PALA37_02120_Tne3	NZ_CP029605.1	99.216	255	5.6e-89	301	0.346774
PALA37_02120_Tne3	NZ_CP054845.1	99.216	255	5.6e-89	301	0.346774
PALA37_02120_Tne3	NZ_CP022000.1	99.216	255	5.6e-89	301	0.346774
PALA37_02120_Tne3	NZ_CP046406.2	99.216	255	5.6e-89	301	0.346774
PALA37_02120_Tne3	NZ_CP027166.1	99.216	255	5.6e-89	301	0.346774
PALA37_02120_Tne3	NZ_CP054581.1	99.216	255	5.6e-89	301	0.346774
PALA37_02120_Tne3	NZ_CP045768.1	98.431	255	1.05e-88	300	0.345622
PALA37_02120_Tne3	NZ_CP053705.1	100	255	1.67e-88	300	0.345622
PALA37_02120_Tne3	NZ_CP080285.1	98.824	255	2.07e-88	300	0.345622
PALA37_02120_Tne3	NZ_CP042269.1	98.824	255	2.07e-88	300	0.345622
PALA37_02120_Tne3	NZ_CP080288.1	98.824	255	2.07e-88	300	0.345622
PALA37_02120_Tne3	NZ_CP080286.1	98.824	255	2.07e-88	300	0.345622
PALA37_02120_Tne3	NZ_CP015648.1	98.824	255	2.07e-88	300	0.345622
PALA37_02120_Tne3	NZ_CP028332.1	98.824	255	2.07e-88	300	0.345622
PALA37_02120_Tne3	NC_020912.1	98.824	255	2.07e-88	300	0.345622
PALA37_02120_Tne3	NZ_CP014866.1	98.824	255	2.07e-88	300	0.345622
PALA37_02120_Tne3	NZ_CP029660.1	98.824	255	2.07e-88	300	0.345622
PALA37_02120_Tne3	NZ_CP061034.1	98.824	255	2.07e-88	300	0.345622
PALA37_02120_Tne3	NZ_CP077971.1	98.824	255	2.07e-88	300	0.345622
PALA37_02120_Tne3	NZ_CP077988.1	98.824	255	2.07e-88	300	0.345622
PALA37_02120_Tne3	NZ_CP012582.1	98.824	255	2.07e-88	300	0.345622
PALA37_02120_Tne3	NZ_CP012578.1	98.824	255	2.07e-88	300	0.345622
PALA37_02120_Tne3	NZ_CP012585.1	98.824	255	2.07e-88	300	0.345622
PALA37_02120_Tne3	NZ_CP012580.1	98.824	255	2.07e-88	300	0.345622
PALA37_02120_Tne3	NZ_CP081287.1	98.824	255	2.07e-88	300	0.345622
PALA37_02120_Tne3	NZ_CP093015.1	98.824	255	2.07e-88	300	0.345622
PALA37_02120_Tne3	NZ_CP012581.1	98.824	255	2.07e-88	300	0.345622
PALA37_02120_Tne3	NZ_CP012583.1	98.824	255	2.07e-88	300	0.345622
PALA37_02120_Tne3	NZ_CP012579.1	98.824	255	2.07e-88	300	0.345622
PALA37_02120_Tne3	NZ_CP012584.1	98.824	255	2.07e-88	300	0.345622
PALA37_02120_Tne3	NZ_CP063386.1	98.824	255	2.07e-88	300	0.345622
PALA37_02120_Tne3	NZ_CP077985.1	98.824	255	2.07e-88	300	0.345622
PALA37_02120_Tne3	NZ_CP063389.1	98.824	255	2.07e-88	300	0.345622
PALA37_02120_Tne3	NZ_CP063387.1	98.824	255	2.07e-88	300	0.345622
PALA37_02120_Tne3	NZ_CP033686.1	98.824	255	2.07e-88	300	0.345622
PALA37_02120_Tne3	NZ_CP063388.1	98.824	255	2.07e-88	300	0.345622
PALA37_02120_Tne3	NZ_CP063385.1	98.824	255	2.07e-88	300	0.345622
PALA37_02120_Tne3	NZ_CP063390.1	98.824	255	2.07e-88	300	0.345622
PALA37_02120_Tne3	NZ_CP030075.1	98.824	255	2.07e-88	300	0.345622
PALA37_02120_Tne3	NZ_CP008739.1	98.824	255	2.07e-88	300	0.345622
PALA37_02120_Tne3	NZ_CP031677.1	98.824	255	2.07e-88	300	0.345622
PALA37_02120_Tne3	NZ_CP030913.1	98.824	255	2.07e-88	300	0.345622
PALA37_02120_Tne3	NZ_CP030911.1	98.824	255	2.07e-88	300	0.345622
PALA37_02120_Tne3	NZ_CP034354.1	98.824	255	2.07e-88	300	0.345622
PALA37_02120_Tne3	NZ_CP058257.1	98.431	255	3.07e-88	299	0.34447
PALA37_02120_Tne3	NZ_CP034436.1	98.431	255	3.07e-88	299	0.34447
PALA37_02120_Tne3	NZ_CP034430.1	98.431	255	3.07e-88	299	0.34447
PALA37_02120_Tne3	NZ_CP070467.1	98.431	255	3.07e-88	299	0.34447
PALA37_02120_Tne3	NZ_CP029147.1	98.431	255	3.07e-88	299	0.34447
PALA37_02120_Tne3	NZ_CP051768.1	98.431	255	3.07e-88	299	0.34447
PALA37_02120_Tne3	NZ_CP053687.1	98.431	255	3.07e-88	299	0.34447
PALA37_02120_Tne3	NZ_CP059063.1	98.431	255	3.07e-88	299	0.34447
PALA37_02120_Tne3	NZ_CP070471.1	98.431	255	3.07e-88	299	0.34447
PALA37_02120_Tne3	NZ_CP051770.1	98.431	255	3.07e-88	299	0.34447
PALA37_02120_Tne3	NZ_CP051766.1	98.431	255	3.07e-88	299	0.34447
PALA37_02120_Tne3	NZ_CP032569.1	98.431	255	3.07e-88	299	0.34447
PALA37_02120_Tne3	NZ_CP033439.1	98.431	255	3.07e-88	299	0.34447
PALA37_02120_Tne3	NZ_CP061778.1	98.431	255	3.07e-88	299	0.34447
PALA37_02120_Tne3	NZ_LR898867.1	98.431	255	3.07e-88	299	0.34447
PALA37_02120_Tne3	NZ_CP034409.1	98.431	255	3.07e-88	299	0.34447
PALA37_02120_Tne3	NZ_CP015377.1	98.431	255	3.07e-88	299	0.34447
PALA37_02120_Tne3	NZ_AP014651.1	98.431	255	3.07e-88	299	0.34447
PALA37_02120_Tne3	NZ_CP029148.1	98.431	255	3.07e-88	299	0.34447
PALA37_02120_Tne3	NZ_CP025049.1	99.608	255	6.12e-88	298	0.343318
PALA37_02120_Tne3	NZ_CP095923.1	99.608	255	6.12e-88	298	0.343318
PALA37_02120_Tne3	NZ_CP089849.1	99.608	255	6.12e-88	298	0.343318
PALA37_02120_Tne3	NZ_CP025050.1	99.608	255	6.12e-88	298	0.343318
PALA37_02120_Tne3	NZ_CP054788.1	99.608	255	6.12e-88	298	0.343318
PALA37_02120_Tne3	NZ_CP065865.1	99.608	255	6.12e-88	298	0.343318
PALA37_02120_Tne3	NZ_CP089067.2	98.824	255	6.61e-88	298	0.343318
PALA37_02120_Tne3	NZ_CP028368.1	99.216	255	7.27e-88	298	0.343318
PALA37_02120_Tne3	NZ_CP059995.1	99.216	255	7.27e-88	298	0.343318
PALA37_02120_Tne3	NZ_CP086016.1	99.216	255	7.27e-88	298	0.343318
PALA37_02120_Tne3	NZ_CP081477.2	99.216	255	8.48e-88	298	0.343318
PALA37_02120_Tne3	NZ_CP081202.1	99.216	255	8.48e-88	298	0.343318
PALA37_02120_Tne3	NZ_CP008859.2	99.608	255	9.89e-88	298	0.343318
PALA37_02120_Tne3	NZ_CP054792.1	99.608	255	2.17e-87	296	0.341014
PALA37_02120_Tne3	NZ_CP032552.1	99.608	255	2.17e-87	296	0.341014
PALA37_02120_Tne3	NZ_CP092634.1	85.993	307	1.88e-86	294	0.33871
PALA37_02120_Tne3	NC_022361.1	85.993	307	2.99e-86	293	0.337558
PALA37_02120_Tne3	NZ_CP053028.1	85.993	307	2.99e-86	293	0.337558
PALA37_02120_Tne3	NZ_CP034908.1	85.993	307	2.99e-86	293	0.337558
PALA37_02120_Tne3	NZ_CP034429.1	85.993	307	2.99e-86	293	0.337558
PALA37_02120_Tne3	NZ_CP064391.1	85.993	307	2.99e-86	293	0.337558
PALA37_02120_Tne3	NZ_CP041008.1	85.993	307	2.99e-86	293	0.337558
PALA37_02120_Tne3	NC_002516.2	85.993	307	2.99e-86	293	0.337558
PALA37_02120_Tne3	NZ_CP047063.1	85.993	307	2.99e-86	293	0.337558
PALA37_02120_Tne3	NZ_CP047068.1	85.993	307	2.99e-86	293	0.337558
PALA37_02120_Tne3	NZ_CP047067.1	85.993	307	2.99e-86	293	0.337558
PALA37_02120_Tne3	NZ_CP032540.1	85.993	307	2.99e-86	293	0.337558
PALA37_02120_Tne3	NZ_CP047064.1	85.993	307	2.99e-86	293	0.337558
PALA37_02120_Tne3	NZ_CP047066.1	85.993	307	2.99e-86	293	0.337558
PALA37_02120_Tne3	NZ_CP032541.1	85.993	307	2.99e-86	293	0.337558
PALA37_02120_Tne3	NZ_CP053111.1	85.993	307	2.99e-86	293	0.337558
PALA37_02120_Tne3	NZ_CP053118.1	85.993	307	2.99e-86	293	0.337558
PALA37_02120_Tne3	NZ_CP053110.1	85.993	307	2.99e-86	293	0.337558
PALA37_02120_Tne3	NZ_CP053116.1	85.993	307	2.99e-86	293	0.337558
PALA37_02120_Tne3	NZ_CP053115.1	85.993	307	2.99e-86	293	0.337558
PALA37_02120_Tne3	NZ_CP053112.1	85.993	307	2.99e-86	293	0.337558
PALA37_02120_Tne3	NZ_CP053114.1	85.993	307	2.99e-86	293	0.337558
PALA37_02120_Tne3	NZ_CP053113.1	85.993	307	2.99e-86	293	0.337558
PALA37_02120_Tne3	NC_022594.1	85.993	307	2.99e-86	293	0.337558
PALA37_02120_Tne3	NC_022591.1	85.993	307	2.99e-86	293	0.337558
PALA37_02120_Tne3	NZ_CP050053.1	85.993	307	2.99e-86	293	0.337558
PALA37_02120_Tne3	NZ_CP050054.1	85.993	307	2.99e-86	293	0.337558
PALA37_02120_Tne3	NZ_CP050052.1	85.993	307	2.99e-86	293	0.337558
PALA37_02120_Tne3	NZ_CP086122.1	85.993	307	2.99e-86	293	0.337558
PALA37_02120_Tne3	NZ_CP027857.1	85.993	307	2.99e-86	293	0.337558
PALA37_02120_Tne3	NZ_CP017149.1	85.993	307	2.99e-86	293	0.337558
PALA37_02120_Tne3	NZ_LN871187.1	85.993	307	2.99e-86	293	0.337558
PALA37_02120_Tne3	NZ_CP032126.1	85.993	307	2.99e-86	293	0.337558
PALA37_02120_Tne3	NZ_CP060703.1	85.993	307	2.99e-86	293	0.337558
PALA37_02120_Tne3	NZ_LR134330.1	85.993	307	2.99e-86	293	0.337558
PALA37_02120_Tne3	NZ_CP041774.1	85.993	307	2.99e-86	293	0.337558
PALA37_02120_Tne3	NZ_CP041945.1	85.993	307	2.99e-86	293	0.337558
PALA37_02120_Tne3	NZ_CP053917.1	85.993	307	2.99e-86	293	0.337558
PALA37_02120_Tne3	NZ_CP075176.1	85.993	307	2.99e-86	293	0.337558
PALA37_02120_Tne3	NZ_CP008856.2	85.668	307	4.26e-86	293	0.337558
PALA37_02120_Tne3	NC_022360.1	85.668	307	7.36e-86	292	0.336406
PALA37_02120_Tne3	NZ_CP031660.1	86.645	307	7.5e-86	292	0.336406
PALA37_02120_Tne3	NZ_CP092846.1	86.645	307	7.5e-86	292	0.336406
PALA37_02120_Tne3	NZ_CP028917.1	86.645	307	7.5e-86	292	0.336406
PALA37_02120_Tne3	NZ_CP050147.1	86.645	307	7.5e-86	292	0.336406
PALA37_02120_Tne3	NZ_CP093022.1	86.645	307	7.5e-86	292	0.336406
PALA37_02120_Tne3	NZ_CP093024.1	86.645	307	7.5e-86	292	0.336406
PALA37_02120_Tne3	NZ_CP080007.1	85.668	307	9.18e-86	292	0.336406
PALA37_02120_Tne3	NZ_CP012066.1	85.668	307	1.21e-85	291	0.335253
PALA37_02120_Tne3	NZ_CP052759.1	85.668	307	1.21e-85	291	0.335253
PALA37_02120_Tne3	NZ_CP080011.1	85.668	307	1.21e-85	291	0.335253
PALA37_02120_Tne3	NZ_CP078002.1	85.668	307	1.21e-85	291	0.335253
PALA37_02120_Tne3	NZ_CP064393.1	85.668	307	1.21e-85	291	0.335253
PALA37_02120_Tne3	NZ_CP090649.1	85.668	307	1.21e-85	291	0.335253
PALA37_02120_Tne3	NZ_CP093354.1	85.668	307	1.21e-85	291	0.335253
PALA37_02120_Tne3	NZ_CP061850.1	85.668	307	1.21e-85	291	0.335253
PALA37_02120_Tne3	NZ_CP064395.1	85.668	307	1.21e-85	291	0.335253
PALA37_02120_Tne3	NZ_CP065417.1	85.668	307	1.21e-85	291	0.335253
PALA37_02120_Tne3	NZ_CP064397.1	85.668	307	1.21e-85	291	0.335253
PALA37_02120_Tne3	NZ_CP077994.1	85.668	307	1.21e-85	291	0.335253
PALA37_02120_Tne3	NZ_CP078004.1	85.668	307	1.21e-85	291	0.335253
PALA37_02120_Tne3	NZ_CP080289.1	85.668	307	1.21e-85	291	0.335253
PALA37_02120_Tne3	NZ_CP064401.1	85.668	307	1.21e-85	291	0.335253
PALA37_02120_Tne3	NZ_CP077999.1	85.668	307	1.21e-85	291	0.335253
PALA37_02120_Tne3	NZ_CP065412.1	85.668	307	1.21e-85	291	0.335253
PALA37_02120_Tne3	NZ_CP073080.1	85.668	307	1.21e-85	291	0.335253
PALA37_02120_Tne3	NZ_CP078006.1	85.668	307	1.21e-85	291	0.335253
PALA37_02120_Tne3	NZ_CP029713.1	85.668	307	1.21e-85	291	0.335253
PALA37_02120_Tne3	NZ_CP089238.1	86.23	305	1.28e-85	291	0.335253
PALA37_02120_Tne3	NZ_CP061699.1	86.23	305	1.28e-85	291	0.335253
PALA37_02120_Tne3	NZ_CP024477.1	86.23	305	1.28e-85	291	0.335253
PALA37_02120_Tne3	NZ_CP056094.1	86.23	305	1.28e-85	291	0.335253
PALA37_02120_Tne3	NZ_CP092032.1	86.23	305	1.28e-85	291	0.335253
PALA37_02120_Tne3	NZ_CP053922.1	85.993	307	1.53e-85	291	0.335253
PALA37_02120_Tne3	NZ_CP008749.1	84.039	307	1.73e-85	291	0.335253
PALA37_02120_Tne3	NZ_CP015877.1	86.319	307	1.8e-85	291	0.335253
PALA37_02120_Tne3	NC_018080.1	86.319	307	1.8e-85	291	0.335253
PALA37_02120_Tne3	NZ_CP007224.1	86.319	307	1.8e-85	291	0.335253
PALA37_02120_Tne3	NZ_CP061073.1	86.319	307	1.8e-85	291	0.335253
PALA37_02120_Tne3	NZ_CP056093.1	86.319	307	1.8e-85	291	0.335253
PALA37_02120_Tne3	NZ_CP046405.1	86.319	307	1.8e-85	291	0.335253
PALA37_02120_Tne3	NZ_AP014839.1	86.319	307	1.8e-85	291	0.335253
PALA37_02120_Tne3	NZ_CP045002.1	86.319	307	1.8e-85	291	0.335253
PALA37_02120_Tne3	NZ_CP093013.1	87.213	305	2.26e-85	291	0.335253
PALA37_02120_Tne3	NZ_CP046602.1	86.319	307	2.42e-85	291	0.335253
PALA37_02120_Tne3	NZ_CP060241.1	85.993	307	2.44e-85	291	0.335253
PALA37_02120_Tne3	NZ_CP050322.1	85.993	307	2.49e-85	291	0.335253
PALA37_02120_Tne3	NZ_CP041785.1	85.668	307	2.54e-85	291	0.335253
PALA37_02120_Tne3	NZ_CP050328.1	86.319	307	3.11e-85	290	0.334101
PALA37_02120_Tne3	NZ_CP050327.1	86.319	307	3.11e-85	290	0.334101
PALA37_02120_Tne3	NZ_CP047069.1	86.319	307	3.11e-85	290	0.334101
PALA37_02120_Tne3	NZ_CP056101.1	86.319	307	3.11e-85	290	0.334101
PALA37_02120_Tne3	NZ_LN870292.1	86.319	307	3.11e-85	290	0.334101
PALA37_02120_Tne3	NZ_CP013477.1	86.319	307	3.11e-85	290	0.334101
PALA37_02120_Tne3	NZ_CP013478.1	86.319	307	3.11e-85	290	0.334101
PALA37_02120_Tne3	NZ_CP013479.1	86.319	307	3.11e-85	290	0.334101
PALA37_02120_Tne3	NZ_CP050334.1	86.319	307	3.11e-85	290	0.334101
PALA37_02120_Tne3	NZ_CP069324.1	86.319	307	3.11e-85	290	0.334101
PALA37_02120_Tne3	NZ_CP093966.1	86.319	307	3.11e-85	290	0.334101
PALA37_02120_Tne3	NZ_CP047070.1	86.319	307	3.11e-85	290	0.334101
PALA37_02120_Tne3	NZ_CP053117.1	86.319	307	3.11e-85	290	0.334101
PALA37_02120_Tne3	NZ_CP053119.1	86.319	307	3.11e-85	290	0.334101
PALA37_02120_Tne3	NZ_CP069329.1	86.319	307	3.11e-85	290	0.334101
PALA37_02120_Tne3	NZ_CP069332.1	86.319	307	3.11e-85	290	0.334101
PALA37_02120_Tne3	NZ_CP069331.1	86.319	307	3.11e-85	290	0.334101
PALA37_02120_Tne3	NZ_CP069327.1	86.319	307	3.11e-85	290	0.334101
PALA37_02120_Tne3	NZ_CP069323.1	86.319	307	3.11e-85	290	0.334101
PALA37_02120_Tne3	NZ_CP069328.1	86.319	307	3.11e-85	290	0.334101
PALA37_02120_Tne3	NZ_CP069326.1	86.319	307	3.11e-85	290	0.334101
PALA37_02120_Tne3	NZ_CP069333.1	86.319	307	3.11e-85	290	0.334101
PALA37_02120_Tne3	NZ_CP069325.1	86.319	307	3.11e-85	290	0.334101
PALA37_02120_Tne3	NZ_CP069330.1	86.319	307	3.11e-85	290	0.334101
PALA37_02120_Tne3	NZ_CP056098.1	86.319	307	3.11e-85	290	0.334101
PALA37_02120_Tne3	NZ_CP038661.1	86.319	307	3.11e-85	290	0.334101
PALA37_02120_Tne3	NZ_CP049161.1	86.319	307	3.11e-85	290	0.334101
PALA37_02120_Tne3	NZ_CP020659.1	86.319	307	3.11e-85	290	0.334101
PALA37_02120_Tne3	NZ_CP028331.1	86.319	307	3.11e-85	290	0.334101
PALA37_02120_Tne3	NZ_CP028132.1	86.319	307	3.11e-85	290	0.334101
PALA37_02120_Tne3	NZ_CP030351.1	86.319	307	3.11e-85	290	0.334101
PALA37_02120_Tne3	NC_022806.1	86.319	307	3.11e-85	290	0.334101
PALA37_02120_Tne3	NC_022806.1	86.319	307	3.11e-85	290	0.334101
PALA37_02120_Tne3	NZ_CP069336.1	86.319	307	3.11e-85	290	0.334101
PALA37_02120_Tne3	NZ_CP069334.1	86.319	307	3.11e-85	290	0.334101
PALA37_02120_Tne3	NZ_LN831024.1	86.319	307	3.11e-85	290	0.334101
PALA37_02120_Tne3	NZ_CP012001.1	86.319	307	3.11e-85	290	0.334101
PALA37_02120_Tne3	NZ_CP092629.1	86.319	307	3.11e-85	290	0.334101
PALA37_02120_Tne3	NZ_CP089064.2	86.319	307	3.11e-85	290	0.334101
PALA37_02120_Tne3	NC_017548.1	86.319	307	3.11e-85	290	0.334101
PALA37_02120_Tne3	NZ_CP069335.1	86.319	307	3.11e-85	290	0.334101
PALA37_02120_Tne3	NZ_CP093012.1	86.319	307	3.11e-85	290	0.334101
PALA37_02120_Tne3	NZ_CP017306.1	86.319	307	3.11e-85	290	0.334101
PALA37_02120_Tne3	NZ_CP047592.1	86.319	307	3.11e-85	290	0.334101
PALA37_02120_Tne3	NC_021577.1	86.319	307	3.11e-85	290	0.334101
PALA37_02120_Tne3	NZ_CP089068.2	86.319	307	3.11e-85	290	0.334101
PALA37_02120_Tne3	NZ_CP008872.2	86.319	307	3.11e-85	290	0.334101
PALA37_02120_Tne3	NZ_CP093014.1	86.319	307	3.11e-85	290	0.334101
PALA37_02120_Tne3	NZ_LR134342.1	86.319	307	3.11e-85	290	0.334101
PALA37_02120_Tne3	NZ_CP013989.1	86.319	307	3.11e-85	290	0.334101
PALA37_02120_Tne3	NZ_CP015647.1	86.319	307	3.11e-85	290	0.334101
PALA37_02120_Tne3	NZ_CP089062.2	86.319	307	3.11e-85	290	0.334101
PALA37_02120_Tne3	NZ_CP095922.1	86.319	307	3.11e-85	290	0.334101
PALA37_02120_Tne3	NZ_CP037925.1	86.319	307	3.11e-85	290	0.334101
PALA37_02120_Tne3	NZ_CP037926.1	86.319	307	3.11e-85	290	0.334101
PALA37_02120_Tne3	NZ_CP095920.1	86.319	307	3.11e-85	290	0.334101
PALA37_02120_Tne3	NZ_CP093965.1	86.319	307	3.11e-85	290	0.334101
PALA37_02120_Tne3	NZ_CP080518.1	86.319	307	3.11e-85	290	0.334101
PALA37_02120_Tne3	NZ_CP090348.1	86.319	307	3.11e-85	290	0.334101
PALA37_02120_Tne3	NZ_CP080405.1	86.319	307	3.11e-85	290	0.334101
PALA37_02120_Tne3	NZ_CP050330.1	86.319	307	3.11e-85	290	0.334101
PALA37_02120_Tne3	NZ_CP054472.1	86.319	307	3.11e-85	290	0.334101
PALA37_02120_Tne3	NZ_CP071947.1	86.319	307	3.11e-85	290	0.334101
PALA37_02120_Tne3	NZ_LR657304.1	86.319	307	3.11e-85	290	0.334101
PALA37_02120_Tne3	NZ_CP047697.1	86.319	307	3.11e-85	290	0.334101
PALA37_02120_Tne3	NZ_CP070355.1	86.319	307	3.11e-85	290	0.334101
PALA37_02120_Tne3	NZ_CP077981.1	86.319	307	3.11e-85	290	0.334101
PALA37_02120_Tne3	NZ_CP013245.1	86.319	307	3.11e-85	290	0.334101
PALA37_02120_Tne3	NZ_CP015650.1	86.319	307	3.11e-85	290	0.334101
PALA37_02120_Tne3	NZ_CP069337.1	86.319	307	3.11e-85	290	0.334101
PALA37_02120_Tne3	NZ_AP024513.1	86.319	307	3.11e-85	290	0.334101
PALA37_02120_Tne3	NZ_CP050324.1	86.319	307	3.11e-85	290	0.334101
PALA37_02120_Tne3	NZ_CP093967.1	86.319	307	3.11e-85	290	0.334101
PALA37_02120_Tne3	NZ_CP016214.1	86.319	307	3.11e-85	290	0.334101
PALA37_02120_Tne3	NZ_CP013696.1	86.319	307	3.11e-85	290	0.334101
PALA37_02120_Tne3	NZ_CP007147.1	86.319	307	3.11e-85	290	0.334101
PALA37_02120_Tne3	NZ_LR130536.1	86.319	307	3.11e-85	290	0.334101
PALA37_02120_Tne3	NZ_LR130530.1	86.319	307	3.11e-85	290	0.334101
PALA37_02120_Tne3	NZ_LR130537.1	86.319	307	3.11e-85	290	0.334101
PALA37_02120_Tne3	NZ_LR130535.1	86.319	307	3.11e-85	290	0.334101
PALA37_02120_Tne3	NZ_LR130527.1	86.319	307	3.11e-85	290	0.334101
PALA37_02120_Tne3	NZ_CP054793.1	86.319	307	3.11e-85	290	0.334101
PALA37_02120_Tne3	NZ_LR130531.1	86.319	307	3.11e-85	290	0.334101
PALA37_02120_Tne3	NZ_CP008868.1	86.319	307	3.11e-85	290	0.334101
PALA37_02120_Tne3	NZ_CP027165.1	86.319	307	3.11e-85	290	0.334101
PALA37_02120_Tne3	NZ_CP006981.1	86.319	307	3.11e-85	290	0.334101
PALA37_02120_Tne3	NZ_CP058323.1	86.319	307	3.11e-85	290	0.334101
PALA37_02120_Tne3	NZ_CP065866.1	86.319	307	3.11e-85	290	0.334101
PALA37_02120_Tne3	NZ_LR739071.1	86.319	307	3.11e-85	290	0.334101
PALA37_02120_Tne3	NZ_CP060240.1	86.319	307	3.11e-85	290	0.334101
PALA37_02120_Tne3	NZ_CP028849.1	86.319	307	3.11e-85	290	0.334101
PALA37_02120_Tne3	NZ_CP028959.1	86.319	307	3.11e-85	290	0.334101
PALA37_02120_Tne3	NZ_AAQW01000001.1	86.319	307	3.11e-85	290	0.334101
PALA37_02120_Tne3	NZ_LR130528.1	86.319	307	3.11e-85	290	0.334101
PALA37_02120_Tne3	NC_022808.2	86.319	307	3.11e-85	290	0.334101
PALA37_02120_Tne3	NZ_CP012679.1	86.319	307	3.11e-85	290	0.334101
PALA37_02120_Tne3	NZ_CP028848.1	86.319	307	3.11e-85	290	0.334101
PALA37_02120_Tne3	NZ_CP050325.1	86.319	307	3.11e-85	290	0.334101
PALA37_02120_Tne3	NZ_CP056095.1	86.319	307	3.11e-85	290	0.334101
PALA37_02120_Tne3	NZ_CP006984.1	86.319	307	3.11e-85	290	0.334101
PALA37_02120_Tne3	NZ_CP093023.1	86.319	307	3.11e-85	290	0.334101
PALA37_02120_Tne3	NZ_CP006985.1	86.319	307	3.11e-85	290	0.334101
PALA37_02120_Tne3	NZ_CP006983.1	86.319	307	3.11e-85	290	0.334101
PALA37_02120_Tne3	NZ_CP093395.1	86.319	307	3.11e-85	290	0.334101
PALA37_02120_Tne3	NZ_CP040127.1	86.319	307	3.11e-85	290	0.334101
PALA37_02120_Tne3	NZ_CP030328.1	86.319	307	3.11e-85	290	0.334101
PALA37_02120_Tne3	NZ_CP006980.1	86.319	307	3.11e-85	290	0.334101
PALA37_02120_Tne3	NZ_CP064399.1	86.319	307	3.11e-85	290	0.334101
PALA37_02120_Tne3	NC_023066.1	86.319	307	3.11e-85	290	0.334101
PALA37_02120_Tne3	NZ_CP064403.1	86.319	307	3.11e-85	290	0.334101
PALA37_02120_Tne3	NZ_CP050335.1	86.319	307	3.11e-85	290	0.334101
PALA37_02120_Tne3	NZ_CP078007.1	86.319	307	3.11e-85	290	0.334101
PALA37_02120_Tne3	NZ_CP065948.1	86.319	307	3.11e-85	290	0.334101
PALA37_02120_Tne3	NZ_CP054794.1	86.319	307	3.11e-85	290	0.334101
PALA37_02120_Tne3	NZ_CP008860.2	86.319	307	3.11e-85	290	0.334101
PALA37_02120_Tne3	NZ_CP006982.1	86.319	307	3.11e-85	290	0.334101
PALA37_02120_Tne3	NZ_CP077997.1	86.319	307	3.11e-85	290	0.334101
PALA37_02120_Tne3	NZ_CP090648.1	86.319	307	3.11e-85	290	0.334101
PALA37_02120_Tne3	NZ_CP077977.1	86.319	307	3.11e-85	290	0.334101
PALA37_02120_Tne3	NC_011770.1	86.319	307	3.11e-85	290	0.334101
PALA37_02120_Tne3	NZ_CP007399.1	86.319	307	3.11e-85	290	0.334101
PALA37_02120_Tne3	NZ_CP086010.1	86.319	307	3.11e-85	290	0.334101
PALA37_02120_Tne3	NZ_CP041771.1	86.319	307	3.11e-85	290	0.334101
PALA37_02120_Tne3	NZ_CP008858.2	86.319	307	3.11e-85	290	0.334101
PALA37_02120_Tne3	NZ_LR739068.1	86.319	307	3.11e-85	290	0.334101
PALA37_02120_Tne3	NZ_CP089065.2	86.319	307	3.11e-85	290	0.334101
PALA37_02120_Tne3	NZ_CP063393.1	86.319	307	3.11e-85	290	0.334101
PALA37_02120_Tne3	NZ_CP063395.1	86.319	307	3.11e-85	290	0.334101
PALA37_02120_Tne3	NZ_CP063391.1	86.319	307	3.11e-85	290	0.334101
PALA37_02120_Tne3	NZ_CP063396.1	86.319	307	3.11e-85	290	0.334101
PALA37_02120_Tne3	NZ_CP063392.1	86.319	307	3.11e-85	290	0.334101
PALA37_02120_Tne3	NZ_CP063394.1	86.319	307	3.11e-85	290	0.334101
PALA37_02120_Tne3	NZ_CP071731.1	86.319	307	3.11e-85	290	0.334101
PALA37_02120_Tne3	NZ_CP071730.1	86.319	307	3.11e-85	290	0.334101
PALA37_02120_Tne3	NZ_CP078009.1	86.319	307	3.11e-85	290	0.334101
PALA37_02120_Tne3	NZ_CP093018.1	86.319	307	3.11e-85	290	0.334101
PALA37_02120_Tne3	NZ_CP093357.1	86.319	307	3.11e-85	290	0.334101
PALA37_02120_Tne3	NZ_CP064392.1	86.319	307	3.11e-85	290	0.334101
PALA37_02120_Tne3	NZ_CP093355.1	86.319	307	3.11e-85	290	0.334101
PALA37_02120_Tne3	NZ_CP030327.1	86.319	307	3.11e-85	290	0.334101
PALA37_02120_Tne3	NZ_CP041773.1	86.319	307	3.11e-85	290	0.334101
PALA37_02120_Tne3	NZ_CP065374.1	86.319	307	3.11e-85	290	0.334101
PALA37_02120_Tne3	NZ_CP050326.1	86.319	307	3.11e-85	290	0.334101
PALA37_02120_Tne3	NZ_AFXK01000001.1	86.319	307	3.11e-85	290	0.334101
PALA37_02120_Tne3	NZ_CP093020.1	86.319	307	3.11e-85	290	0.334101
PALA37_02120_Tne3	NZ_CP015001.1	86.319	307	3.11e-85	290	0.334101
PALA37_02120_Tne3	NC_023149.1	86.319	307	3.11e-85	290	0.334101
PALA37_02120_Tne3	NZ_CP063237.1	86.319	307	3.11e-85	290	0.334101
PALA37_02120_Tne3	NZ_CP046069.1	86.319	307	3.11e-85	290	0.334101
PALA37_02120_Tne3	NZ_CP065947.1	86.319	307	3.11e-85	290	0.334101
PALA37_02120_Tne3	NZ_AFXJ01000001.1	86.319	307	3.11e-85	290	0.334101
PALA37_02120_Tne3	NZ_CP060086.1	86.319	307	3.11e-85	290	0.334101
PALA37_02120_Tne3	NZ_CP081346.1	86.319	307	3.11e-85	290	0.334101
PALA37_02120_Tne3	NZ_HG974234.1	86.319	307	3.11e-85	290	0.334101
PALA37_02120_Tne3	NZ_CP054789.1	86.319	307	3.11e-85	290	0.334101
PALA37_02120_Tne3	NZ_CP056774.1	86.319	307	3.11e-85	290	0.334101
PALA37_02120_Tne3	NZ_CP008871.2	86.319	307	3.11e-85	290	0.334101
PALA37_02120_Tne3	NZ_CP080280.1	86.319	307	3.11e-85	290	0.334101
PALA37_02120_Tne3	NZ_CP041013.1	86.319	307	3.11e-85	290	0.334101
PALA37_02120_Tne3	NZ_CP045916.1	86.319	307	3.11e-85	290	0.334101
PALA37_02120_Tne3	NZ_CP029745.1	86.319	307	3.11e-85	290	0.334101
PALA37_02120_Tne3	NZ_CP008869.2	86.319	307	3.11e-85	290	0.334101
PALA37_02120_Tne3	NZ_CP039749.1	86.319	307	3.11e-85	290	0.334101
PALA37_02120_Tne3	NZ_CP044006.1	86.319	307	3.11e-85	290	0.334101
PALA37_02120_Tne3	NZ_CP017293.1	86.319	307	3.11e-85	290	0.334101
PALA37_02120_Tne3	NZ_CP015117.1	86.319	307	3.11e-85	290	0.334101
PALA37_02120_Tne3	NZ_CP030910.1	86.319	307	3.11e-85	290	0.334101
PALA37_02120_Tne3	NZ_CP093358.1	86.319	307	3.11e-85	290	0.334101
PALA37_02120_Tne3	NZ_CP054591.1	86.319	307	3.11e-85	290	0.334101
PALA37_02120_Tne3	NZ_CP021380.2	86.319	307	3.11e-85	290	0.334101
PALA37_02120_Tne3	NZ_CP008861.1	86.319	307	3.11e-85	290	0.334101
PALA37_02120_Tne3	NZ_LR134309.1	86.319	307	3.11e-85	290	0.334101
PALA37_02120_Tne3	NZ_CP065966.1	86.319	307	3.11e-85	290	0.334101
PALA37_02120_Tne3	NZ_CP029089.1	86.319	307	3.11e-85	290	0.334101
PALA37_02120_Tne3	NZ_CP056089.1	86.319	307	3.11e-85	290	0.334101
PALA37_02120_Tne3	NZ_CP017353.1	86.319	307	3.11e-85	290	0.334101
PALA37_02120_Tne3	NZ_CP083366.1	86.319	307	3.11e-85	290	0.334101
PALA37_02120_Tne3	NZ_CP046404.1	86.319	307	3.11e-85	290	0.334101
PALA37_02120_Tne3	NZ_CP030861.1	86.319	307	3.11e-85	290	0.334101
PALA37_02120_Tne3	NZ_CP080369.1	86.319	307	3.11e-85	290	0.334101
PALA37_02120_Tne3	NZ_CP039293.1	86.319	307	3.11e-85	290	0.334101
PALA37_02120_Tne3	NZ_CP028584.2	86.319	307	3.11e-85	290	0.334101
PALA37_02120_Tne3	NZ_CP054790.1	86.319	307	3.11e-85	290	0.334101
PALA37_02120_Tne3	NZ_CP093356.1	86.319	307	3.11e-85	290	0.334101
PALA37_02120_Tne3	NZ_CP008864.2	86.319	307	3.11e-85	290	0.334101
PALA37_02120_Tne3	NZ_CP035739.1	86.319	307	3.11e-85	290	0.334101
PALA37_02120_Tne3	NZ_LT883143.1	86.319	307	3.11e-85	290	0.334101
PALA37_02120_Tne3	NZ_CP087675.1	86.319	307	3.11e-85	290	0.334101
PALA37_02120_Tne3	NZ_CP031449.2	86.319	307	3.11e-85	290	0.334101
PALA37_02120_Tne3	NZ_CP015002.1	86.319	307	3.11e-85	290	0.334101
PALA37_02120_Tne3	NZ_CP033771.1	86.319	307	3.11e-85	290	0.334101
PALA37_02120_Tne3	NZ_CP008865.2	86.319	307	3.11e-85	290	0.334101
PALA37_02120_Tne3	NZ_CP087674.1	86.319	307	3.11e-85	290	0.334101
PALA37_02120_Tne3	NZ_CP068678.1	86.319	307	3.11e-85	290	0.334101
PALA37_02120_Tne3	NZ_CP053747.1	86.319	307	3.11e-85	290	0.334101
PALA37_02120_Tne3	NZ_CP032257.1	86.319	307	3.11e-85	290	0.334101
PALA37_02120_Tne3	NZ_CP069198.1	86.319	307	3.11e-85	290	0.334101
PALA37_02120_Tne3	NZ_CP086064.1	86.319	307	3.11e-85	290	0.334101
PALA37_02120_Tne3	NZ_CP089236.1	86.319	307	3.11e-85	290	0.334101
PALA37_02120_Tne3	NZ_CP012901.1	86.319	307	3.11e-85	290	0.334101
PALA37_02120_Tne3	NZ_CP015003.1	86.319	307	3.11e-85	290	0.334101
PALA37_02120_Tne3	NZ_CP027174.1	86.319	307	3.11e-85	290	0.334101
PALA37_02120_Tne3	NZ_CP014999.1	86.319	307	3.11e-85	290	0.334101
PALA37_02120_Tne3	NZ_CP033832.1	86.319	307	3.11e-85	290	0.334101
PALA37_02120_Tne3	NZ_CP029707.1	86.319	307	3.11e-85	290	0.334101
PALA37_02120_Tne3	NZ_CP054844.1	86.319	307	3.11e-85	290	0.334101
PALA37_02120_Tne3	NZ_CP065848.1	86.319	307	3.11e-85	290	0.334101
PALA37_02120_Tne3	NZ_CP056100.1	86.319	307	3.11e-85	290	0.334101
PALA37_02120_Tne3	NZ_CP022002.1	86.319	307	3.11e-85	290	0.334101
PALA37_02120_Tne3	NZ_CP033684.1	86.319	307	3.11e-85	290	0.334101
PALA37_02120_Tne3	NZ_CP061779.1	86.319	307	3.11e-85	290	0.334101
PALA37_02120_Tne3	NZ_CP093028.1	86.319	307	3.11e-85	290	0.334101
PALA37_02120_Tne3	NZ_CP082822.1	86.319	307	3.11e-85	290	0.334101
PALA37_02120_Tne3	NZ_CP011369.1	86.319	307	3.11e-85	290	0.334101
PALA37_02120_Tne3	NZ_CP033835.1	86.319	307	3.11e-85	290	0.334101
PALA37_02120_Tne3	NZ_CP056092.1	86.319	307	3.11e-85	290	0.334101
PALA37_02120_Tne3	NZ_CP024024.1	86.319	307	3.11e-85	290	0.334101
PALA37_02120_Tne3	NZ_CP029097.1	86.319	307	3.11e-85	290	0.334101
PALA37_02120_Tne3	NZ_CP056090.1	86.319	307	3.11e-85	290	0.334101
PALA37_02120_Tne3	NZ_CP046403.1	86.319	307	3.11e-85	290	0.334101
PALA37_02120_Tne3	NZ_CP061777.1	86.319	307	3.11e-85	290	0.334101
PALA37_02120_Tne3	NZ_CP022001.1	86.319	307	3.11e-85	290	0.334101
PALA37_02120_Tne3	NZ_CP053706.1	86.319	307	3.11e-85	290	0.334101
PALA37_02120_Tne3	NZ_CP008867.1	85.993	307	3.66e-85	290	0.334101
PALA37_02120_Tne3	NZ_CP017969.1	85.993	307	4.1e-85	290	0.334101
PALA37_02120_Tne3	NZ_CP031877.1	85.993	307	4.1e-85	290	0.334101
PALA37_02120_Tne3	NZ_CP031876.1	85.993	307	4.1e-85	290	0.334101
PALA37_02120_Tne3	NZ_CP031878.1	85.993	307	4.1e-85	290	0.334101
PALA37_02120_Tne3	NZ_CP020703.1	85.993	307	4.1e-85	290	0.334101
PALA37_02120_Tne3	NZ_CP020704.1	85.993	307	4.1e-85	290	0.334101
PALA37_02120_Tne3	NZ_CP082821.1	85.993	307	4.1e-85	290	0.334101
PALA37_02120_Tne3	NZ_CP082823.1	85.993	307	4.1e-85	290	0.334101
PALA37_02120_Tne3	NZ_CP027172.1	85.993	307	4.1e-85	290	0.334101
PALA37_02120_Tne3	NZ_CP021775.1	85.993	307	4.1e-85	290	0.334101
PALA37_02120_Tne3	NZ_CP015649.1	85.993	307	4.74e-85	290	0.334101
PALA37_02120_Tne3	NZ_CP062219.1	85.993	307	4.74e-85	290	0.334101
PALA37_02120_Tne3	NZ_CP089061.2	85.902	305	5.63e-85	290	0.334101
PALA37_02120_Tne3	NZ_CP058332.1	85.902	305	5.63e-85	290	0.334101
PALA37_02120_Tne3	NZ_CP058331.1	85.902	305	5.63e-85	290	0.334101
PALA37_02120_Tne3	NZ_CP058333.1	85.902	305	5.63e-85	290	0.334101
PALA37_02120_Tne3	NZ_CP080511.1	85.902	305	5.63e-85	290	0.334101
PALA37_02120_Tne3	NZ_CP011857.1	86.319	307	6.02e-85	290	0.334101
PALA37_02120_Tne3	NZ_CP041786.1	86.319	307	6.44e-85	290	0.334101
PALA37_02120_Tne3	NZ_CP050148.1	86.319	307	6.44e-85	290	0.334101
PALA37_02120_Tne3	NZ_CP051547.1	86.319	307	6.44e-85	290	0.334101
PALA37_02120_Tne3	NZ_CP073082.1	86.319	307	6.44e-85	290	0.334101
PALA37_02120_Tne3	NZ_CP025053.1	86.319	307	6.44e-85	290	0.334101
PALA37_02120_Tne3	NZ_CP025051.1	86.319	307	6.44e-85	290	0.334101
PALA37_02120_Tne3	NZ_CP013113.1	86.319	307	6.44e-85	290	0.334101
PALA37_02120_Tne3	NZ_CP050149.1	86.319	307	6.44e-85	290	0.334101
PALA37_02120_Tne3	NZ_CP031659.1	86.319	307	6.44e-85	290	0.334101
PALA37_02120_Tne3	NZ_CP054786.1	86.319	307	6.44e-85	290	0.334101
PALA37_02120_Tne3	NZ_CP054623.1	86.319	307	6.44e-85	290	0.334101
PALA37_02120_Tne3	NZ_CP039990.1	86.319	307	6.44e-85	290	0.334101
PALA37_02120_Tne3	NZ_CP026680.1	86.319	307	6.44e-85	290	0.334101
PALA37_02120_Tne3	NZ_CP010555.1	86.319	307	6.44e-85	290	0.334101
PALA37_02120_Tne3	NZ_CP089063.1	86.319	307	6.44e-85	290	0.334101
PALA37_02120_Tne3	NZ_CP050323.1	86.319	307	6.44e-85	290	0.334101
PALA37_02120_Tne3	NZ_CP093016.1	86.319	307	6.44e-85	290	0.334101
PALA37_02120_Tne3	NZ_CP054787.1	86.319	307	6.44e-85	290	0.334101
PALA8_00265_Tle4b	NZ_CP063387.1	100	589	0	1219	1.0348
PALA8_00265_Tle4b	NZ_CP063387.1	29.128	436	8.82e-31	135	0.114601
PALA8_00265_Tle4b	NZ_CP063390.1	100	589	0	1219	1.0348
PALA8_00265_Tle4b	NZ_CP063390.1	29.128	436	8.82e-31	135	0.114601
PALA8_00265_Tle4b	NZ_CP063389.1	100	589	0	1219	1.0348
PALA8_00265_Tle4b	NZ_CP063389.1	29.128	436	8.82e-31	135	0.114601
PALA8_00265_Tle4b	NZ_CP063388.1	100	589	0	1219	1.0348
PALA8_00265_Tle4b	NZ_CP063388.1	29.128	436	8.82e-31	135	0.114601
PALA8_00265_Tle4b	NZ_CP063386.1	100	589	0	1219	1.0348
PALA8_00265_Tle4b	NZ_CP063386.1	29.128	436	8.82e-31	135	0.114601
PALA8_00265_Tle4b	NZ_CP063385.1	100	589	0	1219	1.0348
PALA8_00265_Tle4b	NZ_CP063385.1	29.128	436	8.82e-31	135	0.114601
PALA8_00265_Tle4b	NZ_CP082821.1	100	589	0	1219	1.0348
PALA8_00265_Tle4b	NZ_CP082821.1	28.893	578	4.44e-37	154	0.13073
PALA8_00265_Tle4b	NZ_CP082823.1	100	589	0	1219	1.0348
PALA8_00265_Tle4b	NZ_CP082823.1	28.893	578	4.44e-37	154	0.13073
PALA8_00265_Tle4b	NZ_CP033686.1	100	589	0	1219	1.0348
PALA8_00265_Tle4b	NZ_CP033686.1	29.128	436	8.82e-31	135	0.114601
PALA8_00265_Tle4b	NZ_CP031878.1	100	589	0	1219	1.0348
PALA8_00265_Tle4b	NZ_CP031878.1	28.893	578	4.44e-37	154	0.13073
PALA8_00265_Tle4b	NZ_CP031876.1	100	589	0	1219	1.0348
PALA8_00265_Tle4b	NZ_CP031876.1	28.893	578	4.44e-37	154	0.13073
PALA8_00265_Tle4b	NZ_CP031877.1	100	589	0	1219	1.0348
PALA8_00265_Tle4b	NZ_CP031877.1	28.893	578	4.44e-37	154	0.13073
PALA8_00265_Tle4b	NZ_CP027172.1	100	589	0	1219	1.0348
PALA8_00265_Tle4b	NZ_CP027172.1	29.004	462	9.38e-36	150	0.127334
PALA8_00265_Tle4b	NZ_CP021775.1	100	589	0	1219	1.0348
PALA8_00265_Tle4b	NZ_CP021775.1	28.893	578	4.44e-37	154	0.13073
PALA8_00265_Tle4b	NZ_CP020703.1	100	589	0	1219	1.0348
PALA8_00265_Tle4b	NZ_CP020703.1	28.893	578	4.44e-37	154	0.13073
PALA8_00265_Tle4b	NZ_CP020704.1	100	589	0	1219	1.0348
PALA8_00265_Tle4b	NZ_CP020704.1	28.893	578	4.44e-37	154	0.13073
PALA8_00265_Tle4b	NZ_CP017969.1	100	589	0	1219	1.0348
PALA8_00265_Tle4b	NZ_CP017969.1	28.893	578	4.44e-37	154	0.13073
PALA8_00265_Tle4b	NZ_CP012582.1	100	589	0	1219	1.0348
PALA8_00265_Tle4b	NZ_CP012582.1	28.331	593	5.89e-39	160	0.135823
PALA8_00265_Tle4b	NZ_CP012579.1	100	589	0	1219	1.0348
PALA8_00265_Tle4b	NZ_CP012579.1	28.331	593	5.89e-39	160	0.135823
PALA8_00265_Tle4b	NZ_CP012584.1	100	589	0	1219	1.0348
PALA8_00265_Tle4b	NZ_CP012584.1	28.331	593	5.89e-39	160	0.135823
PALA8_00265_Tle4b	NZ_CP012583.1	100	589	0	1219	1.0348
PALA8_00265_Tle4b	NZ_CP012583.1	28.331	593	5.89e-39	160	0.135823
PALA8_00265_Tle4b	NZ_CP012581.1	100	589	0	1219	1.0348
PALA8_00265_Tle4b	NZ_CP012581.1	28.331	593	5.89e-39	160	0.135823
PALA8_00265_Tle4b	NZ_CP012580.1	100	589	0	1219	1.0348
PALA8_00265_Tle4b	NZ_CP012580.1	28.331	593	5.89e-39	160	0.135823
PALA8_00265_Tle4b	NZ_CP012578.1	100	589	0	1219	1.0348
PALA8_00265_Tle4b	NZ_CP012578.1	28.331	593	5.89e-39	160	0.135823
PALA8_00265_Tle4b	NZ_CP012585.1	100	589	0	1219	1.0348
PALA8_00265_Tle4b	NZ_CP012585.1	28.331	593	5.89e-39	160	0.135823
PALA8_00265_Tle4b	NZ_LR898867.1	99.83	589	0	1217	1.03311
PALA8_00265_Tle4b	NZ_LR898867.1	28.141	597	3.05e-37	154	0.13073
PALA8_00265_Tle4b	NZ_LR134330.1	99.83	589	0	1217	1.03311
PALA8_00265_Tle4b	NZ_LR134330.1	28.162	593	4.73e-39	160	0.135823
PALA8_00265_Tle4b	NZ_CP093965.1	99.83	589	0	1217	1.03311
PALA8_00265_Tle4b	NZ_CP093965.1	29.217	575	4.45e-38	157	0.133277
PALA8_00265_Tle4b	NZ_CP093015.1	99.83	589	0	1217	1.03311
PALA8_00265_Tle4b	NZ_CP093015.1	27.759	598	1.24e-37	155	0.131579
PALA8_00265_Tle4b	NZ_CP054792.1	99.83	589	0	1217	1.03311
PALA8_00265_Tle4b	NZ_CP054792.1	28.331	593	5.89e-39	160	0.135823
PALA8_00265_Tle4b	NZ_CP080511.1	99.83	589	0	1217	1.03311
PALA8_00265_Tle4b	NZ_CP080511.1	28.769	577	2.45e-37	155	0.131579
PALA8_00265_Tle4b	NZ_CP075176.1	99.83	589	0	1217	1.03311
PALA8_00265_Tle4b	NZ_CP075176.1	28.162	593	4.73e-39	160	0.135823
PALA8_00265_Tle4b	NZ_CP061778.1	99.83	589	0	1217	1.03311
PALA8_00265_Tle4b	NZ_CP061778.1	28.141	597	3.05e-37	154	0.13073
PALA8_00265_Tle4b	NZ_CP070471.1	99.83	589	0	1217	1.03311
PALA8_00265_Tle4b	NZ_CP070471.1	28.141	597	3.05e-37	154	0.13073
PALA8_00265_Tle4b	NZ_CP070467.1	99.83	589	0	1217	1.03311
PALA8_00265_Tle4b	NZ_CP070467.1	28.141	597	3.05e-37	154	0.13073
PALA8_00265_Tle4b	NZ_CP054581.1	99.83	589	0	1217	1.03311
PALA8_00265_Tle4b	NZ_CP054581.1	28.162	593	5.63e-39	160	0.135823
PALA8_00265_Tle4b	NZ_CP058257.1	99.83	589	0	1217	1.03311
PALA8_00265_Tle4b	NZ_CP058257.1	28.141	597	3.05e-37	154	0.13073
PALA8_00265_Tle4b	NZ_CP059063.1	99.83	589	0	1217	1.03311
PALA8_00265_Tle4b	NZ_CP059063.1	28.141	597	3.05e-37	154	0.13073
PALA8_00265_Tle4b	NZ_CP058331.1	99.83	589	0	1217	1.03311
PALA8_00265_Tle4b	NZ_CP058331.1	28.769	577	2.45e-37	155	0.131579
PALA8_00265_Tle4b	NZ_CP058333.1	99.83	589	0	1217	1.03311
PALA8_00265_Tle4b	NZ_CP058333.1	28.769	577	2.45e-37	155	0.131579
PALA8_00265_Tle4b	NZ_CP058332.1	99.83	589	0	1217	1.03311
PALA8_00265_Tle4b	NZ_CP058332.1	28.769	577	2.45e-37	155	0.131579
PALA8_00265_Tle4b	NZ_CP050332.1	99.83	589	0	1217	1.03311
PALA8_00265_Tle4b	NZ_CP050332.1	30.065	459	1.77e-36	152	0.129032
PALA8_00265_Tle4b	NZ_CP045552.2	99.83	589	0	1217	1.03311
PALA8_00265_Tle4b	NZ_CP045552.2	28.162	593	5.63e-39	160	0.135823
PALA8_00265_Tle4b	NZ_CP053917.1	99.83	589	0	1217	1.03311
PALA8_00265_Tle4b	NZ_CP053917.1	28.162	593	4.73e-39	160	0.135823
PALA8_00265_Tle4b	NZ_CP051770.1	99.83	589	0	1217	1.03311
PALA8_00265_Tle4b	NZ_CP051770.1	28.141	597	3.05e-37	154	0.13073
PALA8_00265_Tle4b	NZ_CP051768.1	99.83	589	0	1217	1.03311
PALA8_00265_Tle4b	NZ_CP051768.1	28.141	597	3.05e-37	154	0.13073
PALA8_00265_Tle4b	NZ_CP051766.1	99.83	589	0	1217	1.03311
PALA8_00265_Tle4b	NZ_CP051766.1	28.141	597	3.05e-37	154	0.13073
PALA8_00265_Tle4b	NZ_CP039988.1	99.83	589	0	1217	1.03311
PALA8_00265_Tle4b	NZ_CP039988.1	28.162	593	2.1e-38	158	0.134126
PALA8_00265_Tle4b	NZ_CP041945.1	99.83	589	0	1217	1.03311
PALA8_00265_Tle4b	NZ_CP041945.1	28.162	593	4.73e-39	160	0.135823
PALA8_00265_Tle4b	NZ_CP041774.1	99.83	589	0	1217	1.03311
PALA8_00265_Tle4b	NZ_CP041774.1	28.162	593	4.73e-39	160	0.135823
PALA8_00265_Tle4b	NZ_CP034430.1	99.83	589	0	1217	1.03311
PALA8_00265_Tle4b	NZ_CP034430.1	28.141	597	3.05e-37	154	0.13073
PALA8_00265_Tle4b	NZ_CP034409.1	99.83	589	0	1217	1.03311
PALA8_00265_Tle4b	NZ_CP034409.1	28.141	597	3.05e-37	154	0.13073
PALA8_00265_Tle4b	NZ_CP034436.1	99.83	589	0	1217	1.03311
PALA8_00265_Tle4b	NZ_CP034436.1	28.141	597	3.05e-37	154	0.13073
PALA8_00265_Tle4b	NZ_CP034369.1	99.83	589	0	1217	1.03311
PALA8_00265_Tle4b	NZ_CP034369.1	28.141	597	3.05e-37	154	0.13073
PALA8_00265_Tle4b	NZ_CP033439.1	99.83	589	0	1217	1.03311
PALA8_00265_Tle4b	NZ_CP033439.1	28.141	597	3.05e-37	154	0.13073
PALA8_00265_Tle4b	NZ_CP032569.1	99.83	589	0	1217	1.03311
PALA8_00265_Tle4b	NZ_CP032569.1	28.141	597	3.05e-37	154	0.13073
PALA8_00265_Tle4b	NZ_CP032552.1	99.83	589	0	1217	1.03311
PALA8_00265_Tle4b	NZ_CP032552.1	28.331	593	5.89e-39	160	0.135823
PALA8_00265_Tle4b	NZ_CP029147.1	99.83	589	0	1217	1.03311
PALA8_00265_Tle4b	NZ_CP029147.1	28.141	597	3.05e-37	154	0.13073
PALA8_00265_Tle4b	NZ_CP029148.1	99.83	589	0	1217	1.03311
PALA8_00265_Tle4b	NZ_CP029148.1	28.141	597	3.05e-37	154	0.13073
PALA8_00265_Tle4b	NZ_CP027538.1	99.83	589	0	1217	1.03311
PALA8_00265_Tle4b	NZ_CP027538.1	28.893	578	8.82e-38	156	0.132428
PALA8_00265_Tle4b	NZ_CP015650.1	99.83	589	0	1217	1.03311
PALA8_00265_Tle4b	NZ_CP015650.1	28.02	596	1.73e-39	161	0.136672
PALA8_00265_Tle4b	NZ_AP014651.1	99.83	589	0	1217	1.03311
PALA8_00265_Tle4b	NZ_AP014651.1	28.141	597	3.05e-37	154	0.13073
PALA8_00265_Tle4b	NZ_CP077988.1	99.321	589	0	1212	1.02886
PALA8_00265_Tle4b	NZ_CP077988.1	28.893	578	5.95e-38	157	0.133277
PALA8_00265_Tle4b	NZ_CP077985.1	99.321	589	0	1212	1.02886
PALA8_00265_Tle4b	NZ_CP077985.1	28.893	578	5.95e-38	157	0.133277
PALA8_00265_Tle4b	NZ_CP077971.1	99.321	589	0	1212	1.02886
PALA8_00265_Tle4b	NZ_CP077971.1	28.893	578	5.95e-38	157	0.133277
PALA8_00265_Tle4b	NZ_CP081287.1	99.321	589	0	1212	1.02886
PALA8_00265_Tle4b	NZ_CP081287.1	28.893	578	5.95e-38	157	0.133277
PALA8_00265_Tle4b	NZ_CP061034.1	99.321	589	0	1212	1.02886
PALA8_00265_Tle4b	NZ_CP061034.1	28.893	578	5.95e-38	157	0.133277
PALA8_00265_Tle4b	NZ_CP087675.1	99.321	589	0	1211	1.02801
PALA8_00265_Tle4b	NZ_CP087675.1	27.926	598	5.1e-38	157	0.133277
PALA8_00265_Tle4b	NZ_CP087674.1	99.321	589	0	1211	1.02801
PALA8_00265_Tle4b	NZ_CP087674.1	27.926	598	5.1e-38	157	0.133277
PALA8_00265_Tle4b	NZ_CP078007.1	99.321	589	0	1211	1.02801
PALA8_00265_Tle4b	NZ_CP078007.1	27.926	598	5.1e-38	157	0.133277
PALA8_00265_Tle4b	NZ_CP035739.1	99.321	589	0	1211	1.02801
PALA8_00265_Tle4b	NZ_CP035739.1	27.926	598	5.1e-38	157	0.133277
PALA8_00265_Tle4b	NZ_CP031449.2	99.321	589	0	1211	1.02801
PALA8_00265_Tle4b	NZ_CP031449.2	27.926	598	5.1e-38	157	0.133277
PALA8_00265_Tle4b	NZ_CP053747.1	99.151	589	0	1209	1.02632
PALA8_00265_Tle4b	NZ_CP053747.1	29.194	459	5.19e-36	151	0.128183
PALA8_00265_Tle4b	NZ_CP069198.1	99.151	589	0	1209	1.02632
PALA8_00265_Tle4b	NZ_CP069198.1	27.926	598	5.1e-38	157	0.133277
PALA8_00265_Tle4b	NZ_CP012901.1	99.151	589	0	1209	1.02632
PALA8_00265_Tle4b	NZ_CP012901.1	27.926	598	5.1e-38	157	0.133277
PALA8_00265_Tle4b	NZ_LR134309.1	98.981	589	0	1208	1.02547
PALA8_00265_Tle4b	NZ_LR134309.1	27.806	597	1.81e-37	155	0.131579
PALA8_00265_Tle4b	NZ_CP065966.1	98.981	589	0	1208	1.02547
PALA8_00265_Tle4b	NZ_CP065966.1	27.806	597	1.81e-37	155	0.131579
PALA8_00265_Tle4b	NZ_CP056092.1	98.981	589	0	1208	1.02547
PALA8_00265_Tle4b	NZ_CP056092.1	27.806	597	1.81e-37	155	0.131579
PALA8_00265_Tle4b	NZ_CP022001.1	98.981	589	0	1208	1.02547
PALA8_00265_Tle4b	NZ_CP022001.1	27.806	597	1.81e-37	155	0.131579
PALA8_00265_Tle4b	NZ_CP011857.1	98.981	589	0	1208	1.02547
PALA8_00265_Tle4b	NZ_CP011857.1	27.806	597	1.81e-37	155	0.131579
PALA8_00265_Tle4b	NZ_CP015117.1	98.981	589	0	1208	1.02547
PALA8_00265_Tle4b	NZ_CP015117.1	27.806	597	1.81e-37	155	0.131579
PALA8_00265_Tle4b	NZ_CP008873.1	98.981	589	0	1208	1.02547
PALA8_00265_Tle4b	NZ_CP008873.1	27.806	597	1.81e-37	155	0.131579
PALA8_00265_Tle4b	NZ_CP008866.2	98.981	589	0	1208	1.02547
PALA8_00265_Tle4b	NZ_CP008866.2	27.806	597	1.81e-37	155	0.131579
PALA8_00265_Tle4b	NZ_CP008865.2	98.981	589	0	1208	1.02547
PALA8_00265_Tle4b	NZ_CP008865.2	27.806	597	1.81e-37	155	0.131579
PALA8_00265_Tle4b	NZ_CP056100.1	98.812	589	0	1207	1.02462
PALA8_00265_Tle4b	NZ_CP056100.1	27.806	597	1.81e-37	155	0.131579
PALA8_00265_Tle4b	NZ_CP080280.1	98.812	589	0	1205	1.02292
PALA8_00265_Tle4b	NZ_CP080280.1	28.893	578	1.64e-37	155	0.131579
PALA8_00265_Tle4b	NZ_CP046403.1	98.812	589	0	1205	1.02292
PALA8_00265_Tle4b	NZ_CP046403.1	28.893	578	1.64e-37	155	0.131579
PALA8_00265_Tle4b	NZ_CP056090.1	98.812	589	0	1205	1.02292
PALA8_00265_Tle4b	NZ_CP056090.1	28.893	578	1.64e-37	155	0.131579
PALA8_00265_Tle4b	NZ_CP033832.1	98.812	589	0	1205	1.02292
PALA8_00265_Tle4b	NZ_CP033832.1	28.893	578	1.64e-37	155	0.131579
PALA8_00265_Tle4b	NZ_CP033771.1	98.812	589	0	1205	1.02292
PALA8_00265_Tle4b	NZ_CP033771.1	28.647	569	1.1e-35	150	0.127334
PALA8_00265_Tle4b	NZ_CP029097.1	98.812	589	0	1205	1.02292
PALA8_00265_Tle4b	NZ_CP029097.1	28.893	578	1.64e-37	155	0.131579
PALA8_00265_Tle4b	NZ_CP020560.1	82.741	591	0	1023	0.868421
PALA8_00265_Tle4b	NZ_CP041354.1	82.572	591	0	1019	0.865025
PALA8_00265_Tle4b	NZ_CP029093.1	82.234	591	0	1016	0.862479
PALA8_00265_Tle4b	NZ_CP027169.1	82.234	591	0	1016	0.862479
PALA8_00265_Tle4b	NZ_CP053922.1	99.323	443	0	915	0.77674
PALA8_00265_Tle4b	NZ_CP053922.1	100	150	0	309	0.262309
PALA8_00265_Tle4b	NZ_CP053922.1	28.162	593	1.03e-38	159	0.134975
PALA8_00265_Tle4b	NZ_CP049161.1	28.162	593	2.73e-39	160	0.135823
PALA8_00265_Tle4b	NZ_LN831024.1	28.162	593	2.73e-39	160	0.135823
PALA8_00265_Tle4b	NZ_CP012001.1	28.162	593	2.73e-39	160	0.135823
PALA8_00265_Tle4b	NZ_CP089064.2	28.162	593	2.73e-39	160	0.135823
PALA8_00265_Tle4b	NZ_CP081477.2	28.162	593	2.73e-39	160	0.135823
PALA8_00265_Tle4b	NZ_CP081202.1	28.162	593	2.73e-39	160	0.135823
PALA8_00265_Tle4b	NZ_CP056101.1	28.162	593	2.78e-39	160	0.135823
PALA8_00265_Tle4b	NZ_CP008864.2	28.162	593	2.78e-39	160	0.135823
PALA8_00265_Tle4b	NZ_CP044006.1	28.162	593	3.28e-39	160	0.135823
PALA8_00265_Tle4b	NZ_CP065848.1	28.162	593	3.28e-39	160	0.135823
PALA8_00265_Tle4b	NZ_CP028132.1	29.145	573	3.73e-39	160	0.135823
PALA8_00265_Tle4b	NZ_CP081346.1	29.145	573	3.73e-39	160	0.135823
PALA8_00265_Tle4b	NZ_CP046404.1	29.145	573	3.73e-39	160	0.135823
PALA8_00265_Tle4b	NZ_CP044533.1	28.162	593	4.95e-39	160	0.135823
PALA8_00265_Tle4b	NC_021577.1	28.162	593	4.95e-39	160	0.135823
PALA8_00265_Tle4b	NC_023019.1	28.162	593	4.95e-39	160	0.135823
PALA8_00265_Tle4b	NZ_CP008858.2	28.162	593	4.95e-39	160	0.135823
PALA8_00265_Tle4b	NZ_CP064399.1	28.162	593	5.63e-39	160	0.135823
PALA8_00265_Tle4b	NZ_CP056098.1	27.517	596	7.34e-39	159	0.134975
PALA8_00265_Tle4b	NZ_CP089238.1	28.047	599	7.4e-39	159	0.134975
PALA8_00265_Tle4b	NZ_CP028331.1	27.993	593	7.47e-39	159	0.134975
PALA8_00265_Tle4b	NC_018080.1	27.993	593	7.47e-39	159	0.134975
PALA8_00265_Tle4b	NC_023149.1	27.993	593	7.47e-39	159	0.134975
PALA8_00265_Tle4b	NZ_CP007224.1	27.517	596	7.75e-39	159	0.134975
PALA8_00265_Tle4b	NZ_LN870292.1	28.162	593	8.34e-39	159	0.134975
PALA8_00265_Tle4b	NZ_CP013477.1	28.162	593	8.34e-39	159	0.134975
PALA8_00265_Tle4b	NZ_CP013478.1	28.162	593	8.34e-39	159	0.134975
PALA8_00265_Tle4b	NZ_CP013479.1	28.162	593	8.34e-39	159	0.134975
PALA8_00265_Tle4b	NZ_CP080007.1	28.162	593	8.34e-39	159	0.134975
PALA8_00265_Tle4b	NZ_CP089062.2	28.162	593	8.34e-39	159	0.134975
PALA8_00265_Tle4b	NZ_CP022478.1	28.162	593	8.34e-39	159	0.134975
PALA8_00265_Tle4b	NZ_CP008872.2	28.162	593	9.14e-39	159	0.134975
PALA8_00265_Tle4b	NZ_CP047697.1	28.162	593	9.14e-39	159	0.134975
PALA8_00265_Tle4b	NZ_AP024513.1	28.162	593	9.14e-39	159	0.134975
PALA8_00265_Tle4b	NZ_CP063047.1	28.162	593	1.02e-38	159	0.134975
PALA8_00265_Tle4b	NZ_CP031660.1	28.162	593	1.02e-38	159	0.134975
PALA8_00265_Tle4b	NZ_CP015877.1	28.162	593	1.03e-38	159	0.134975
PALA8_00265_Tle4b	NZ_CP008867.1	28.162	593	1.03e-38	159	0.134975
PALA8_00265_Tle4b	NC_017548.1	28.162	593	1.03e-38	159	0.134975
PALA8_00265_Tle4b	NZ_CP093012.1	28.162	593	1.03e-38	159	0.134975
PALA8_00265_Tle4b	NZ_CP017306.1	28.162	593	1.03e-38	159	0.134975
PALA8_00265_Tle4b	NZ_CP095922.1	28.162	593	1.03e-38	159	0.134975
PALA8_00265_Tle4b	NZ_CP089745.1	28.162	593	1.03e-38	159	0.134975
PALA8_00265_Tle4b	NZ_CP095920.1	28.162	593	1.03e-38	159	0.134975
PALA8_00265_Tle4b	NZ_CP080405.1	28.162	593	1.03e-38	159	0.134975
PALA8_00265_Tle4b	NZ_CP054472.1	28.162	593	1.03e-38	159	0.134975
PALA8_00265_Tle4b	NZ_CP070355.1	28.162	593	1.03e-38	159	0.134975
PALA8_00265_Tle4b	NZ_CP013245.1	28.162	593	1.03e-38	159	0.134975
PALA8_00265_Tle4b	NZ_LR130536.1	28.162	593	1.03e-38	159	0.134975
PALA8_00265_Tle4b	NZ_LR130530.1	28.162	593	1.03e-38	159	0.134975
PALA8_00265_Tle4b	NZ_LR130537.1	28.162	593	1.03e-38	159	0.134975
PALA8_00265_Tle4b	NZ_LR130535.1	28.162	593	1.03e-38	159	0.134975
PALA8_00265_Tle4b	NZ_LR130527.1	28.162	593	1.03e-38	159	0.134975
PALA8_00265_Tle4b	NZ_CP054793.1	28.162	593	1.03e-38	159	0.134975
PALA8_00265_Tle4b	NZ_LR130531.1	28.162	593	1.03e-38	159	0.134975
PALA8_00265_Tle4b	NZ_AAQW01000001.1	28.162	593	1.03e-38	159	0.134975
PALA8_00265_Tle4b	NZ_CP056095.1	28.162	593	1.03e-38	159	0.134975
PALA8_00265_Tle4b	NZ_CP093023.1	28.162	593	1.03e-38	159	0.134975
PALA8_00265_Tle4b	NZ_CP008856.2	28.162	593	1.03e-38	159	0.134975
PALA8_00265_Tle4b	NZ_CP050331.1	28.162	593	1.03e-38	159	0.134975
PALA8_00265_Tle4b	NZ_CP054786.1	28.162	593	1.03e-38	159	0.134975
PALA8_00265_Tle4b	NZ_CP054623.1	28.162	593	1.03e-38	159	0.134975
PALA8_00265_Tle4b	NZ_CP077977.1	28.162	593	1.03e-38	159	0.134975
PALA8_00265_Tle4b	NZ_AP014839.1	28.162	593	1.03e-38	159	0.134975
PALA8_00265_Tle4b	NZ_CP041771.1	28.162	593	1.03e-38	159	0.134975
PALA8_00265_Tle4b	NZ_CP026680.1	28.162	593	1.03e-38	159	0.134975
PALA8_00265_Tle4b	NZ_CP030327.1	28.162	593	1.03e-38	159	0.134975
PALA8_00265_Tle4b	NZ_CP010555.1	28.162	593	1.03e-38	159	0.134975
PALA8_00265_Tle4b	NZ_CP089063.1	28.162	593	1.03e-38	159	0.134975
PALA8_00265_Tle4b	NZ_CP050323.1	28.162	593	1.03e-38	159	0.134975
PALA8_00265_Tle4b	NZ_CP054787.1	28.162	593	1.03e-38	159	0.134975
PALA8_00265_Tle4b	NZ_CP034354.1	28.162	593	1.03e-38	159	0.134975
PALA8_00265_Tle4b	NZ_LT969520.1	28.162	593	1.03e-38	159	0.134975
PALA8_00265_Tle4b	NZ_CP060243.1	28.162	593	1.03e-38	159	0.134975
PALA8_00265_Tle4b	NZ_CP030912.1	28.162	593	1.03e-38	159	0.134975
PALA8_00265_Tle4b	NZ_CP029088.1	28.162	593	1.03e-38	159	0.134975
PALA8_00265_Tle4b	NZ_CP045739.1	28.162	593	1.03e-38	159	0.134975
PALA8_00265_Tle4b	NZ_LS998783.1	28.162	593	1.03e-38	159	0.134975
PALA8_00265_Tle4b	NZ_CP008857.1	28.162	593	1.03e-38	159	0.134975
PALA8_00265_Tle4b	NZ_CP016955.1	28.162	593	1.03e-38	159	0.134975
PALA8_00265_Tle4b	NZ_CP095770.1	28.162	593	1.03e-38	159	0.134975
PALA8_00265_Tle4b	NZ_CP011317.1	28.162	593	1.03e-38	159	0.134975
PALA8_00265_Tle4b	NZ_CP041787.1	28.331	593	1.16e-38	159	0.134975
PALA8_00265_Tle4b	NZ_CP053686.1	28.331	593	1.16e-38	159	0.134975
PALA8_00265_Tle4b	NZ_CP092634.1	28.162	593	1.24e-38	159	0.134975
PALA8_00265_Tle4b	NZ_CP053687.1	28.162	593	1.29e-38	159	0.134975
PALA8_00265_Tle4b	NZ_CP015377.1	28.162	593	1.29e-38	159	0.134975
PALA8_00265_Tle4b	NZ_CP037925.1	28.162	593	1.31e-38	159	0.134975
PALA8_00265_Tle4b	NZ_CP037926.1	28.162	593	1.31e-38	159	0.134975
PALA8_00265_Tle4b	NZ_CP065867.1	28.094	598	1.66e-38	158	0.134126
PALA8_00265_Tle4b	NZ_CP014948.1	29.145	573	1.69e-38	158	0.134126
PALA8_00265_Tle4b	NZ_CP061699.1	28.162	593	1.87e-38	158	0.134126
PALA8_00265_Tle4b	NZ_CP053705.1	28.094	598	2.04e-38	158	0.134126
PALA8_00265_Tle4b	NZ_CP052759.1	29.066	578	2.22e-38	158	0.134126
PALA8_00265_Tle4b	NZ_CP029713.1	29.066	578	2.22e-38	158	0.134126
PALA8_00265_Tle4b	NZ_LR134308.1	29.145	573	2.48e-38	158	0.134126
PALA8_00265_Tle4b	NC_020912.1	29.066	578	3e-38	157	0.133277
PALA8_00265_Tle4b	NZ_CP062219.1	28.97	573	3.41e-38	157	0.133277
PALA8_00265_Tle4b	NZ_CP071731.1	27.993	593	3.47e-38	157	0.133277
PALA8_00265_Tle4b	NZ_CP071730.1	27.993	593	3.47e-38	157	0.133277
PALA8_00265_Tle4b	NZ_CP089068.2	27.993	593	3.5e-38	157	0.133277
PALA8_00265_Tle4b	NZ_CP093021.1	27.973	597	3.5e-38	157	0.133277
PALA8_00265_Tle4b	NZ_CP045768.1	27.769	605	3.54e-38	157	0.133277
PALA8_00265_Tle4b	NZ_CP043483.1	29.094	574	3.7e-38	157	0.133277
PALA8_00265_Tle4b	NZ_CP043549.1	29.094	574	3.7e-38	157	0.133277
PALA8_00265_Tle4b	NZ_CP027171.1	29.094	574	3.7e-38	157	0.133277
PALA8_00265_Tle4b	NZ_CP025056.2	29.094	574	3.7e-38	157	0.133277
PALA8_00265_Tle4b	NZ_CP025055.2	29.094	574	3.7e-38	157	0.133277
PALA8_00265_Tle4b	NC_017549.1	29.094	574	3.7e-38	157	0.133277
PALA8_00265_Tle4b	NZ_AP014622.1	29.094	574	3.7e-38	157	0.133277
PALA8_00265_Tle4b	NZ_CP054791.1	29.094	574	3.7e-38	157	0.133277
PALA8_00265_Tle4b	NZ_AP014646.1	29.094	574	3.7e-38	157	0.133277
PALA8_00265_Tle4b	NZ_CP068239.1	29.094	574	3.7e-38	157	0.133277
PALA8_00265_Tle4b	NZ_CP033843.1	29.094	574	3.7e-38	157	0.133277
PALA8_00265_Tle4b	NZ_CM001020.1	29.094	574	3.7e-38	157	0.133277
PALA8_00265_Tle4b	NZ_CP095774.1	29.094	574	3.7e-38	157	0.133277
PALA8_00265_Tle4b	NZ_CP095772.1	29.094	574	3.7e-38	157	0.133277
PALA8_00265_Tle4b	NZ_CP054843.1	29.094	574	3.7e-38	157	0.133277
PALA8_00265_Tle4b	NZ_CP081345.1	29.094	574	3.7e-38	157	0.133277
PALA8_00265_Tle4b	NZ_CP060392.1	29.094	574	3.7e-38	157	0.133277
PALA8_00265_Tle4b	NZ_CP060242.1	29.094	574	3.7e-38	157	0.133277
PALA8_00265_Tle4b	NZ_CP093031.1	29.094	574	3.7e-38	157	0.133277
PALA8_00265_Tle4b	NZ_CP033833.1	29.094	574	3.7e-38	157	0.133277
PALA8_00265_Tle4b	NZ_CP043328.1	29.094	574	3.7e-38	157	0.133277
PALA8_00265_Tle4b	NZ_CP032761.1	29.094	574	3.7e-38	157	0.133277
PALA8_00265_Tle4b	NZ_CP081148.1	29.094	574	3.7e-38	157	0.133277
PALA8_00265_Tle4b	NZ_CP020603.1	29.094	574	3.7e-38	157	0.133277
PALA8_00265_Tle4b	NZ_CP087673.1	29.094	574	3.7e-38	157	0.133277
PALA8_00265_Tle4b	NZ_CP028162.1	29.094	574	3.7e-38	157	0.133277
PALA8_00265_Tle4b	NZ_CP046402.2	29.094	574	3.7e-38	157	0.133277
PALA8_00265_Tle4b	NZ_CP029605.1	29.094	574	3.7e-38	157	0.133277
PALA8_00265_Tle4b	NZ_CP054845.1	29.094	574	3.7e-38	157	0.133277
PALA8_00265_Tle4b	NZ_CP046406.2	29.094	574	3.7e-38	157	0.133277
PALA8_00265_Tle4b	NZ_CP027166.1	29.094	574	3.7e-38	157	0.133277
PALA8_00265_Tle4b	NZ_CP042269.1	29.217	575	4.45e-38	157	0.133277
PALA8_00265_Tle4b	NZ_CP016214.1	29.217	575	4.45e-38	157	0.133277
PALA8_00265_Tle4b	NZ_CP008860.2	29.217	575	4.45e-38	157	0.133277
PALA8_00265_Tle4b	NZ_LR739068.1	29.217	575	4.45e-38	157	0.133277
PALA8_00265_Tle4b	NZ_CP045916.1	29.217	575	4.45e-38	157	0.133277
PALA8_00265_Tle4b	NZ_CP093966.1	29.094	574	4.49e-38	157	0.133277
PALA8_00265_Tle4b	NZ_CP050148.1	28.893	578	4.49e-38	157	0.133277
PALA8_00265_Tle4b	NZ_CP051547.1	28.893	578	4.49e-38	157	0.133277
PALA8_00265_Tle4b	NZ_CP047592.1	29.094	574	4.49e-38	157	0.133277
PALA8_00265_Tle4b	NZ_CP031659.1	28.893	578	4.49e-38	157	0.133277
PALA8_00265_Tle4b	NZ_CP039990.1	28.893	578	4.49e-38	157	0.133277
PALA8_00265_Tle4b	NZ_CP053117.1	28.261	598	4.74e-38	157	0.133277
PALA8_00265_Tle4b	NZ_CP060703.1	27.825	593	5.01e-38	157	0.133277
PALA8_00265_Tle4b	NZ_CP041786.1	27.926	598	5.1e-38	157	0.133277
PALA8_00265_Tle4b	NZ_CP041786.1	82.667	75	7.04e-28	126	0.106961
PALA8_00265_Tle4b	NZ_CP038661.1	27.926	598	5.1e-38	157	0.133277
PALA8_00265_Tle4b	NZ_CP038661.1	81.333	75	2.75e-27	124	0.105263
PALA8_00265_Tle4b	NZ_CP092629.1	28.943	577	5.1e-38	157	0.133277
PALA8_00265_Tle4b	NZ_CP050333.1	28.943	577	5.1e-38	157	0.133277
PALA8_00265_Tle4b	NZ_CP077981.1	27.926	598	5.1e-38	157	0.133277
PALA8_00265_Tle4b	NZ_CP050325.1	28.943	577	5.1e-38	157	0.133277
PALA8_00265_Tle4b	NZ_CP092846.1	28.943	577	5.1e-38	157	0.133277
PALA8_00265_Tle4b	NZ_CP093024.1	28.943	577	5.1e-38	157	0.133277
PALA8_00265_Tle4b	NZ_CP080285.1	29.217	575	5.24e-38	157	0.133277
PALA8_00265_Tle4b	NZ_CP089067.2	29.217	575	5.24e-38	157	0.133277
PALA8_00265_Tle4b	NZ_CP008859.2	29.217	575	5.43e-38	157	0.133277
PALA8_00265_Tle4b	NZ_LR134342.1	29.217	575	5.43e-38	157	0.133277
PALA8_00265_Tle4b	NZ_CP050324.1	29.217	575	5.43e-38	157	0.133277
PALA8_00265_Tle4b	NZ_CP013696.1	27.926	598	5.54e-38	157	0.133277
PALA8_00265_Tle4b	NC_022361.1	28.893	578	6.23e-38	157	0.133277
PALA8_00265_Tle4b	NZ_CP047069.1	28.893	578	6.23e-38	157	0.133277
PALA8_00265_Tle4b	NZ_CP053028.1	28.893	578	6.23e-38	157	0.133277
PALA8_00265_Tle4b	NZ_CP034908.1	28.893	578	6.23e-38	157	0.133277
PALA8_00265_Tle4b	NZ_CP069324.1	28.893	578	6.23e-38	157	0.133277
PALA8_00265_Tle4b	NZ_CP034429.1	28.893	578	6.23e-38	157	0.133277
PALA8_00265_Tle4b	NZ_CP064391.1	28.893	578	6.23e-38	157	0.133277
PALA8_00265_Tle4b	NZ_CP041008.1	28.893	578	6.23e-38	157	0.133277
PALA8_00265_Tle4b	NZ_CP047070.1	28.893	578	6.23e-38	157	0.133277
PALA8_00265_Tle4b	NZ_CP047062.1	28.893	578	6.23e-38	157	0.133277
PALA8_00265_Tle4b	NZ_CP047061.1	28.893	578	6.23e-38	157	0.133277
PALA8_00265_Tle4b	NC_002516.2	28.893	578	6.23e-38	157	0.133277
PALA8_00265_Tle4b	NZ_CP047065.1	28.893	578	6.23e-38	157	0.133277
PALA8_00265_Tle4b	NZ_CP047063.1	28.893	578	6.23e-38	157	0.133277
PALA8_00265_Tle4b	NZ_CP047068.1	28.893	578	6.23e-38	157	0.133277
PALA8_00265_Tle4b	NZ_CP047067.1	28.893	578	6.23e-38	157	0.133277
PALA8_00265_Tle4b	NZ_CP032540.1	28.893	578	6.23e-38	157	0.133277
PALA8_00265_Tle4b	NZ_CP047064.1	28.893	578	6.23e-38	157	0.133277
PALA8_00265_Tle4b	NZ_CP047066.1	28.893	578	6.23e-38	157	0.133277
PALA8_00265_Tle4b	NZ_CP032541.1	28.893	578	6.23e-38	157	0.133277
PALA8_00265_Tle4b	NZ_CP053111.1	28.893	578	6.23e-38	157	0.133277
PALA8_00265_Tle4b	NZ_CP053118.1	28.893	578	6.23e-38	157	0.133277
PALA8_00265_Tle4b	NZ_CP053110.1	28.893	578	6.23e-38	157	0.133277
PALA8_00265_Tle4b	NZ_CP053116.1	28.893	578	6.23e-38	157	0.133277
PALA8_00265_Tle4b	NZ_CP053115.1	28.893	578	6.23e-38	157	0.133277
PALA8_00265_Tle4b	NZ_CP053112.1	28.893	578	6.23e-38	157	0.133277
PALA8_00265_Tle4b	NZ_CP053114.1	28.893	578	6.23e-38	157	0.133277
PALA8_00265_Tle4b	NZ_CP053113.1	28.893	578	6.23e-38	157	0.133277
PALA8_00265_Tle4b	NC_022594.1	28.893	578	6.23e-38	157	0.133277
PALA8_00265_Tle4b	NC_022591.1	28.893	578	6.23e-38	157	0.133277
PALA8_00265_Tle4b	NZ_CP050053.1	28.893	578	6.23e-38	157	0.133277
PALA8_00265_Tle4b	NZ_CP069329.1	28.893	578	6.23e-38	157	0.133277
PALA8_00265_Tle4b	NZ_CP069332.1	28.893	578	6.23e-38	157	0.133277
PALA8_00265_Tle4b	NZ_CP069331.1	28.893	578	6.23e-38	157	0.133277
PALA8_00265_Tle4b	NZ_CP069327.1	28.893	578	6.23e-38	157	0.133277
PALA8_00265_Tle4b	NZ_CP069323.1	28.893	578	6.23e-38	157	0.133277
PALA8_00265_Tle4b	NZ_CP069328.1	28.893	578	6.23e-38	157	0.133277
PALA8_00265_Tle4b	NZ_CP069326.1	28.893	578	6.23e-38	157	0.133277
PALA8_00265_Tle4b	NZ_CP069333.1	28.893	578	6.23e-38	157	0.133277
PALA8_00265_Tle4b	NZ_CP069325.1	28.893	578	6.23e-38	157	0.133277
PALA8_00265_Tle4b	NZ_CP069330.1	28.893	578	6.23e-38	157	0.133277
PALA8_00265_Tle4b	NZ_CP050054.1	28.893	578	6.23e-38	157	0.133277
PALA8_00265_Tle4b	NZ_CP050052.1	28.893	578	6.23e-38	157	0.133277
PALA8_00265_Tle4b	NZ_CP086122.1	28.893	578	6.23e-38	157	0.133277
PALA8_00265_Tle4b	NZ_CP027857.1	28.893	578	6.23e-38	157	0.133277
PALA8_00265_Tle4b	NZ_CP017149.1	28.893	578	6.23e-38	157	0.133277
PALA8_00265_Tle4b	NZ_LN871187.1	28.893	578	6.23e-38	157	0.133277
PALA8_00265_Tle4b	NZ_CP069336.1	28.893	578	6.23e-38	157	0.133277
PALA8_00265_Tle4b	NZ_CP069334.1	28.893	578	6.23e-38	157	0.133277
PALA8_00265_Tle4b	NZ_CP069335.1	28.893	578	6.23e-38	157	0.133277
PALA8_00265_Tle4b	NZ_CP032126.1	28.893	578	6.23e-38	157	0.133277
PALA8_00265_Tle4b	NZ_CP050330.1	28.893	578	6.23e-38	157	0.133277
PALA8_00265_Tle4b	NZ_CP061073.1	28.893	578	6.23e-38	157	0.133277
PALA8_00265_Tle4b	NZ_CP006981.1	28.893	578	6.23e-38	157	0.133277
PALA8_00265_Tle4b	NZ_CP058323.1	28.893	578	6.23e-38	157	0.133277
PALA8_00265_Tle4b	NZ_CP056093.1	28.893	578	6.23e-38	157	0.133277
PALA8_00265_Tle4b	NZ_CP006984.1	28.893	578	6.23e-38	157	0.133277
PALA8_00265_Tle4b	NZ_CP006985.1	28.893	578	6.23e-38	157	0.133277
PALA8_00265_Tle4b	NZ_CP006983.1	28.893	578	6.23e-38	157	0.133277
PALA8_00265_Tle4b	NZ_CP006980.1	28.893	578	6.23e-38	157	0.133277
PALA8_00265_Tle4b	NC_023066.1	28.893	578	6.23e-38	157	0.133277
PALA8_00265_Tle4b	NZ_CP064403.1	28.893	578	6.23e-38	157	0.133277
PALA8_00265_Tle4b	NZ_CP046405.1	28.893	578	6.23e-38	157	0.133277
PALA8_00265_Tle4b	NZ_CP006982.1	28.893	578	6.23e-38	157	0.133277
PALA8_00265_Tle4b	NZ_CP077997.1	28.893	578	6.23e-38	157	0.133277
PALA8_00265_Tle4b	NZ_CP090648.1	28.893	578	6.23e-38	157	0.133277
PALA8_00265_Tle4b	NC_011770.1	28.893	578	6.23e-38	157	0.133277
PALA8_00265_Tle4b	NZ_CP007399.1	28.893	578	6.23e-38	157	0.133277
PALA8_00265_Tle4b	NZ_CP086010.1	28.893	578	6.23e-38	157	0.133277
PALA8_00265_Tle4b	NZ_CP078009.1	28.893	578	6.23e-38	157	0.133277
PALA8_00265_Tle4b	NZ_CP093018.1	28.893	578	6.23e-38	157	0.133277
PALA8_00265_Tle4b	NZ_CP064392.1	28.893	578	6.23e-38	157	0.133277
PALA8_00265_Tle4b	NZ_CP045002.1	28.893	578	6.23e-38	157	0.133277
PALA8_00265_Tle4b	NZ_CP063237.1	28.893	578	6.23e-38	157	0.133277
PALA8_00265_Tle4b	NZ_HG974234.1	28.893	578	6.23e-38	157	0.133277
PALA8_00265_Tle4b	NZ_CP054789.1	28.893	578	6.23e-38	157	0.133277
PALA8_00265_Tle4b	NZ_CP008869.2	28.893	578	6.23e-38	157	0.133277
PALA8_00265_Tle4b	NZ_CP090649.1	28.893	578	6.23e-38	157	0.133277
PALA8_00265_Tle4b	NZ_CP054790.1	28.893	578	6.23e-38	157	0.133277
PALA8_00265_Tle4b	NZ_CP089236.1	28.893	578	6.23e-38	157	0.133277
PALA8_00265_Tle4b	NZ_CP054844.1	28.893	578	6.23e-38	157	0.133277
PALA8_00265_Tle4b	NZ_CP082822.1	28.893	578	6.23e-38	157	0.133277
PALA8_00265_Tle4b	NZ_CP033835.1	28.893	578	6.23e-38	157	0.133277
PALA8_00265_Tle4b	NZ_CP053706.1	28.893	578	6.23e-38	157	0.133277
PALA8_00265_Tle4b	NZ_CP050328.1	28.97	573	6.71e-38	157	0.133277
PALA8_00265_Tle4b	NZ_CP030351.1	28.97	573	6.71e-38	157	0.133277
PALA8_00265_Tle4b	NZ_CP093014.1	28.97	573	6.71e-38	157	0.133277
PALA8_00265_Tle4b	NZ_CP080518.1	28.97	573	6.71e-38	157	0.133277
PALA8_00265_Tle4b	NZ_CP027165.1	28.97	573	6.71e-38	157	0.133277
PALA8_00265_Tle4b	NZ_LR130528.1	28.893	578	6.71e-38	157	0.133277
PALA8_00265_Tle4b	NZ_CP056774.1	28.97	573	6.71e-38	157	0.133277
PALA8_00265_Tle4b	NZ_CP029745.1	28.97	573	6.71e-38	157	0.133277
PALA8_00265_Tle4b	NZ_CP017293.1	28.97	573	6.71e-38	157	0.133277
PALA8_00265_Tle4b	NZ_CP054591.1	28.97	573	6.71e-38	157	0.133277
PALA8_00265_Tle4b	NZ_CP029089.1	28.97	573	6.71e-38	157	0.133277
PALA8_00265_Tle4b	NZ_CP032257.1	28.97	573	6.71e-38	157	0.133277
PALA8_00265_Tle4b	NZ_CP027174.1	28.97	573	6.71e-38	157	0.133277
PALA8_00265_Tle4b	NZ_CP029707.1	28.97	573	6.71e-38	157	0.133277
PALA8_00265_Tle4b	NZ_CP061779.1	28.97	573	6.71e-38	157	0.133277
PALA8_00265_Tle4b	NZ_CP061777.1	28.97	573	6.71e-38	157	0.133277
PALA8_00265_Tle4b	NZ_CP060240.1	28.893	578	6.77e-38	157	0.133277
PALA8_00265_Tle4b	NZ_LR739069.1	28.141	597	7.08e-38	156	0.132428
PALA8_00265_Tle4b	NZ_LR130534.1	28.141	597	7.08e-38	156	0.132428
PALA8_00265_Tle4b	NZ_LR130533.1	28.141	597	7.08e-38	156	0.132428
PALA8_00265_Tle4b	NZ_CP021774.1	28.141	597	7.08e-38	156	0.132428
PALA8_00265_Tle4b	NZ_CP022000.1	28.141	597	7.08e-38	156	0.132428
PALA8_00265_Tle4b	NZ_CP013989.1	28.769	577	7.28e-38	156	0.132428
PALA8_00265_Tle4b	NZ_CP025049.1	27.926	598	7.48e-38	156	0.132428
PALA8_00265_Tle4b	NZ_CP025050.1	27.926	598	7.48e-38	156	0.132428
PALA8_00265_Tle4b	NZ_CP050147.1	27.926	598	7.48e-38	156	0.132428
PALA8_00265_Tle4b	NZ_CP093022.1	27.926	598	7.48e-38	156	0.132428
PALA8_00265_Tle4b	NZ_CP050322.1	28.893	578	7.55e-38	156	0.132428
PALA8_00265_Tle4b	NZ_CP050335.1	29.066	578	7.69e-38	156	0.132428
PALA8_00265_Tle4b	NZ_CP054788.1	29.066	578	7.69e-38	156	0.132428
PALA8_00265_Tle4b	NZ_CP008739.1	29.066	578	7.98e-38	156	0.132428
PALA8_00265_Tle4b	NZ_CP025053.1	28.893	578	8.2e-38	156	0.132428
PALA8_00265_Tle4b	NZ_CP025051.1	28.893	578	8.2e-38	156	0.132428
PALA8_00265_Tle4b	NZ_CP093357.1	28.893	578	8.2e-38	156	0.132428
PALA8_00265_Tle4b	NZ_CP093355.1	28.893	578	8.2e-38	156	0.132428
PALA8_00265_Tle4b	NZ_CP080011.1	28.893	578	8.2e-38	156	0.132428
PALA8_00265_Tle4b	NZ_CP093020.1	28.893	578	8.2e-38	156	0.132428
PALA8_00265_Tle4b	NZ_CP046069.1	28.893	578	8.2e-38	156	0.132428
PALA8_00265_Tle4b	NZ_CP078002.1	28.893	578	8.2e-38	156	0.132428
PALA8_00265_Tle4b	NZ_CP008871.2	28.893	578	8.2e-38	156	0.132428
PALA8_00265_Tle4b	NZ_CP064393.1	28.893	578	8.2e-38	156	0.132428
PALA8_00265_Tle4b	NZ_CP093358.1	28.893	578	8.2e-38	156	0.132428
PALA8_00265_Tle4b	NZ_CP093354.1	28.893	578	8.2e-38	156	0.132428
PALA8_00265_Tle4b	NZ_CP017353.1	28.893	578	8.2e-38	156	0.132428
PALA8_00265_Tle4b	NZ_CP030861.1	28.893	578	8.2e-38	156	0.132428
PALA8_00265_Tle4b	NZ_CP061850.1	28.893	578	8.2e-38	156	0.132428
PALA8_00265_Tle4b	NZ_CP064395.1	28.893	578	8.2e-38	156	0.132428
PALA8_00265_Tle4b	NZ_CP065417.1	28.893	578	8.2e-38	156	0.132428
PALA8_00265_Tle4b	NZ_CP064397.1	28.893	578	8.2e-38	156	0.132428
PALA8_00265_Tle4b	NZ_CP077994.1	28.893	578	8.2e-38	156	0.132428
PALA8_00265_Tle4b	NZ_CP078004.1	28.893	578	8.2e-38	156	0.132428
PALA8_00265_Tle4b	NZ_CP080289.1	28.893	578	8.2e-38	156	0.132428
PALA8_00265_Tle4b	NZ_CP064401.1	28.893	578	8.2e-38	156	0.132428
PALA8_00265_Tle4b	NZ_CP077999.1	28.893	578	8.2e-38	156	0.132428
PALA8_00265_Tle4b	NZ_CP065412.1	28.893	578	8.2e-38	156	0.132428
PALA8_00265_Tle4b	NZ_CP073080.1	28.893	578	8.2e-38	156	0.132428
PALA8_00265_Tle4b	NZ_CP078006.1	28.893	578	8.2e-38	156	0.132428
PALA8_00265_Tle4b	NZ_CP053119.1	28.261	598	8.27e-38	156	0.132428
PALA8_00265_Tle4b	NZ_CP050334.1	28.893	578	8.82e-38	156	0.132428
PALA8_00265_Tle4b	NZ_CP061376.1	28.893	578	8.82e-38	156	0.132428
PALA8_00265_Tle4b	NZ_CP060086.1	28.893	578	8.82e-38	156	0.132428
PALA8_00265_Tle4b	NZ_CP008861.1	28.893	578	8.82e-38	156	0.132428
PALA8_00265_Tle4b	NZ_CP028917.1	28.893	578	8.82e-38	156	0.132428
PALA8_00265_Tle4b	NZ_AP017302.1	28.893	578	8.82e-38	156	0.132428
PALA8_00265_Tle4b	NZ_CP030328.1	27.926	598	9.15e-38	156	0.132428
PALA8_00265_Tle4b	NZ_CP056089.1	27.926	598	9.15e-38	156	0.132428
PALA8_00265_Tle4b	NZ_CP083366.1	27.926	598	9.15e-38	156	0.132428
PALA8_00265_Tle4b	NZ_CP039293.1	27.926	598	9.15e-38	156	0.132428
PALA8_00265_Tle4b	NZ_CP093028.1	27.926	598	9.15e-38	156	0.132428
PALA8_00265_Tle4b	NZ_CP011369.1	27.926	598	9.15e-38	156	0.132428
PALA8_00265_Tle4b	NZ_CP014866.1	28.094	598	9.93e-38	156	0.132428
PALA8_00265_Tle4b	NZ_CP028332.1	29.066	578	1.01e-37	156	0.132428
PALA8_00265_Tle4b	NZ_CP031879.1	28.893	578	1.02e-37	156	0.132428
PALA8_00265_Tle4b	NZ_CP024024.1	28.893	578	1.02e-37	156	0.132428
PALA8_00265_Tle4b	NZ_CP050327.1	28.843	579	1.08e-37	156	0.132428
PALA8_00265_Tle4b	NC_022360.1	28.893	578	1.09e-37	156	0.132428
PALA8_00265_Tle4b	NZ_CP060241.1	28.893	578	1.09e-37	156	0.132428
PALA8_00265_Tle4b	NZ_CP030075.1	28.72	578	1.21e-37	156	0.132428
PALA8_00265_Tle4b	NZ_CP017099.1	27.759	598	1.24e-37	155	0.131579
PALA8_00265_Tle4b	NZ_CP061780.1	27.759	598	1.24e-37	155	0.131579
PALA8_00265_Tle4b	NZ_CP040684.1	27.759	598	1.24e-37	155	0.131579
PALA8_00265_Tle4b	NZ_CP022525.1	27.759	598	1.24e-37	155	0.131579
PALA8_00265_Tle4b	NZ_CP022526.1	27.759	598	1.24e-37	155	0.131579
PALA8_00265_Tle4b	NC_022806.1	29.066	578	1.25e-37	155	0.131579
PALA8_00265_Tle4b	NZ_CP090348.1	29.066	578	1.25e-37	155	0.131579
PALA8_00265_Tle4b	NC_022808.2	29.066	578	1.25e-37	155	0.131579
PALA8_00265_Tle4b	NZ_CP012679.1	29.066	578	1.25e-37	155	0.131579
PALA8_00265_Tle4b	NZ_CP093395.1	29.066	578	1.25e-37	155	0.131579
PALA8_00265_Tle4b	NZ_CP065948.1	29.066	578	1.25e-37	155	0.131579
PALA8_00265_Tle4b	NZ_CP054794.1	29.066	578	1.25e-37	155	0.131579
PALA8_00265_Tle4b	NZ_CP089065.2	29.066	578	1.25e-37	155	0.131579
PALA8_00265_Tle4b	NZ_CP065374.1	29.066	578	1.25e-37	155	0.131579
PALA8_00265_Tle4b	NZ_CP065947.1	29.066	578	1.25e-37	155	0.131579
PALA8_00265_Tle4b	NZ_CP041013.1	29.066	578	1.25e-37	155	0.131579
PALA8_00265_Tle4b	NZ_CP039749.1	29.066	578	1.25e-37	155	0.131579
PALA8_00265_Tle4b	NZ_CP093013.1	29.066	578	1.25e-37	155	0.131579
PALA8_00265_Tle4b	NZ_CP046602.1	27.946	594	1.38e-37	155	0.131579
PALA8_00265_Tle4b	NZ_CP073082.1	28.141	597	1.44e-37	155	0.131579
PALA8_00265_Tle4b	NZ_LR739071.1	28.141	597	1.44e-37	155	0.131579
PALA8_00265_Tle4b	NZ_CP013113.1	28.141	597	1.44e-37	155	0.131579
PALA8_00265_Tle4b	NZ_CP050149.1	28.141	597	1.44e-37	155	0.131579
PALA8_00265_Tle4b	NZ_CP093016.1	28.141	597	1.44e-37	155	0.131579
PALA8_00265_Tle4b	NZ_CP024630.1	28.141	597	1.44e-37	155	0.131579
PALA8_00265_Tle4b	NZ_CP024477.1	27.926	598	1.47e-37	155	0.131579
PALA8_00265_Tle4b	NZ_CP089061.2	28.72	578	1.5e-37	155	0.131579
PALA8_00265_Tle4b	NZ_CP008868.1	28.72	578	1.5e-37	155	0.131579
PALA8_00265_Tle4b	NZ_CP028849.1	28.72	578	1.5e-37	155	0.131579
PALA8_00265_Tle4b	NZ_CP028959.1	28.72	578	1.5e-37	155	0.131579
PALA8_00265_Tle4b	NZ_CP028848.1	28.72	578	1.5e-37	155	0.131579
PALA8_00265_Tle4b	NZ_CP020659.1	28.893	578	1.64e-37	155	0.131579
PALA8_00265_Tle4b	NZ_LR657304.1	28.893	578	1.64e-37	155	0.131579
PALA8_00265_Tle4b	NZ_CP007147.1	28.893	578	1.64e-37	155	0.131579
PALA8_00265_Tle4b	NZ_CP008749.1	27.806	597	1.81e-37	155	0.131579
PALA8_00265_Tle4b	NZ_CP069337.1	28.141	597	1.85e-37	155	0.131579
PALA8_00265_Tle4b	NZ_CP040127.1	28.141	597	1.85e-37	155	0.131579
PALA8_00265_Tle4b	NZ_CP090647.1	28.141	597	1.85e-37	155	0.131579
PALA8_00265_Tle4b	NZ_CP041773.1	28.141	597	1.85e-37	155	0.131579
PALA8_00265_Tle4b	NZ_CP050326.1	28.141	597	1.85e-37	155	0.131579
PALA8_00265_Tle4b	NZ_AFXK01000001.1	28.141	597	1.85e-37	155	0.131579
PALA8_00265_Tle4b	NZ_CP015001.1	28.141	597	1.85e-37	155	0.131579
PALA8_00265_Tle4b	NZ_AFXJ01000001.1	28.141	597	1.85e-37	155	0.131579
PALA8_00265_Tle4b	NZ_CP031677.1	28.141	597	1.85e-37	155	0.131579
PALA8_00265_Tle4b	NZ_CP021380.2	28.141	597	1.85e-37	155	0.131579
PALA8_00265_Tle4b	NZ_CP030913.1	28.141	597	1.85e-37	155	0.131579
PALA8_00265_Tle4b	NZ_CP080369.1	28.141	597	1.85e-37	155	0.131579
PALA8_00265_Tle4b	NZ_CP028584.2	28.141	597	1.85e-37	155	0.131579
PALA8_00265_Tle4b	NZ_CP093356.1	28.141	597	1.85e-37	155	0.131579
PALA8_00265_Tle4b	NZ_LT883143.1	28.141	597	1.85e-37	155	0.131579
PALA8_00265_Tle4b	NZ_CP015002.1	28.141	597	1.85e-37	155	0.131579
PALA8_00265_Tle4b	NZ_CP030911.1	28.141	597	1.85e-37	155	0.131579
PALA8_00265_Tle4b	NZ_CP068678.1	28.141	597	1.85e-37	155	0.131579
PALA8_00265_Tle4b	NZ_CP086064.1	28.141	597	1.85e-37	155	0.131579
PALA8_00265_Tle4b	NZ_CP015003.1	28.141	597	1.85e-37	155	0.131579
PALA8_00265_Tle4b	NZ_CP014999.1	28.141	597	1.85e-37	155	0.131579
PALA8_00265_Tle4b	NZ_CP022002.1	28.141	597	1.85e-37	155	0.131579
PALA8_00265_Tle4b	NZ_CP033684.1	28.141	597	1.85e-37	155	0.131579
PALA8_00265_Tle4b	NZ_CP065865.1	29.116	577	2.18e-37	155	0.131579
PALA8_00265_Tle4b	NZ_CP008862.2	28.141	597	2.61e-37	155	0.131579
PALA8_00265_Tle4b	NZ_CP034244.1	28.141	597	2.61e-37	155	0.131579
PALA8_00265_Tle4b	NC_008463.1	28.141	597	2.61e-37	155	0.131579
PALA8_00265_Tle4b	NZ_LT608330.1	28.141	597	2.61e-37	155	0.131579
PALA8_00265_Tle4b	NZ_CP095923.1	28.141	597	2.61e-37	155	0.131579
PALA8_00265_Tle4b	NZ_CP089849.1	28.141	597	2.61e-37	155	0.131579
PALA8_00265_Tle4b	NZ_CP019338.1	28.141	597	2.61e-37	155	0.131579
PALA8_00265_Tle4b	NZ_CP028330.1	28.141	597	2.61e-37	155	0.131579
PALA8_00265_Tle4b	NZ_CP033685.1	28.141	597	2.61e-37	155	0.131579
PALA8_00265_Tle4b	NZ_CP047643.1	28.141	597	2.61e-37	155	0.131579
PALA8_00265_Tle4b	NZ_CP008863.1	28.141	597	2.61e-37	155	0.131579
PALA8_00265_Tle4b	NZ_CP093032.1	28.141	597	2.61e-37	155	0.131579
PALA8_00265_Tle4b	NZ_CP056094.1	27.973	597	2.79e-37	155	0.131579
PALA8_00265_Tle4b	NZ_CP092032.1	27.973	597	2.79e-37	155	0.131579
PALA8_00265_Tle4b	NZ_LR890619.1	29.088	581	3.22e-37	154	0.13073
PALA8_00265_Tle4b	NZ_LT673656.1	29.088	581	3.22e-37	154	0.13073
PALA8_00265_Tle4b	NZ_CP080281.1	29.088	581	3.22e-37	154	0.13073
PALA8_00265_Tle4b	NZ_CP012066.1	29.088	581	3.22e-37	154	0.13073
PALA8_00265_Tle4b	NZ_CP071947.1	29.088	581	3.22e-37	154	0.13073
PALA8_00265_Tle4b	NZ_CP065866.1	29.088	581	3.22e-37	154	0.13073
PALA8_00265_Tle4b	NZ_CP063393.1	29.088	581	3.22e-37	154	0.13073
PALA8_00265_Tle4b	NZ_CP063395.1	29.088	581	3.22e-37	154	0.13073
PA14_33970_Tsd2	NZ_CP092634.1	100	177	2.38e-114	362	1.0226
PA14_33970_Tsd2	NZ_CP028332.1	100	177	2.38e-114	362	1.0226
PA14_33970_Tsd2	NZ_CP071947.1	100	177	2.38e-114	362	1.0226
PA14_33970_Tsd2	NC_020912.1	100	177	2.38e-114	362	1.0226
PA14_33970_Tsd2	NZ_CP089061.2	100	177	2.38e-114	362	1.0226
PA14_33970_Tsd2	NZ_CP014866.1	100	177	2.38e-114	362	1.0226
PA14_33970_Tsd2	NZ_CP043549.1	100	177	2.38e-114	362	1.0226
PA14_33970_Tsd2	NZ_CP008862.2	100	177	2.38e-114	362	1.0226
PA14_33970_Tsd2	NZ_CP041772.1	100	177	2.38e-114	362	1.0226
PA14_33970_Tsd2	NZ_CP034244.1	100	177	2.38e-114	362	1.0226
PA14_33970_Tsd2	NC_008463.1	100	177	2.38e-114	362	1.0226
PA14_33970_Tsd2	NZ_CP030328.1	100	177	2.38e-114	362	1.0226
PA14_33970_Tsd2	NZ_LT608330.1	100	177	2.38e-114	362	1.0226
PA14_33970_Tsd2	NZ_CP095923.1	100	177	2.38e-114	362	1.0226
PA14_33970_Tsd2	NZ_CP058257.1	100	177	2.38e-114	362	1.0226
PA14_33970_Tsd2	NZ_CP089849.1	100	177	2.38e-114	362	1.0226
PA14_33970_Tsd2	NZ_CP024477.1	100	177	2.38e-114	362	1.0226
PA14_33970_Tsd2	NZ_CP063393.1	100	177	2.38e-114	362	1.0226
PA14_33970_Tsd2	NZ_CP063395.1	100	177	2.38e-114	362	1.0226
PA14_33970_Tsd2	NZ_CP063391.1	100	177	2.38e-114	362	1.0226
PA14_33970_Tsd2	NZ_CP063396.1	100	177	2.38e-114	362	1.0226
PA14_33970_Tsd2	NZ_CP063392.1	100	177	2.38e-114	362	1.0226
PA14_33970_Tsd2	NZ_CP063394.1	100	177	2.38e-114	362	1.0226
PA14_33970_Tsd2	NZ_CP012582.1	100	177	2.38e-114	362	1.0226
PA14_33970_Tsd2	NZ_CP012578.1	100	177	2.38e-114	362	1.0226
PA14_33970_Tsd2	NZ_CP012585.1	100	177	2.38e-114	362	1.0226
PA14_33970_Tsd2	NZ_CP012580.1	100	177	2.38e-114	362	1.0226
PA14_33970_Tsd2	NZ_CP019338.1	100	177	2.38e-114	362	1.0226
PA14_33970_Tsd2	NZ_CP093015.1	100	177	2.38e-114	362	1.0226
PA14_33970_Tsd2	NZ_CP028330.1	100	177	2.38e-114	362	1.0226
PA14_33970_Tsd2	NZ_CP012581.1	100	177	2.38e-114	362	1.0226
PA14_33970_Tsd2	NZ_CP012583.1	100	177	2.38e-114	362	1.0226
PA14_33970_Tsd2	NZ_CP012579.1	100	177	2.38e-114	362	1.0226
PA14_33970_Tsd2	NZ_CP012584.1	100	177	2.38e-114	362	1.0226
PA14_33970_Tsd2	NZ_CP063386.1	100	177	2.38e-114	362	1.0226
PA14_33970_Tsd2	NZ_CP063389.1	100	177	2.38e-114	362	1.0226
PA14_33970_Tsd2	NZ_CP063387.1	100	177	2.38e-114	362	1.0226
PA14_33970_Tsd2	NZ_CP033686.1	100	177	2.38e-114	362	1.0226
PA14_33970_Tsd2	NZ_CP063388.1	100	177	2.38e-114	362	1.0226
PA14_33970_Tsd2	NZ_CP063385.1	100	177	2.38e-114	362	1.0226
PA14_33970_Tsd2	NZ_CP063390.1	100	177	2.38e-114	362	1.0226
PA14_33970_Tsd2	NZ_CP017969.1	100	177	2.38e-114	362	1.0226
PA14_33970_Tsd2	NZ_CP033685.1	100	177	2.38e-114	362	1.0226
PA14_33970_Tsd2	NZ_CP034436.1	100	177	2.38e-114	362	1.0226
PA14_33970_Tsd2	NZ_CP027171.1	100	177	2.38e-114	362	1.0226
PA14_33970_Tsd2	NZ_CP078002.1	100	177	2.38e-114	362	1.0226
PA14_33970_Tsd2	NZ_CP034430.1	100	177	2.38e-114	362	1.0226
PA14_33970_Tsd2	NZ_CP025056.2	100	177	2.38e-114	362	1.0226
PA14_33970_Tsd2	NZ_CP025055.2	100	177	2.38e-114	362	1.0226
PA14_33970_Tsd2	NZ_CP070467.1	100	177	2.38e-114	362	1.0226
PA14_33970_Tsd2	NC_017549.1	100	177	2.38e-114	362	1.0226
PA14_33970_Tsd2	NZ_CP029147.1	100	177	2.38e-114	362	1.0226
PA14_33970_Tsd2	NZ_CP064393.1	100	177	2.38e-114	362	1.0226
PA14_33970_Tsd2	NZ_CP051768.1	100	177	2.38e-114	362	1.0226
PA14_33970_Tsd2	NZ_AP014622.1	100	177	2.38e-114	362	1.0226
PA14_33970_Tsd2	NZ_CP053687.1	100	177	2.38e-114	362	1.0226
PA14_33970_Tsd2	NZ_CP008739.1	100	177	2.38e-114	362	1.0226
PA14_33970_Tsd2	NZ_CP059063.1	100	177	2.38e-114	362	1.0226
PA14_33970_Tsd2	NZ_LR739069.1	100	177	2.38e-114	362	1.0226
PA14_33970_Tsd2	NZ_CP008861.1	100	177	2.38e-114	362	1.0226
PA14_33970_Tsd2	NZ_CP054791.1	100	177	2.38e-114	362	1.0226
PA14_33970_Tsd2	NZ_CP070471.1	100	177	2.38e-114	362	1.0226
PA14_33970_Tsd2	NZ_CP051770.1	100	177	2.38e-114	362	1.0226
PA14_33970_Tsd2	NZ_AP014646.1	100	177	2.38e-114	362	1.0226
PA14_33970_Tsd2	NZ_CP068239.1	100	177	2.38e-114	362	1.0226
PA14_33970_Tsd2	NZ_CP051766.1	100	177	2.38e-114	362	1.0226
PA14_33970_Tsd2	NZ_CP093354.1	100	177	2.38e-114	362	1.0226
PA14_33970_Tsd2	NZ_CP033843.1	100	177	2.38e-114	362	1.0226
PA14_33970_Tsd2	NZ_CM001020.1	100	177	2.38e-114	362	1.0226
PA14_33970_Tsd2	NZ_CP056089.1	100	177	2.38e-114	362	1.0226
PA14_33970_Tsd2	NZ_CP028917.1	100	177	2.38e-114	362	1.0226
PA14_33970_Tsd2	NZ_CP095774.1	100	177	2.38e-114	362	1.0226
PA14_33970_Tsd2	NZ_CP083366.1	100	177	2.38e-114	362	1.0226
PA14_33970_Tsd2	NZ_CP031877.1	100	177	2.38e-114	362	1.0226
PA14_33970_Tsd2	NZ_CP095772.1	100	177	2.38e-114	362	1.0226
PA14_33970_Tsd2	NZ_CP031876.1	100	177	2.38e-114	362	1.0226
PA14_33970_Tsd2	NZ_CP031878.1	100	177	2.38e-114	362	1.0226
PA14_33970_Tsd2	NZ_CP032569.1	100	177	2.38e-114	362	1.0226
PA14_33970_Tsd2	NZ_CP033439.1	100	177	2.38e-114	362	1.0226
PA14_33970_Tsd2	NZ_CP047643.1	100	177	2.38e-114	362	1.0226
PA14_33970_Tsd2	NZ_CP061778.1	100	177	2.38e-114	362	1.0226
PA14_33970_Tsd2	NZ_CP039293.1	100	177	2.38e-114	362	1.0226
PA14_33970_Tsd2	NZ_CP050147.1	100	177	2.38e-114	362	1.0226
PA14_33970_Tsd2	NZ_CP093022.1	100	177	2.38e-114	362	1.0226
PA14_33970_Tsd2	NZ_CP020703.1	100	177	2.38e-114	362	1.0226
PA14_33970_Tsd2	NZ_CP061850.1	100	177	2.38e-114	362	1.0226
PA14_33970_Tsd2	NZ_CP064395.1	100	177	2.38e-114	362	1.0226
PA14_33970_Tsd2	NZ_AP017302.1	100	177	2.38e-114	362	1.0226
PA14_33970_Tsd2	NZ_CP008863.1	100	177	2.38e-114	362	1.0226
PA14_33970_Tsd2	NZ_CP054843.1	100	177	2.38e-114	362	1.0226
PA14_33970_Tsd2	NZ_CP081345.1	100	177	2.38e-114	362	1.0226
PA14_33970_Tsd2	NZ_CP060392.1	100	177	2.38e-114	362	1.0226
PA14_33970_Tsd2	NZ_CP065417.1	100	177	2.38e-114	362	1.0226
PA14_33970_Tsd2	NZ_CP064397.1	100	177	2.38e-114	362	1.0226
PA14_33970_Tsd2	NZ_CP050332.1	100	177	2.38e-114	362	1.0226
PA14_33970_Tsd2	NZ_LR130534.1	100	177	2.38e-114	362	1.0226
PA14_33970_Tsd2	NZ_LR898867.1	100	177	2.38e-114	362	1.0226
PA14_33970_Tsd2	NZ_CP060242.1	100	177	2.38e-114	362	1.0226
PA14_33970_Tsd2	NZ_CP034369.1	100	177	2.38e-114	362	1.0226
PA14_33970_Tsd2	NZ_LR130533.1	100	177	2.38e-114	362	1.0226
PA14_33970_Tsd2	NZ_CP093031.1	100	177	2.38e-114	362	1.0226
PA14_33970_Tsd2	NZ_CP077994.1	100	177	2.38e-114	362	1.0226
PA14_33970_Tsd2	NZ_CP078004.1	100	177	2.38e-114	362	1.0226
PA14_33970_Tsd2	NZ_CP080289.1	100	177	2.38e-114	362	1.0226
PA14_33970_Tsd2	NZ_CP064401.1	100	177	2.38e-114	362	1.0226
PA14_33970_Tsd2	NZ_CP020704.1	100	177	2.38e-114	362	1.0226
PA14_33970_Tsd2	NZ_CP033833.1	100	177	2.38e-114	362	1.0226
PA14_33970_Tsd2	NZ_CP077999.1	100	177	2.38e-114	362	1.0226
PA14_33970_Tsd2	NZ_CP034409.1	100	177	2.38e-114	362	1.0226
PA14_33970_Tsd2	NZ_CP021774.1	100	177	2.38e-114	362	1.0226
PA14_33970_Tsd2	NZ_CP093032.1	100	177	2.38e-114	362	1.0226
PA14_33970_Tsd2	NZ_CP043328.1	100	177	2.38e-114	362	1.0226
PA14_33970_Tsd2	NZ_CP065412.1	100	177	2.38e-114	362	1.0226
PA14_33970_Tsd2	NZ_CP015377.1	100	177	2.38e-114	362	1.0226
PA14_33970_Tsd2	NZ_CP056094.1	100	177	2.38e-114	362	1.0226
PA14_33970_Tsd2	NZ_CP032761.1	100	177	2.38e-114	362	1.0226
PA14_33970_Tsd2	NZ_CP081148.1	100	177	2.38e-114	362	1.0226
PA14_33970_Tsd2	NZ_CP020603.1	100	177	2.38e-114	362	1.0226
PA14_33970_Tsd2	NZ_CP087673.1	100	177	2.38e-114	362	1.0226
PA14_33970_Tsd2	NZ_CP028162.1	100	177	2.38e-114	362	1.0226
PA14_33970_Tsd2	NZ_CP046402.2	100	177	2.38e-114	362	1.0226
PA14_33970_Tsd2	NZ_CP093028.1	100	177	2.38e-114	362	1.0226
PA14_33970_Tsd2	NZ_AP014651.1	100	177	2.38e-114	362	1.0226
PA14_33970_Tsd2	NZ_CP029605.1	100	177	2.38e-114	362	1.0226
PA14_33970_Tsd2	NZ_CP011369.1	100	177	2.38e-114	362	1.0226
PA14_33970_Tsd2	NZ_CP054845.1	100	177	2.38e-114	362	1.0226
PA14_33970_Tsd2	NZ_CP082821.1	100	177	2.38e-114	362	1.0226
PA14_33970_Tsd2	NZ_CP073080.1	100	177	2.38e-114	362	1.0226
PA14_33970_Tsd2	NZ_CP078006.1	100	177	2.38e-114	362	1.0226
PA14_33970_Tsd2	NZ_CP022000.1	100	177	2.38e-114	362	1.0226
PA14_33970_Tsd2	NZ_CP046406.2	100	177	2.38e-114	362	1.0226
PA14_33970_Tsd2	NZ_CP027166.1	100	177	2.38e-114	362	1.0226
PA14_33970_Tsd2	NZ_CP029148.1	100	177	2.38e-114	362	1.0226
PA14_33970_Tsd2	NZ_CP082823.1	100	177	2.38e-114	362	1.0226
PA14_33970_Tsd2	NZ_CP092032.1	100	177	2.38e-114	362	1.0226
PA14_33970_Tsd2	NZ_CP027172.1	100	177	2.38e-114	362	1.0226
PA14_33970_Tsd2	NZ_CP039988.1	99.435	177	5.75e-114	361	1.01977
PA14_33970_Tsd2	NZ_CP063047.1	99.435	177	9.7e-114	360	1.01695
PA14_33970_Tsd2	NZ_CP050334.1	99.435	177	3.48e-113	358	1.0113
PA14_33970_Tsd2	NZ_CP049161.1	99.435	177	3.48e-113	358	1.0113
PA14_33970_Tsd2	NC_022806.1	99.435	177	3.48e-113	358	1.0113
PA14_33970_Tsd2	NZ_CP015648.1	99.435	177	3.48e-113	358	1.0113
PA14_33970_Tsd2	NZ_CP090348.1	99.435	177	3.48e-113	358	1.0113
PA14_33970_Tsd2	NZ_CP061376.1	99.435	177	3.48e-113	358	1.0113
PA14_33970_Tsd2	NZ_CP054472.1	99.435	177	3.48e-113	358	1.0113
PA14_33970_Tsd2	NZ_CP050333.1	99.435	177	3.48e-113	358	1.0113
PA14_33970_Tsd2	NZ_CP047697.1	99.435	177	3.48e-113	358	1.0113
PA14_33970_Tsd2	NZ_CP077981.1	99.435	177	3.48e-113	358	1.0113
PA14_33970_Tsd2	NZ_CP069337.1	99.435	177	3.48e-113	358	1.0113
PA14_33970_Tsd2	NZ_CP016214.1	99.435	177	3.48e-113	358	1.0113
PA14_33970_Tsd2	NZ_CP007147.1	99.435	177	3.48e-113	358	1.0113
PA14_33970_Tsd2	NZ_CP025053.1	99.435	177	3.48e-113	358	1.0113
PA14_33970_Tsd2	NZ_CP025051.1	99.435	177	3.48e-113	358	1.0113
PA14_33970_Tsd2	NZ_CP045768.1	99.435	177	3.48e-113	358	1.0113
PA14_33970_Tsd2	NZ_CP027165.1	99.435	177	3.48e-113	358	1.0113
PA14_33970_Tsd2	NZ_LR739071.1	99.435	177	3.48e-113	358	1.0113
PA14_33970_Tsd2	NZ_CP058332.1	99.435	177	3.48e-113	358	1.0113
PA14_33970_Tsd2	NZ_CP058331.1	99.435	177	3.48e-113	358	1.0113
PA14_33970_Tsd2	NZ_CP058333.1	99.435	177	3.48e-113	358	1.0113
PA14_33970_Tsd2	NZ_CP080511.1	99.435	177	3.48e-113	358	1.0113
PA14_33970_Tsd2	NC_022808.2	99.435	177	3.48e-113	358	1.0113
PA14_33970_Tsd2	NZ_CP012679.1	99.435	177	3.48e-113	358	1.0113
PA14_33970_Tsd2	NZ_CP093023.1	99.435	177	3.48e-113	358	1.0113
PA14_33970_Tsd2	NZ_CP031879.1	99.435	177	3.48e-113	358	1.0113
PA14_33970_Tsd2	NZ_CP050331.1	99.435	177	3.48e-113	358	1.0113
PA14_33970_Tsd2	NZ_CP093395.1	99.435	177	3.48e-113	358	1.0113
PA14_33970_Tsd2	NZ_CP040127.1	99.435	177	3.48e-113	358	1.0113
PA14_33970_Tsd2	NZ_CP053705.1	99.435	177	3.48e-113	358	1.0113
PA14_33970_Tsd2	NZ_CP064399.1	99.435	177	3.48e-113	358	1.0113
PA14_33970_Tsd2	NZ_CP054794.1	99.435	177	3.48e-113	358	1.0113
PA14_33970_Tsd2	NZ_CP077977.1	99.435	177	3.48e-113	358	1.0113
PA14_33970_Tsd2	NZ_CP041771.1	99.435	177	3.48e-113	358	1.0113
PA14_33970_Tsd2	NZ_CP089065.2	99.435	177	3.48e-113	358	1.0113
PA14_33970_Tsd2	NZ_CP065867.1	99.435	177	3.48e-113	358	1.0113
PA14_33970_Tsd2	NZ_CP030327.1	99.435	177	3.48e-113	358	1.0113
PA14_33970_Tsd2	NZ_CP041773.1	99.435	177	3.48e-113	358	1.0113
PA14_33970_Tsd2	NZ_CP065374.1	99.435	177	3.48e-113	358	1.0113
PA14_33970_Tsd2	NZ_AFXK01000001.1	99.435	177	3.48e-113	358	1.0113
PA14_33970_Tsd2	NZ_CP054788.1	99.435	177	3.48e-113	358	1.0113
PA14_33970_Tsd2	NZ_CP015001.1	99.435	177	3.48e-113	358	1.0113
PA14_33970_Tsd2	NZ_CP065947.1	99.435	177	3.48e-113	358	1.0113
PA14_33970_Tsd2	NZ_AFXJ01000001.1	99.435	177	3.48e-113	358	1.0113
PA14_33970_Tsd2	NZ_CP060086.1	99.435	177	3.48e-113	358	1.0113
PA14_33970_Tsd2	NZ_CP056774.1	99.435	177	3.48e-113	358	1.0113
PA14_33970_Tsd2	NZ_CP029745.1	99.435	177	3.48e-113	358	1.0113
PA14_33970_Tsd2	NZ_CP017293.1	99.435	177	3.48e-113	358	1.0113
PA14_33970_Tsd2	NZ_CP031677.1	99.435	177	3.48e-113	358	1.0113
PA14_33970_Tsd2	NZ_CP027538.1	99.435	177	3.48e-113	358	1.0113
PA14_33970_Tsd2	NZ_CP022478.1	99.435	177	3.48e-113	358	1.0113
PA14_33970_Tsd2	NZ_CP054591.1	99.435	177	3.48e-113	358	1.0113
PA14_33970_Tsd2	NZ_CP021380.2	99.435	177	3.48e-113	358	1.0113
PA14_33970_Tsd2	NZ_CP029089.1	99.435	177	3.48e-113	358	1.0113
PA14_33970_Tsd2	NZ_CP092846.1	99.435	177	3.48e-113	358	1.0113
PA14_33970_Tsd2	NZ_CP030913.1	99.435	177	3.48e-113	358	1.0113
PA14_33970_Tsd2	NZ_CP028584.2	99.435	177	3.48e-113	358	1.0113
PA14_33970_Tsd2	NZ_CP015002.1	99.435	177	3.48e-113	358	1.0113
PA14_33970_Tsd2	NZ_CP030911.1	99.435	177	3.48e-113	358	1.0113
PA14_33970_Tsd2	NZ_CP068678.1	99.435	177	3.48e-113	358	1.0113
PA14_33970_Tsd2	NZ_CP032257.1	99.435	177	3.48e-113	358	1.0113
PA14_33970_Tsd2	NZ_CP086064.1	99.435	177	3.48e-113	358	1.0113
PA14_33970_Tsd2	NZ_CP015003.1	99.435	177	3.48e-113	358	1.0113
PA14_33970_Tsd2	NZ_CP027174.1	99.435	177	3.48e-113	358	1.0113
PA14_33970_Tsd2	NZ_CP014999.1	99.435	177	3.48e-113	358	1.0113
PA14_33970_Tsd2	NZ_CP093024.1	99.435	177	3.48e-113	358	1.0113
PA14_33970_Tsd2	NZ_CP029707.1	99.435	177	3.48e-113	358	1.0113
PA14_33970_Tsd2	NZ_CP022002.1	99.435	177	3.48e-113	358	1.0113
PA14_33970_Tsd2	NZ_CP061779.1	99.435	177	3.48e-113	358	1.0113
PA14_33970_Tsd2	NZ_CP065865.1	99.435	177	3.48e-113	358	1.0113
PA14_33970_Tsd2	NZ_CP061777.1	99.435	177	3.48e-113	358	1.0113
PA14_33970_Tsd2	NZ_CP093013.1	99.435	177	3.48e-113	358	1.0113
PA14_33970_Tsd2	NZ_CP046602.1	98.87	177	1.35e-112	357	1.00847
PA14_33970_Tsd2	NZ_CP006984.1	98.87	177	1.35e-112	357	1.00847
PA14_33970_Tsd2	NZ_CP006985.1	98.87	177	1.35e-112	357	1.00847
PA14_33970_Tsd2	NZ_CP006983.1	98.87	177	1.35e-112	357	1.00847
PA14_33970_Tsd2	NZ_CP006980.1	98.87	177	1.35e-112	357	1.00847
PA14_33970_Tsd2	NC_023066.1	98.87	177	1.35e-112	357	1.00847
PA14_33970_Tsd2	NZ_CP006982.1	98.87	177	1.35e-112	357	1.00847
PA14_33970_Tsd2	NC_011770.1	98.87	177	1.35e-112	357	1.00847
PA14_33970_Tsd2	NZ_CP063237.1	98.87	177	1.35e-112	357	1.00847
PA14_33970_Tsd2	NZ_CP006981.1	98.305	177	7.27e-112	355	1.00282
PA14_33970_Tsd2	NZ_CP021775.1	100	119	4.65e-93	244	0.689266
PA14_33970_Tsd2	NZ_CP021775.1	100	58	4.65e-93	120	0.338983
PA14_33980_Tpe2	NZ_LR739069.1	99.718	355	0	712	1.00282
PA14_33980_Tpe2	NZ_LR130533.1	99.718	355	0	712	1.00282
PA14_33980_Tpe2	NZ_LR130534.1	99.718	355	0	712	1.00282
PA14_33980_Tpe2	NZ_CP093028.1	100	355	0	712	1.00282
PA14_33980_Tpe2	NZ_CP060086.1	100	355	0	712	1.00282
PA14_33980_Tpe2	NZ_CP056089.1	100	355	0	712	1.00282
PA14_33980_Tpe2	NZ_CP050332.1	100	355	0	712	1.00282
PA14_33980_Tpe2	NZ_CP083366.1	100	355	0	712	1.00282
PA14_33980_Tpe2	NZ_CP022478.1	100	355	0	712	1.00282
PA14_33980_Tpe2	NZ_CP039293.1	100	355	0	712	1.00282
PA14_33980_Tpe2	NZ_CP030328.1	100	355	0	712	1.00282
PA14_33980_Tpe2	NZ_CP027538.1	100	355	0	712	1.00282
PA14_33980_Tpe2	NZ_CP022000.1	99.718	355	0	712	1.00282
PA14_33980_Tpe2	NZ_CP021774.1	99.718	355	0	712	1.00282
PA14_33980_Tpe2	NZ_CP012582.1	100	355	0	712	1.00282
PA14_33980_Tpe2	NZ_CP012579.1	100	355	0	712	1.00282
PA14_33980_Tpe2	NZ_CP012584.1	100	355	0	712	1.00282
PA14_33980_Tpe2	NZ_CP012583.1	100	355	0	712	1.00282
PA14_33980_Tpe2	NZ_CP012581.1	100	355	0	712	1.00282
PA14_33980_Tpe2	NZ_CP012580.1	100	355	0	712	1.00282
PA14_33980_Tpe2	NZ_CP012578.1	100	355	0	712	1.00282
PA14_33980_Tpe2	NZ_CP012585.1	100	355	0	712	1.00282
PA14_33980_Tpe2	NZ_CP011369.1	100	355	0	712	1.00282
PA14_33980_Tpe2	NZ_CP093354.1	100	355	0	711	1.00141
PA14_33980_Tpe2	NZ_CP078006.1	100	355	0	711	1.00141
PA14_33980_Tpe2	NZ_CP078004.1	100	355	0	711	1.00141
PA14_33980_Tpe2	NZ_CP078002.1	100	355	0	711	1.00141
PA14_33980_Tpe2	NZ_CP077999.1	100	355	0	711	1.00141
PA14_33980_Tpe2	NZ_CP077994.1	100	355	0	711	1.00141
PA14_33980_Tpe2	NZ_CP064401.1	100	355	0	711	1.00141
PA14_33980_Tpe2	NZ_CP064395.1	100	355	0	711	1.00141
PA14_33980_Tpe2	NZ_CP064397.1	100	355	0	711	1.00141
PA14_33980_Tpe2	NZ_CP064393.1	100	355	0	711	1.00141
PA14_33980_Tpe2	NZ_CP080289.1	100	355	0	711	1.00141
PA14_33980_Tpe2	NZ_CP073080.1	100	355	0	711	1.00141
PA14_33980_Tpe2	NZ_CP065417.1	100	355	0	711	1.00141
PA14_33980_Tpe2	NZ_CP065412.1	100	355	0	711	1.00141
PA14_33980_Tpe2	NZ_CP061850.1	100	355	0	711	1.00141
PA14_33980_Tpe2	NZ_LR898867.1	100	355	0	711	1.00141
PA14_33980_Tpe2	NZ_LR739071.1	100	355	0	711	1.00141
PA14_33980_Tpe2	NZ_LT608330.1	100	355	0	711	1.00141
PA14_33980_Tpe2	NZ_CP050147.1	100	355	0	711	1.00141
PA14_33980_Tpe2	NZ_CP063387.1	100	355	0	711	1.00141
PA14_33980_Tpe2	NZ_CP063390.1	100	355	0	711	1.00141
PA14_33980_Tpe2	NZ_CP063389.1	100	355	0	711	1.00141
PA14_33980_Tpe2	NZ_CP063388.1	100	355	0	711	1.00141
PA14_33980_Tpe2	NZ_CP063386.1	100	355	0	711	1.00141
PA14_33980_Tpe2	NZ_CP063385.1	100	355	0	711	1.00141
PA14_33980_Tpe2	NZ_CP047643.1	100	355	0	711	1.00141
PA14_33980_Tpe2	NZ_CP093395.1	100	355	0	711	1.00141
PA14_33980_Tpe2	NZ_CP093032.1	100	355	0	711	1.00141
PA14_33980_Tpe2	NZ_CP093024.1	100	355	0	711	1.00141
PA14_33980_Tpe2	NZ_CP093023.1	100	355	0	711	1.00141
PA14_33980_Tpe2	NZ_CP093022.1	100	355	0	711	1.00141
PA14_33980_Tpe2	NZ_CP093013.1	100	355	0	711	1.00141
PA14_33980_Tpe2	NZ_CP092846.1	100	355	0	711	1.00141
PA14_33980_Tpe2	NZ_CP092634.1	100	355	0	711	1.00141
PA14_33980_Tpe2	NZ_CP092032.1	100	355	0	711	1.00141
PA14_33980_Tpe2	NZ_CP069337.1	100	355	0	711	1.00141
PA14_33980_Tpe2	NZ_CP068678.1	100	355	0	711	1.00141
PA14_33980_Tpe2	NZ_CP054794.1	100	355	0	711	1.00141
PA14_33980_Tpe2	NZ_CP054788.1	100	355	0	711	1.00141
PA14_33980_Tpe2	NZ_CP090348.1	100	355	0	711	1.00141
PA14_33980_Tpe2	NZ_CP089065.2	100	355	0	711	1.00141
PA14_33980_Tpe2	NZ_CP089061.2	100	355	0	711	1.00141
PA14_33980_Tpe2	NZ_CP082821.1	100	355	0	711	1.00141
PA14_33980_Tpe2	NZ_CP082823.1	100	355	0	711	1.00141
PA14_33980_Tpe2	NZ_CP077981.1	100	355	0	711	1.00141
PA14_33980_Tpe2	NZ_CP077977.1	100	355	0	711	1.00141
PA14_33980_Tpe2	NZ_CP064399.1	100	355	0	711	1.00141
PA14_33980_Tpe2	NZ_CP080511.1	100	355	0	711	1.00141
PA14_33980_Tpe2	NZ_CP086064.1	100	355	0	711	1.00141
PA14_33980_Tpe2	NZ_CP061778.1	100	355	0	711	1.00141
PA14_33980_Tpe2	NZ_CP065947.1	100	355	0	711	1.00141
PA14_33980_Tpe2	NZ_CP065374.1	100	355	0	711	1.00141
PA14_33980_Tpe2	NZ_CP070471.1	100	355	0	711	1.00141
PA14_33980_Tpe2	NZ_CP070467.1	100	355	0	711	1.00141
PA14_33980_Tpe2	NZ_CP065867.1	100	355	0	711	1.00141
PA14_33980_Tpe2	NZ_CP063237.1	100	355	0	711	1.00141
PA14_33980_Tpe2	NZ_CP063047.1	100	355	0	711	1.00141
PA14_33980_Tpe2	NZ_CP058257.1	100	355	0	711	1.00141
PA14_33980_Tpe2	NZ_CP059063.1	100	355	0	711	1.00141
PA14_33980_Tpe2	NZ_CP058331.1	100	355	0	711	1.00141
PA14_33980_Tpe2	NZ_CP058333.1	100	355	0	711	1.00141
PA14_33980_Tpe2	NZ_CP058332.1	100	355	0	711	1.00141
PA14_33980_Tpe2	NZ_CP056094.1	100	355	0	711	1.00141
PA14_33980_Tpe2	NZ_CP050334.1	100	355	0	711	1.00141
PA14_33980_Tpe2	NZ_CP050333.1	100	355	0	711	1.00141
PA14_33980_Tpe2	NZ_CP050331.1	100	355	0	711	1.00141
PA14_33980_Tpe2	NZ_CP053687.1	100	355	0	711	1.00141
PA14_33980_Tpe2	NZ_CP051770.1	100	355	0	711	1.00141
PA14_33980_Tpe2	NZ_CP051768.1	100	355	0	711	1.00141
PA14_33980_Tpe2	NZ_CP051766.1	100	355	0	711	1.00141
PA14_33980_Tpe2	NZ_CP046602.1	100	355	0	711	1.00141
PA14_33980_Tpe2	NZ_CP049161.1	100	355	0	711	1.00141
PA14_33980_Tpe2	NZ_CP047697.1	100	355	0	711	1.00141
PA14_33980_Tpe2	NZ_CP039988.1	100	355	0	711	1.00141
PA14_33980_Tpe2	NZ_CP045768.1	100	355	0	711	1.00141
PA14_33980_Tpe2	NZ_CP041773.1	100	355	0	711	1.00141
PA14_33980_Tpe2	NZ_CP041771.1	100	355	0	711	1.00141
PA14_33980_Tpe2	NZ_CP034244.1	100	355	0	711	1.00141
PA14_33980_Tpe2	NZ_CP040127.1	100	355	0	711	1.00141
PA14_33980_Tpe2	NZ_CP028330.1	100	355	0	711	1.00141
PA14_33980_Tpe2	NZ_CP031677.1	100	355	0	711	1.00141
PA14_33980_Tpe2	NZ_CP034430.1	100	355	0	711	1.00141
PA14_33980_Tpe2	NZ_CP034409.1	100	355	0	711	1.00141
PA14_33980_Tpe2	NZ_CP034436.1	100	355	0	711	1.00141
PA14_33980_Tpe2	NZ_CP034369.1	100	355	0	711	1.00141
PA14_33980_Tpe2	NZ_CP033685.1	100	355	0	711	1.00141
PA14_33980_Tpe2	NZ_CP033686.1	100	355	0	711	1.00141
PA14_33980_Tpe2	NZ_CP033439.1	100	355	0	711	1.00141
PA14_33980_Tpe2	NZ_CP032569.1	100	355	0	711	1.00141
PA14_33980_Tpe2	NZ_CP031879.1	100	355	0	711	1.00141
PA14_33980_Tpe2	NZ_CP031878.1	100	355	0	711	1.00141
PA14_33980_Tpe2	NZ_CP031876.1	100	355	0	711	1.00141
PA14_33980_Tpe2	NZ_CP031877.1	100	355	0	711	1.00141
PA14_33980_Tpe2	NZ_CP030911.1	100	355	0	711	1.00141
PA14_33980_Tpe2	NZ_CP030913.1	100	355	0	711	1.00141
PA14_33980_Tpe2	NZ_CP030327.1	100	355	0	711	1.00141
PA14_33980_Tpe2	NZ_CP029147.1	100	355	0	711	1.00141
PA14_33980_Tpe2	NZ_CP029148.1	100	355	0	711	1.00141
PA14_33980_Tpe2	NZ_CP028584.2	100	355	0	711	1.00141
PA14_33980_Tpe2	NZ_CP027172.1	100	355	0	711	1.00141
PA14_33980_Tpe2	NZ_CP025053.1	100	355	0	711	1.00141
PA14_33980_Tpe2	NZ_CP025051.1	100	355	0	711	1.00141
PA14_33980_Tpe2	NZ_CP024477.1	100	355	0	711	1.00141
PA14_33980_Tpe2	NZ_CP019338.1	100	355	0	711	1.00141
PA14_33980_Tpe2	NZ_CP022002.1	100	355	0	711	1.00141
PA14_33980_Tpe2	NZ_CP015648.1	100	355	0	711	1.00141
PA14_33980_Tpe2	NZ_CP020703.1	100	355	0	711	1.00141
PA14_33980_Tpe2	NZ_CP020704.1	100	355	0	711	1.00141
PA14_33980_Tpe2	NZ_CP014866.1	100	355	0	711	1.00141
PA14_33980_Tpe2	NZ_CP017969.1	100	355	0	711	1.00141
PA14_33980_Tpe2	NZ_CP014999.1	100	355	0	711	1.00141
PA14_33980_Tpe2	NZ_CP015003.1	100	355	0	711	1.00141
PA14_33980_Tpe2	NZ_CP015002.1	100	355	0	711	1.00141
PA14_33980_Tpe2	NZ_CP015001.1	100	355	0	711	1.00141
PA14_33980_Tpe2	NZ_CP016214.1	100	355	0	711	1.00141
PA14_33980_Tpe2	NZ_CP015377.1	100	355	0	711	1.00141
PA14_33980_Tpe2	NZ_CP008863.1	100	355	0	711	1.00141
PA14_33980_Tpe2	NZ_CP008862.2	100	355	0	711	1.00141
PA14_33980_Tpe2	NZ_CP012679.1	100	355	0	711	1.00141
PA14_33980_Tpe2	NZ_CP021380.2	100	355	0	711	1.00141
PA14_33980_Tpe2	NZ_CP006985.1	100	355	0	711	1.00141
PA14_33980_Tpe2	NZ_CP006984.1	100	355	0	711	1.00141
PA14_33980_Tpe2	NZ_CP006983.1	100	355	0	711	1.00141
PA14_33980_Tpe2	NZ_CP006982.1	100	355	0	711	1.00141
PA14_33980_Tpe2	NZ_CP006981.1	100	355	0	711	1.00141
PA14_33980_Tpe2	NZ_CP006980.1	100	355	0	711	1.00141
PA14_33980_Tpe2	NZ_CP007147.1	100	355	0	711	1.00141
PA14_33980_Tpe2	NC_023066.1	100	355	0	711	1.00141
PA14_33980_Tpe2	NC_022806.1	100	355	0	711	1.00141
PA14_33980_Tpe2	NC_022808.2	100	355	0	711	1.00141
PA14_33980_Tpe2	NC_020912.1	100	355	0	711	1.00141
PA14_33980_Tpe2	NZ_AFXK01000001.1	100	355	0	711	1.00141
PA14_33980_Tpe2	NZ_AFXJ01000001.1	100	355	0	711	1.00141
PA14_33980_Tpe2	NC_011770.1	100	355	0	711	1.00141
PA14_33980_Tpe2	NC_008463.1	100	355	0	711	1.00141
PA14_33980_Tpe2	NZ_CP095923.1	99.718	355	0	710	1
PA14_33980_Tpe2	NZ_CP089849.1	99.718	355	0	710	1
PA14_33980_Tpe2	NZ_CP028332.1	99.718	355	0	710	1
PA14_33980_Tpe2	NZ_CP028917.1	99.718	355	0	710	1
PA14_33980_Tpe2	NZ_CP008861.1	99.718	355	0	710	1
PA14_33980_Tpe2	NZ_CP095774.1	99.718	355	0	709	0.998592
PA14_33980_Tpe2	NZ_CP095772.1	99.718	355	0	709	0.998592
PA14_33980_Tpe2	NZ_CP093031.1	99.718	355	0	709	0.998592
PA14_33980_Tpe2	NZ_CP081148.1	99.718	355	0	709	0.998592
PA14_33980_Tpe2	NZ_CP054791.1	99.718	355	0	709	0.998592
PA14_33980_Tpe2	NZ_CP087673.1	99.718	355	0	709	0.998592
PA14_33980_Tpe2	NZ_CP081345.1	99.718	355	0	709	0.998592
PA14_33980_Tpe2	NZ_CP061376.1	99.718	355	0	709	0.998592
PA14_33980_Tpe2	NZ_CP060392.1	99.718	355	0	709	0.998592
PA14_33980_Tpe2	NZ_CP054845.1	99.718	355	0	709	0.998592
PA14_33980_Tpe2	NZ_CP054843.1	99.718	355	0	709	0.998592
PA14_33980_Tpe2	NZ_CP068239.1	99.718	355	0	709	0.998592
PA14_33980_Tpe2	NZ_CP060242.1	99.718	355	0	709	0.998592
PA14_33980_Tpe2	NZ_CP046406.2	99.718	355	0	709	0.998592
PA14_33980_Tpe2	NZ_CP046402.2	99.718	355	0	709	0.998592
PA14_33980_Tpe2	NZ_CP043549.1	99.718	355	0	709	0.998592
PA14_33980_Tpe2	NZ_CP043328.1	99.718	355	0	709	0.998592
[truncated: 20,757 more rows]

## Sheet: Sheet1
		NCBI RefSeq 212 P. aeruginosa "complete" genomes or higher
		Effector	Prevalence
		ctsE7	0.697368
		ctsE4	0.415414
		ctsE5	0.415414
		ctsE8	0.261278
		ctsE3	0.180451
		ctsE1	0.0150376
		ctsE2	0.0131579
		ctsE6	0.0093985
