# Supplementary material for: Diversity and prevalence of type VI secretion system effectors in clinical Pseudomonas aeruginosa isolates
Source: Front Microbiol. 2023 Jan 4;13:1042505. doi: 10.3389/fmicb.2022.1042505 (PMC9846239; doi:10.3389/fmicb.2022.1042505)
Supplement: Supplementary file 1 [file Data_Sheet_1.zip › Supplementary Table S3.XLSX]

## Sheet: NCBI_RefSeq_complete_higher_PA_
Supplementary Table S3. Table of P. aeruginosa genomes ‘complete’ or higher under study from the NCBI RefSeq release 212.
Organism Name	Organism Groups	Strain	BioSample	BioProject	Assembly	Level	Size(Mb)	GC%	Replicons	WGS	Scaffolds	CDS	Release Date	GenBank FTP	RefSeq FTP
Pseudomonas aeruginosa	Bacteria;Proteobacteria;Gammaproteobacteria	1	SAMEA4785251	PRJEB27483	GCA_900497025.1	Complete	7.23191	65.5708	chromosome 1:NZ_LS998783.1/LS998783.1; plasmid 2:NZ_LS998784.1/LS998784.1		2	6677	2019-01-29	ftp://ftp.ncbi.nlm.nih.gov/genomes/all/GCA/900/497/025/GCA_900497025.1_ASM90049702v1	ftp://ftp.ncbi.nlm.nih.gov/genomes/all/GCF/900/497/025/GCF_900497025.1_ASM90049702v1
Pseudomonas aeruginosa	Bacteria;Proteobacteria;Gammaproteobacteria	12-4-4(59)	SAMN04351367	PRJNA306518	GCA_001482325.1	Complete	6.43191	66.3	chromosome:NZ_CP013696.1/CP013696.1		1	5831	2015-12-24	ftp://ftp.ncbi.nlm.nih.gov/genomes/all/GCA/001/482/325/GCA_001482325.1_ASM148232v1	ftp://ftp.ncbi.nlm.nih.gov/genomes/all/GCF/001/482/325/GCF_001482325.1_ASM148232v1
Pseudomonas aeruginosa	Bacteria;Proteobacteria;Gammaproteobacteria	12939	SAMN07831757	PRJNA415682	GCA_002753655.1	Complete	6.62138	66.2	chromosome:NZ_CP024477.1/CP024477.1		1	6002	2017-11-06	ftp://ftp.ncbi.nlm.nih.gov/genomes/all/GCA/002/753/655/GCA_002753655.1_ASM275365v1	ftp://ftp.ncbi.nlm.nih.gov/genomes/all/GCF/002/753/655/GCF_002753655.1_ASM275365v1
Pseudomonas aeruginosa	Bacteria;Proteobacteria;Gammaproteobacteria	1334/14	SAMN10880118	PRJNA521107	GCA_004193735.1	Complete	6.90214	65.8	chromosome:NZ_CP035739.1/CP035739.1		1	6284	2019-02-13	ftp://ftp.ncbi.nlm.nih.gov/genomes/all/GCA/004/193/735/GCA_004193735.1_ASM419373v1	ftp://ftp.ncbi.nlm.nih.gov/genomes/all/GCF/004/193/735/GCF_004193735.1_ASM419373v1
Pseudomonas aeruginosa	Bacteria;Proteobacteria;Gammaproteobacteria	152962	SAMN17575725	PRJNA548476	GCA_016811975.1	Complete	6.95017	66	chromosome:NZ_CP069198.1/CP069198.1		1	6308	2021-02-07	ftp://ftp.ncbi.nlm.nih.gov/genomes/all/GCA/016/811/975/GCA_016811975.1_ASM1681197v1	ftp://ftp.ncbi.nlm.nih.gov/genomes/all/GCF/016/811/975/GCF_016811975.1_ASM1681197v1
Pseudomonas aeruginosa	Bacteria;Proteobacteria;Gammaproteobacteria	1811-13R031	SAMN13267614	PRJNA589136	GCA_009676765.1	Complete	7.34408	65.8	chromosome:NZ_CP046061.1/CP046061.1		1	6816	2019-11-20	ftp://ftp.ncbi.nlm.nih.gov/genomes/all/GCA/009/676/765/GCA_009676765.1_ASM967676v1	ftp://ftp.ncbi.nlm.nih.gov/genomes/all/GCF/009/676/765/GCF_009676765.1_ASM967676v1
Pseudomonas aeruginosa	Bacteria;Proteobacteria;Gammaproteobacteria	1811-18R001	SAMN13267615	PRJNA589137	GCA_009676785.1	Complete	7.343	65.8	chromosome:NZ_CP046060.1/CP046060.1		1	6815	2019-11-20	ftp://ftp.ncbi.nlm.nih.gov/genomes/all/GCA/009/676/785/GCA_009676785.1_ASM967678v1	ftp://ftp.ncbi.nlm.nih.gov/genomes/all/GCF/009/676/785/GCF_009676785.1_ASM967678v1
Pseudomonas aeruginosa	Bacteria;Proteobacteria;Gammaproteobacteria	1903031130	SAMN15834152	PRJNA657641	GCA_016745195.1	Complete	6.90551	66	chromosome:NZ_CP060392.1/CP060392.1		1	6274	2021-01-22	ftp://ftp.ncbi.nlm.nih.gov/genomes/all/GCA/016/745/195/GCA_016745195.1_ASM1674519v1	ftp://ftp.ncbi.nlm.nih.gov/genomes/all/GCF/016/745/195/GCF_016745195.1_ASM1674519v1
Pseudomonas aeruginosa 19BR	Bacteria;Proteobacteria;Gammaproteobacteria	19BR	SAMN02471401	PRJNA70773	GCA_000223945.2	Chromosome	6.74296	66.1	chromosome:NZ_AFXJ01000001.1/AFXJ01000001.1	AFXJ01	1	6143	2011-08-17 01:00:00	ftp://ftp.ncbi.nlm.nih.gov/genomes/all/GCA/000/223/945/GCA_000223945.2_ASM22394v2	ftp://ftp.ncbi.nlm.nih.gov/genomes/all/GCF/000/223/945/GCF_000223945.1_ASM22394v2
Pseudomonas aeruginosa	Bacteria;Proteobacteria;Gammaproteobacteria	2020HL-00861	SAMN16982406	PRJNA288601	GCA_019443665.1	Complete	6.70424	66.0672	chromosome:NZ_CP071947.1/CP071947.1; plasmid pPae-WC20-001-01:NZ_CP071948.1/CP071948.1; plasmid pPae-WC20-001-02:NZ_CP071949.1/CP071949.1		3	6141	2021-08-03 01:00:00	ftp://ftp.ncbi.nlm.nih.gov/genomes/all/GCA/019/443/665/GCA_019443665.1_ASM1944366v1	ftp://ftp.ncbi.nlm.nih.gov/genomes/all/GCF/019/443/665/GCF_019443665.1_ASM1944366v1
Pseudomonas aeruginosa 213BR	Bacteria;Proteobacteria;Gammaproteobacteria	213BR	SAMN02471402	PRJNA70775	GCA_000223965.2	Chromosome	6.71921	66.1	chromosome:NZ_AFXK01000001.1/AFXK01000001.1	AFXK01	1	6128	2011-08-17 01:00:00	ftp://ftp.ncbi.nlm.nih.gov/genomes/all/GCA/000/223/965/GCA_000223965.2_ASM22396v2	ftp://ftp.ncbi.nlm.nih.gov/genomes/all/GCF/000/223/965/GCF_000223965.1_ASM22396v2
Pseudomonas aeruginosa	Bacteria;Proteobacteria;Gammaproteobacteria	243931	SAMN12306121	PRJNA555248	GCA_007559125.1	Complete	6.51421	66.3	chromosome:NZ_CP041772.1/CP041772.1		1	5834	2019-07-28 01:00:00	ftp://ftp.ncbi.nlm.nih.gov/genomes/all/GCA/007/559/125/GCA_007559125.1_ASM755912v1	ftp://ftp.ncbi.nlm.nih.gov/genomes/all/GCF/007/559/125/GCF_007559125.1_ASM755912v1
Pseudomonas aeruginosa	Bacteria;Proteobacteria;Gammaproteobacteria	24Pae112	SAMN07958398	PRJNA416504	GCA_003433235.1	Complete	7.09724	66	chromosome:NZ_CP029605.1/CP029605.1		1	6485	2018-08-30 01:00:00	ftp://ftp.ncbi.nlm.nih.gov/genomes/all/GCA/003/433/235/GCA_003433235.1_ASM343323v1	ftp://ftp.ncbi.nlm.nih.gov/genomes/all/GCF/003/433/235/GCF_003433235.1_ASM343323v1
Pseudomonas aeruginosa	Bacteria;Proteobacteria;Gammaproteobacteria	268	SAMN10163255	PRJNA494389	GCA_003641125.1	Complete	7.03047	65.9	chromosome:NZ_CP032761.1/CP032761.1		1	6484	2018-10-15 01:00:00	ftp://ftp.ncbi.nlm.nih.gov/genomes/all/GCA/003/641/125/GCA_003641125.1_ASM364112v1	ftp://ftp.ncbi.nlm.nih.gov/genomes/all/GCF/003/641/125/GCF_003641125.1_ASM364112v1
Pseudomonas aeruginosa	Bacteria;Proteobacteria;Gammaproteobacteria	34Pae23	SAMN27570672	PRJNA224116	GCA_023093955.1	Complete	6.91334	65.9	chromosome:NZ_CP095772.1/CP095772.1;plasmid p34Pae23-KPC:NZ_CP095773.1/CP095773.1		2	6437	04/24/2022 15:18:43	ftp://ftp.ncbi.nlm.nih.gov/genomes/all/GCA/023/093/955/GCA_023093955.1_ASM2309395v1	ftp://ftp.ncbi.nlm.nih.gov/genomes/all/GCF/023/093/955/GCF_023093955.1_ASM2309395v1
Pseudomonas aeruginosa	Bacteria;Proteobacteria;Gammaproteobacteria	34Pae36	SAMN27570671	PRJNA224116	GCA_023093935.1	Complete	7.58354	65.3	chromosome:NZ_CP095770.1/CP095770.1;plasmid p34Pae36-KPC:NZ_CP095771.1/CP095771.1		2	7196	04/24/2022 14:45:13	ftp://ftp.ncbi.nlm.nih.gov/genomes/all/GCA/023/093/935/GCA_023093935.1_ASM2309393v1	ftp://ftp.ncbi.nlm.nih.gov/genomes/all/GCF/023/093/935/GCF_023093935.1_ASM2309393v1
Pseudomonas aeruginosa	Bacteria;Proteobacteria;Gammaproteobacteria	34Pae8	SAMN27570673	PRJNA224116	GCA_023093975.1	Complete	6.91073	66	chromosome:NZ_CP095774.1/CP095774.1;plasmid p34Pae8-KPC:NZ_CP095775.1/CP095775.1		2	6391	04/24/2022 14:25:18	ftp://ftp.ncbi.nlm.nih.gov/genomes/all/GCA/023/093/975/GCA_023093975.1_ASM23093937v1	ftp://ftp.ncbi.nlm.nih.gov/genomes/all/GCF/023/093/975/GCF_023093975.1_ASM2309397v1
Pseudomonas aeruginosa 39016	Bacteria;Proteobacteria;Gammaproteobacteria	39016	SAMN02471834	PRJNA49667	GCA_000148745.1	Chromosome	6.86606	65.7463	chromosome:NZ_CM001020.1/CM001020.1	AEEX01	1	12633	2010-09-29 01:00:00	ftp://ftp.ncbi.nlm.nih.gov/genomes/all/GCA/000/148/745/GCA_000148745.1_ASM14874v1	ftp://ftp.ncbi.nlm.nih.gov/genomes/all/GCF/000/148/745/GCF_000148745.1_ASM14874v1
Pseudomonas aeruginosa	Bacteria;Proteobacteria;Gammaproteobacteria	519119	SAMN12306195	PRJNA555257	GCA_007559105.1	Complete	6.71425	66	chromosome:NZ_CP041773.1/CP041773.1		1	6063	2019-07-28 01:00:00	ftp://ftp.ncbi.nlm.nih.gov/genomes/all/GCA/007/559/105/GCA_007559105.1_ASM755910v1	ftp://ftp.ncbi.nlm.nih.gov/genomes/all/GCF/007/559/105/GCF_007559105.1_ASM755910v1
Pseudomonas aeruginosa	Bacteria;Proteobacteria;Gammaproteobacteria	60503	SAMN12306201	PRJNA555258	GCA_007559065.1	Complete	6.80906	66.1	chromosome:NZ_CP041774.1/CP041774.1		1	6240	2019-07-28 01:00:00	ftp://ftp.ncbi.nlm.nih.gov/genomes/all/GCA/007/559/065/GCA_007559065.1_ASM755906v1	ftp://ftp.ncbi.nlm.nih.gov/genomes/all/GCF/007/559/065/GCF_007559065.1_ASM755906v1
Pseudomonas aeruginosa	Bacteria;Proteobacteria;Gammaproteobacteria	6762	SAMN09389275	PRJNA475459	GCA_003665495.1	Chromosome	6.71484	66.1	chromosome:NZ_CP030075.1/CP030075.1		1	6077	2018-10-17 01:00:00	ftp://ftp.ncbi.nlm.nih.gov/genomes/all/GCA/003/665/495/GCA_003665495.1_ASM366549v1	ftp://ftp.ncbi.nlm.nih.gov/genomes/all/GCF/003/665/495/GCF_003665495.1_ASM366549v1
Pseudomonas aeruginosa	Bacteria;Proteobacteria;Gammaproteobacteria	8380	SAMD00027370	PRJDB3600	GCA_001548135.1	Complete	6.61326	66.2	chromosome:NZ_AP014839.1/AP014839.2		1	6037	2015-04-22 01:00:00	ftp://ftp.ncbi.nlm.nih.gov/genomes/all/GCA/001/548/135/GCA_001548135.1_ASM154813v1	ftp://ftp.ncbi.nlm.nih.gov/genomes/all/GCF/001/548/135/GCF_001548135.1_ASM154813v1
Pseudomonas aeruginosa	Bacteria;Proteobacteria;Gammaproteobacteria	97	SAMN07692776	PRJNA411997	GCA_002411865.3	Complete	6.92589	65.9	chromosome:NZ_CP031449.2/CP031449.2		1	6351	2018-08-07 01:00:00	ftp://ftp.ncbi.nlm.nih.gov/genomes/all/GCA/002/411/865/GCA_002411865.3_ASM241186v3	ftp://ftp.ncbi.nlm.nih.gov/genomes/all/GCF/002/411/865/GCF_002411865.3_ASM241186v3
Pseudomonas aeruginosa	Bacteria;Proteobacteria;Gammaproteobacteria	A0002	SAMN15196027	PRJNA638496	GCA_021497445.1	Complete	6.56297	66.3	chromosome:NZ_CP054794.1/CP054794.1		1	5989	2022-01-18	ftp://ftp.ncbi.nlm.nih.gov/genomes/all/GCA/021/497/445/GCA_021497445.1_ASM2149744v1	ftp://ftp.ncbi.nlm.nih.gov/genomes/all/GCF/021/497/445/GCF_021497445.1_ASM2149744v1
Pseudomonas aeruginosa	Bacteria;Proteobacteria;Gammaproteobacteria	A17CT	SAMN14687759	PRJNA627527	GCA_013415085.1	Chromosome	6.26476	66.6	chromosome:NZ_CP053119.1/CP053119.1		1	5630	2020-07-14 01:00:00	ftp://ftp.ncbi.nlm.nih.gov/genomes/all/GCA/013/415/085/GCA_013415085.1_ASM1341508v1	ftp://ftp.ncbi.nlm.nih.gov/genomes/all/GCF/013/415/085/GCF_013415085.1_ASM1341508v1
Pseudomonas aeruginosa	Bacteria;Proteobacteria;Gammaproteobacteria	A17PBS	SAMN14687760	PRJNA627527	GCA_013415065.1	Chromosome	6.26451	66.6	chromosome:NZ_CP053118.1/CP053118.1		1	5651	2020-07-14 01:00:00	ftp://ftp.ncbi.nlm.nih.gov/genomes/all/GCA/013/415/065/GCA_013415065.1_ASM1341506v1	ftp://ftp.ncbi.nlm.nih.gov/genomes/all/GCF/013/415/065/GCF_013415065.1_ASM1341506v1
Pseudomonas aeruginosa	Bacteria;Proteobacteria;Gammaproteobacteria	A39-1	SAMN17207384	PRJNA689362	GCA_016743035.1	Complete	6.37412	66.6	chromosome:NZ_CP068238.1/CP068238.1		1	5759	2021-01-22	ftp://ftp.ncbi.nlm.nih.gov/genomes/all/GCA/016/743/035/GCA_016743035.1_ASM1674303v1	ftp://ftp.ncbi.nlm.nih.gov/genomes/all/GCF/016/743/035/GCF_016743035.1_ASM1674303v1
Pseudomonas aeruginosa	Bacteria;Proteobacteria;Gammaproteobacteria	A5803	SAMN14352261	PRJNA611939	GCA_022870525.1	Complete	6.89201	66.2	chromosome:NZ_CP050147.1/CP050147.1		1	6337	2022-04-11 01:00:00	ftp://ftp.ncbi.nlm.nih.gov/genomes/all/GCA/022/870/525/GCA_022870525.1_ASM2287052v1	ftp://ftp.ncbi.nlm.nih.gov/genomes/all/GCF/022/870/525/GCF_022870525.1_ASM2287052v1
Pseudomonas aeruginosa	Bacteria;Proteobacteria;Gammaproteobacteria	A681	SAMN12305659	PRJNA555210	GCA_007559085.1	Complete	6.61625	66.2	chromosome:NZ_CP041771.1/CP041771.1		1	6061	2019-07-28 01:00:00	ftp://ftp.ncbi.nlm.nih.gov/genomes/all/GCA/007/559/085/GCA_007559085.1_ASM755908v1	ftp://ftp.ncbi.nlm.nih.gov/genomes/all/GCF/007/559/085/GCF_007559085.1_ASM755908v1
Pseudomonas aeruginosa	Bacteria;Proteobacteria;Gammaproteobacteria	AA2	SAMN14554964	PRJNA623623	GCA_012935295.1	Complete	6.28819	66.5	chromosome:NZ_CP051547.1/CP051547.1		1	5671	2020-04-30 01:00:00	ftp://ftp.ncbi.nlm.nih.gov/genomes/all/GCA/012/935/295/GCA_012935295.1_ASM1293529v1	ftp://ftp.ncbi.nlm.nih.gov/genomes/all/GCF/012/935/295/GCF_012935295.1_ASM1293529v1
Pseudomonas aeruginosa	Bacteria;Proteobacteria;Gammaproteobacteria	AA43	SAMN14352263	PRJNA611939	GCA_022870545.1	Complete	6.2773	66.5	chromosome:NZ_CP050148.1/CP050148.1		1	5658	2022-04-11 01:00:00	ftp://ftp.ncbi.nlm.nih.gov/genomes/all/GCA/022/870/545/GCA_022870545.1_ASM2287054v1	ftp://ftp.ncbi.nlm.nih.gov/genomes/all/GCF/022/870/545/GCF_022870545.1_ASM2287054v1
Pseudomonas aeruginosa	Bacteria;Proteobacteria;Gammaproteobacteria	ACR20	SAMN15347007	PRJNA641220	GCA_013467585.1	Complete	6.49002	66.3	chromosome:NZ_CP058333.1/CP058333.1		1	5905	2020-07-22 01:00:00	ftp://ftp.ncbi.nlm.nih.gov/genomes/all/GCA/013/467/585/GCA_013467585.1_ASM1346758v1	ftp://ftp.ncbi.nlm.nih.gov/genomes/all/GCF/013/467/585/GCF_013467585.1_ASM1346758v1
Pseudomonas aeruginosa	Bacteria;Proteobacteria;Gammaproteobacteria	ACR22	SAMN15346999	PRJNA641213	GCA_013467605.1	Complete	6.49002	66.3	chromosome:NZ_CP058331.1/CP058331.1		1	5891	2020-07-22 01:00:00	ftp://ftp.ncbi.nlm.nih.gov/genomes/all/GCA/013/467/605/GCA_013467605.1_ASM1346760v1	ftp://ftp.ncbi.nlm.nih.gov/genomes/all/GCF/013/467/605/GCF_013467605.1_ASM1346760v1
Pseudomonas aeruginosa	Bacteria;Proteobacteria;Gammaproteobacteria	AES1M	SAMN11087507	PRJNA525715	GCA_004355125.1	Complete	6.37314	66.5	chromosome:NZ_CP037925.1/CP037925.1		1	5739	2019-03-19	ftp://ftp.ncbi.nlm.nih.gov/genomes/all/GCA/004/355/125/GCA_004355125.1_ASM435512v1	ftp://ftp.ncbi.nlm.nih.gov/genomes/all/GCF/004/355/125/GCF_004355125.1_ASM435512v1
Pseudomonas aeruginosa	Bacteria;Proteobacteria;Gammaproteobacteria	AES1R	SAMN11087508	PRJNA525714	GCA_004355145.1	Complete	6.37389	66.5	chromosome:NZ_CP037926.1/CP037926.1		1	5710	2019-03-19	ftp://ftp.ncbi.nlm.nih.gov/genomes/all/GCA/004/355/145/GCA_004355145.1_ASM435514v1	ftp://ftp.ncbi.nlm.nih.gov/genomes/all/GCF/004/355/145/GCF_004355145.1_ASM435514v1
Pseudomonas aeruginosa	Bacteria;Proteobacteria;Gammaproteobacteria	AG1	SAMN13182580	PRJNA587210	GCA_009662315.1	Complete	7.19021	65.7	chromosome:NZ_CP045739.1/CP045739.1		1	6601	2019-11-14	ftp://ftp.ncbi.nlm.nih.gov/genomes/all/GCA/009/662/315/GCA_009662315.1_ASM966231v1	ftp://ftp.ncbi.nlm.nih.gov/genomes/all/GCF/009/662/315/GCF_009662315.1_ASM966231v1
Pseudomonas aeruginosa	Bacteria;Proteobacteria;Gammaproteobacteria	A-I-1	SAMN15783927	PRJNA656414	GCA_015697665.1	Complete	7.08709	65.8	chromosome:NZ_CP060243.1/CP060243.1		1	6510	2020-11-30	ftp://ftp.ncbi.nlm.nih.gov/genomes/all/GCA/015/697/665/GCA_015697665.1_ASM1569766v1	ftp://ftp.ncbi.nlm.nih.gov/genomes/all/GCF/015/697/665/GCF_015697665.1_ASM1569766v1
Pseudomonas aeruginosa	Bacteria;Proteobacteria;Gammaproteobacteria	AJ D 2	SAMN11269578	PRJNA529563	GCA_004769055.1	Chromosome	6.28152	66.3	chromosome:NZ_CP038661.1/CP038661.1		1	5579	2019-04-10 01:00:00	ftp://ftp.ncbi.nlm.nih.gov/genomes/all/GCA/004/769/055/GCA_004769055.1_ASM476905v1	ftp://ftp.ncbi.nlm.nih.gov/genomes/all/GCF/004/769/055/GCF_004769055.1_ASM476905v1
Pseudomonas aeruginosa	Bacteria;Proteobacteria;Gammaproteobacteria	AR_0095	SAMN04014936	PRJNA292904	GCA_002997005.1	Complete	6.82267	66.1	chromosome:NZ_CP027538.1/CP027538.1		1	6183	2018-03-14	ftp://ftp.ncbi.nlm.nih.gov/genomes/all/GCA/002/997/005/GCA_002997005.1_ASM299700v1	ftp://ftp.ncbi.nlm.nih.gov/genomes/all/GCF/002/997/005/GCF_002997005.1_ASM299700v1
Pseudomonas aeruginosa	Bacteria;Proteobacteria;Gammaproteobacteria	AR_0110	SAMN04014951	PRJNA292904	GCA_003204335.1	Complete	6.79978	66	chromosome:NZ_CP029745.1/CP029745.1		1	6214	2018-06-10 01:00:00	ftp://ftp.ncbi.nlm.nih.gov/genomes/all/GCA/003/204/335/GCA_003204335.1_ASM320433v1	ftp://ftp.ncbi.nlm.nih.gov/genomes/all/GCF/003/204/335/GCF_003204335.1_ASM320433v1
Pseudomonas aeruginosa	Bacteria;Proteobacteria;Gammaproteobacteria	AR_0111	SAMN04014952	PRJNA292904	GCA_003571805.1	Complete	7.07565	65.8445	chromosome:NZ_CP032257.1/CP032257.1; plasmid unnamed:NZ_CP032256.1/CP032256.1		2	6514	2018-09-17 01:00:00	ftp://ftp.ncbi.nlm.nih.gov/genomes/all/GCA/003/571/805/GCA_003571805.1_ASM357180v1	ftp://ftp.ncbi.nlm.nih.gov/genomes/all/GCF/003/571/805/GCF_003571805.1_ASM357180v1
Pseudomonas aeruginosa	Bacteria;Proteobacteria;Gammaproteobacteria	AR_0230	SAMN04901620	PRJNA316321	GCA_002968695.1	Complete	7.08605	65.8338	chromosome:NZ_CP027174.1/CP027174.1; plasmid unnamed1:NZ_CP027175.1/CP027175.1; plasmid unnamed2:NZ_CP027176.1/CP027176.1		3	6467	2018-03-05	ftp://ftp.ncbi.nlm.nih.gov/genomes/all/GCA/002/968/695/GCA_002968695.1_ASM296869v1	ftp://ftp.ncbi.nlm.nih.gov/genomes/all/GCF/002/968/695/GCF_002968695.1_ASM296869v1
Pseudomonas aeruginosa	Bacteria;Proteobacteria;Gammaproteobacteria	AR_0353	SAMN07291496	PRJNA316321	GCA_002968655.1	Complete	7.28224	65.672	chromosome:NZ_CP027172.1/CP027172.1; plasmid unnamed1:NZ_CP027173.1/CP027173.1		2	6759	2018-03-05	ftp://ftp.ncbi.nlm.nih.gov/genomes/all/GCA/002/968/655/GCA_002968655.1_ASM296865v1	ftp://ftp.ncbi.nlm.nih.gov/genomes/all/GCF/002/968/655/GCF_002968655.1_ASM296865v1
Pseudomonas aeruginosa	Bacteria;Proteobacteria;Gammaproteobacteria	AR_0354	SAMN07291497	PRJNA316321	GCA_002968585.1	Complete	6.74701	66.1	chromosome:NZ_CP027171.1/CP027171.1		1	6075	2018-03-05	ftp://ftp.ncbi.nlm.nih.gov/genomes/all/GCA/002/968/585/GCA_002968585.1_ASM296858v1	ftp://ftp.ncbi.nlm.nih.gov/genomes/all/GCF/002/968/585/GCF_002968585.1_ASM296858v1
Pseudomonas aeruginosa	Bacteria;Proteobacteria;Gammaproteobacteria	AR_0356	SAMN07291499	PRJNA316321	GCA_002968755.1	Complete	7.24787	65.5522	chromosome:NZ_CP027169.1/CP027169.1; plasmid unnamed1:NZ_CP027168.1/CP027168.1; plasmid unnamed2:NZ_CP027170.1/CP027170.1; plasmid unnamed3:NZ_CP027167.1/CP027167.1		4	6703	2018-03-05	ftp://ftp.ncbi.nlm.nih.gov/genomes/all/GCA/002/968/755/GCA_002968755.1_ASM296875v1	ftp://ftp.ncbi.nlm.nih.gov/genomes/all/GCF/002/968/755/GCF_002968755.1_ASM296875v1
Pseudomonas aeruginosa	Bacteria;Proteobacteria;Gammaproteobacteria	AR_0357	SAMN07291500	PRJNA316321	GCA_002968955.1	Complete	7.16278	65.8	chromosome:NZ_CP027166.1/CP027166.1		1	6576	2018-03-05	ftp://ftp.ncbi.nlm.nih.gov/genomes/all/GCA/002/968/955/GCA_002968955.1_ASM296895v1	ftp://ftp.ncbi.nlm.nih.gov/genomes/all/GCF/002/968/955/GCF_002968955.1_ASM296895v1
Pseudomonas aeruginosa	Bacteria;Proteobacteria;Gammaproteobacteria	AR_0360	SAMN07291503	PRJNA316321	GCA_002968515.1	Complete	6.46357	66.4	chromosome:NZ_CP027165.1/CP027165.1		1	5852	2018-03-05	ftp://ftp.ncbi.nlm.nih.gov/genomes/all/GCA/002/968/515/GCA_002968515.1_ASM296851v1	ftp://ftp.ncbi.nlm.nih.gov/genomes/all/GCF/002/968/515/GCF_002968515.1_ASM296851v1
Pseudomonas aeruginosa	Bacteria;Proteobacteria;Gammaproteobacteria	AR_0440	SAMN07291533	PRJNA316321	GCA_003074095.1	Chromosome	7.16721	65.8	chromosome:NZ_CP029148.1/CP029148.1		1	6662	2018-04-30 01:00:00	ftp://ftp.ncbi.nlm.nih.gov/genomes/all/GCA/003/074/095/GCA_003074095.1_ASM307409v1	ftp://ftp.ncbi.nlm.nih.gov/genomes/all/GCF/003/074/095/GCF_003074095.1_ASM307409v1
Pseudomonas aeruginosa	Bacteria;Proteobacteria;Gammaproteobacteria	AR_0443	SAMN07291536	PRJNA316321	GCA_003074115.1	Chromosome	6.77671	65.8	chromosome:NZ_CP029147.1/CP029147.1		1	6105	2018-04-30 01:00:00	ftp://ftp.ncbi.nlm.nih.gov/genomes/all/GCA/003/074/115/GCA_003074115.1_ASM307411v1	ftp://ftp.ncbi.nlm.nih.gov/genomes/all/GCF/003/074/115/GCF_003074115.1_ASM307411v1
Pseudomonas aeruginosa	Bacteria;Proteobacteria;Gammaproteobacteria	AR_0446	SAMN07291539	PRJNA316321	GCA_003193645.1	Complete	6.47558	66.3	chromosome:NZ_CP029660.1/CP029660.1		1	5885	2018-06-06 01:00:00	ftp://ftp.ncbi.nlm.nih.gov/genomes/all/GCA/003/193/645/GCA_003193645.1_ASM319364v1	ftp://ftp.ncbi.nlm.nih.gov/genomes/all/GCF/003/193/645/GCF_003193645.1_ASM319364v1
Pseudomonas aeruginosa	Bacteria;Proteobacteria;Gammaproteobacteria	AR_455	SAMN07291548	PRJNA316321	GCA_003288355.1	Complete	6.541	65.9	chromosome:NZ_CP030328.1/CP030328.1		1	6055	2018-07-05 01:00:00	ftp://ftp.ncbi.nlm.nih.gov/genomes/all/GCA/003/288/355/GCA_003288355.1_ASM328835v1	ftp://ftp.ncbi.nlm.nih.gov/genomes/all/GCF/003/288/355/GCF_003288355.1_ASM328835v1
Pseudomonas aeruginosa	Bacteria;Proteobacteria;Gammaproteobacteria	AR_458	SAMN07291551	PRJNA316321	GCA_003288435.1	Complete	6.6851	66.2	chromosome:NZ_CP030327.1/CP030327.1		1	6046	2018-07-05 01:00:00	ftp://ftp.ncbi.nlm.nih.gov/genomes/all/GCA/003/288/435/GCA_003288435.1_ASM328843v1	ftp://ftp.ncbi.nlm.nih.gov/genomes/all/GCF/003/288/435/GCF_003288435.1_ASM328843v1
Pseudomonas aeruginosa	Bacteria;Proteobacteria;Gammaproteobacteria	AR_460	SAMN07291553	PRJNA316321	GCA_003288335.1	Complete	6.30387	66.6	chromosome:NZ_CP030351.1/CP030351.1		1	5578	2018-07-05 01:00:00	ftp://ftp.ncbi.nlm.nih.gov/genomes/all/GCA/003/288/335/GCA_003288335.1_ASM328833v1	ftp://ftp.ncbi.nlm.nih.gov/genomes/all/GCF/003/288/335/GCF_003288335.1_ASM328833v1
Pseudomonas aeruginosa	Bacteria;Proteobacteria;Gammaproteobacteria	AR19438	SAMN27554288	PRJNA826241	GCA_023101305.1	Complete	6.83376	65.8	chromosome:NZ_CP095923.1/CP095923.1;plasmid unnamed:NZ_CP095924.1/CP095924.1		2	6393	04/26/2022 09:04:12	ftp://ftp.ncbi.nlm.nih.gov/genomes/all/GCA/023/101/305/GCA_023101305.1_ASM2310130v1	ftp://ftp.ncbi.nlm.nih.gov/genomes/all/GCF/023/101/305/GCF_023101305.1_ASM2310130v1
Pseudomonas aeruginosa	Bacteria;Proteobacteria;Gammaproteobacteria	AR19583	SAMN27554289	PRJNA826241	GCA_023101285.1	Complete	6.37309	66.4	chromosome:NZ_CP095922.1/CP095922.1		1	5803	04/26/2022 08:40:46	ftp://ftp.ncbi.nlm.nih.gov/genomes/all/GCA/023/101/385/GCA_023101285.1_ASM2310128v1	ftp://ftp.ncbi.nlm.nih.gov/genomes/all/GCF/023/101/385/GCF_023101285.1_ASM2310128v1
Pseudomonas aeruginosa	Bacteria;Proteobacteria;Gammaproteobacteria	AR19640	SAMN27554290	PRJNA826241	GCA_023101265.1	Complete	6.87731	65.7	chromosome:NZ_CP095920.1/CP095920.1;plasmid unnamed:NZ_CP095921.1/CP095921.1		2	6370	04/26/2022 09:16:04	ftp://ftp.ncbi.nlm.nih.gov/genomes/all/GCA/023/101/265/GCA_023101265.1_ASM2310126v1	ftp://ftp.ncbi.nlm.nih.gov/genomes/all/GCF/023/101/265/GCF_023101265.1_ASM2310126v1
Pseudomonas aeruginosa	Bacteria;Proteobacteria;Gammaproteobacteria	AR439	SAMN07291532	PRJNA316321	GCA_003073895.1	Complete	7.57804	65.3788	chromosome:NZ_CP029097.1/CP029097.1; plasmid unnamed1:NZ_CP029095.1/CP029095.1; plasmid unnamed2:NZ_CP029096.1/CP029096.1		3	7029	2018-04-30 01:00:00	ftp://ftp.ncbi.nlm.nih.gov/genomes/all/GCA/003/073/895/GCA_003073895.1_ASM307389v1	ftp://ftp.ncbi.nlm.nih.gov/genomes/all/GCF/003/073/895/GCF_003073895.1_ASM307389v1
Pseudomonas aeruginosa	Bacteria;Proteobacteria;Gammaproteobacteria	AR441	SAMN07291534	PRJNA316321	GCA_003073695.1	Complete	7.24577	65.5519	chromosome:NZ_CP029093.1/CP029093.1; plasmid unnamed1:NZ_CP029091.1/CP029091.1; plasmid unnamed2:NZ_CP029092.1/CP029092.1; plasmid unnamed3:NZ_CP029094.1/CP029094.1		4	6629	2018-04-30 01:00:00	ftp://ftp.ncbi.nlm.nih.gov/genomes/all/GCA/003/073/695/GCA_003073695.1_ASM307369v1	ftp://ftp.ncbi.nlm.nih.gov/genomes/all/GCF/003/073/695/GCF_003073695.1_ASM307369v1
Pseudomonas aeruginosa	Bacteria;Proteobacteria;Gammaproteobacteria	AR442	SAMN07291535	PRJNA316321	GCA_003073795.1	Complete	7.26757	65.8	chromosome:NZ_CP029090.1/CP029090.1		1	6802	2018-04-30 01:00:00	ftp://ftp.ncbi.nlm.nih.gov/genomes/all/GCA/003/073/795/GCA_003073795.1_ASM307379v1	ftp://ftp.ncbi.nlm.nih.gov/genomes/all/GCF/003/073/795/GCF_003073795.1_ASM307379v1
Pseudomonas aeruginosa	Bacteria;Proteobacteria;Gammaproteobacteria	AR444	SAMN07291537	PRJNA316321	GCA_003073615.1	Complete	6.8535	66.1	chromosome:NZ_CP029089.1/CP029089.1		1	6209	2018-04-30 01:00:00	ftp://ftp.ncbi.nlm.nih.gov/genomes/all/GCA/003/073/615/GCA_003073615.1_ASM307361v1	ftp://ftp.ncbi.nlm.nih.gov/genomes/all/GCF/003/073/615/GCF_003073615.1_ASM307361v1
Pseudomonas aeruginosa	Bacteria;Proteobacteria;Gammaproteobacteria	AR445	SAMN07291538	PRJNA316321	GCA_003073735.1	Complete	7.12598	65.8	chromosome:NZ_CP029088.1/CP029088.1		1	6547	2018-04-30 01:00:00	ftp://ftp.ncbi.nlm.nih.gov/genomes/all/GCA/003/073/735/GCA_003073735.1_ASM307373v1	ftp://ftp.ncbi.nlm.nih.gov/genomes/all/GCF/003/073/735/GCF_003073735.1_ASM307373v1
Pseudomonas aeruginosa	Bacteria;Proteobacteria;Gammaproteobacteria	ATCC 15692	SAMN05715193	PRJNA340360	GCA_001729505.1	Complete	6.27643	66.5	chromosome:NZ_CP017149.1/CP017149.1		1	5657	2016-09-16 01:00:00	ftp://ftp.ncbi.nlm.nih.gov/genomes/all/GCA/001/729/505/GCA_001729505.1_ASM172950v1	ftp://ftp.ncbi.nlm.nih.gov/genomes/all/GCF/001/729/505/GCF_001729505.1_ASM172950v1
Pseudomonas aeruginosa	Bacteria;Proteobacteria;Gammaproteobacteria	ATCC 27853	SAMN04589231	PRJNA316664	GCA_001618925.1	Complete	6.82774	66.1	chromosome:NZ_CP015117.1/CP015117.1		1	6261	2016-04-12 01:00:00	ftp://ftp.ncbi.nlm.nih.gov/genomes/all/GCA/001/618/925/GCA_001618925.1_ASM161892v1	ftp://ftp.ncbi.nlm.nih.gov/genomes/all/GCF/001/618/925/GCF_001618925.1_ASM161892v1
Pseudomonas aeruginosa	Bacteria;Proteobacteria;Gammaproteobacteria	ATCC 27853	SAMN03774891	PRJNA286982	GCA_001687285.1	Complete	6.83319	66.1	chromosome:NZ_CP011857.1/CP011857.1		1	6249	2016-07-19 01:00:00	ftp://ftp.ncbi.nlm.nih.gov/genomes/all/GCA/001/687/285/GCA_001687285.1_ASM168728v1	ftp://ftp.ncbi.nlm.nih.gov/genomes/all/GCF/001/687/285/GCF_001687285.1_ASM168728v1
Pseudomonas aeruginosa	Bacteria;Proteobacteria;Gammaproteobacteria	ATCC BAA-2108	SAMN26741367	PRJNA817014	GCA_022699505.1	Complete	6.38185	66.4	chromosome:NZ_CP093965.1/CP093965.1		1	5748	2022-03-27	ftp://ftp.ncbi.nlm.nih.gov/genomes/all/GCA/022/699/505/GCA_022699505.1_ASM2269950v1	ftp://ftp.ncbi.nlm.nih.gov/genomes/all/GCF/022/699/505/GCF_022699505.1_ASM2269950v1
Pseudomonas aeruginosa	Bacteria;Proteobacteria;Gammaproteobacteria	ATCC BAA-2114	SAMN26741374	PRJNA817017	GCA_022699485.1	Complete	6.2591	66.6	chromosome:NZ_CP093966.1/CP093966.1		1	5665	2022-03-27	ftp://ftp.ncbi.nlm.nih.gov/genomes/all/GCA/022/699/485/GCA_022699485.1_ASM2269948v1	ftp://ftp.ncbi.nlm.nih.gov/genomes/all/GCF/022/699/485/GCF_022699485.1_ASM2269948v1
Pseudomonas aeruginosa	Bacteria;Proteobacteria;Gammaproteobacteria	AZPAE15042	SAMN03105739	PRJNA397126	GCA_006971785.1	Complete	6.71247	66.3014	chromosome:NZ_CP041354.1/CP041354.1; plasmid pIHMA87:NZ_CP041355.1/CP041355.1		2	6113	2019-07-15 01:00:00	ftp://ftp.ncbi.nlm.nih.gov/genomes/all/GCA/006/971/785/GCA_006971785.1_ASM697178v1	ftp://ftp.ncbi.nlm.nih.gov/genomes/all/GCF/006/971/785/GCF_006971785.1_ASM697178v1
Pseudomonas aeruginosa	Bacteria;Proteobacteria;Gammaproteobacteria	B10W	SAMN05969160	PRJNA352277	GCA_001874465.1	Complete	6.72338	66.2	chromosome:NZ_CP017969.1/CP017969.1		1	6099	2016-11-10	ftp://ftp.ncbi.nlm.nih.gov/genomes/all/GCA/001/874/465/GCA_001874465.1_ASM187446v1	ftp://ftp.ncbi.nlm.nih.gov/genomes/all/GCF/001/874/465/GCF_001874465.1_ASM187446v1
Pseudomonas aeruginosa B136-33	Bacteria;Proteobacteria;Gammaproteobacteria	B136-33	SAMN02603669	PRJNA185969	GCA_000359505.1	Complete	6.42101	66.4	chromosome:NC_020912.1/CP004061.1		1	5788	2013-04-09 01:00:00	ftp://ftp.ncbi.nlm.nih.gov/genomes/all/GCA/000/359/505/GCA_000359505.1_ASM35950v1	ftp://ftp.ncbi.nlm.nih.gov/genomes/all/GCF/000/359/505/GCF_000359505.1_ASM35950v1
Pseudomonas aeruginosa	Bacteria;Proteobacteria;Gammaproteobacteria	B17416	SAMN17915141	PRJNA701855	GCA_016925455.1	Complete	6.85018	65.7879	chromosome:NZ_CP070467.1/CP070467.1; plasmid p1B17416:NZ_CP070468.1/CP070468.1; plasmid p2B17416:NZ_CP070469.1/CP070469.1; plasmid p3B17416:NZ_CP070470.1/CP070470.1		4	6157	2021-02-24	ftp://ftp.ncbi.nlm.nih.gov/genomes/all/GCA/016/925/455/GCA_016925455.1_ASM1692545v1	ftp://ftp.ncbi.nlm.nih.gov/genomes/all/GCF/016/925/455/GCF_016925455.1_ASM1692545v1
Pseudomonas aeruginosa	Bacteria;Proteobacteria;Gammaproteobacteria	B17932	SAMN10579150	PRJNA509363	GCA_003952325.1	Complete	6.74466	65.9	chromosome:NZ_CP034436.1/CP034436.1		1	5816	2018-12-18	ftp://ftp.ncbi.nlm.nih.gov/genomes/all/GCA/003/952/325/GCA_003952325.1_ASM395232v1	ftp://ftp.ncbi.nlm.nih.gov/genomes/all/GCF/003/952/325/GCF_003952325.1_ASM395232v1
Pseudomonas aeruginosa	Bacteria;Proteobacteria;Gammaproteobacteria	B17932	SAMN17915152	PRJNA701857	GCA_016925475.1	Complete	6.8502	65.7987	chromosome:NZ_CP070471.1/CP070471.1; plasmid p1B17932:NZ_CP070472.1/CP070472.1; plasmid p2B17932:NZ_CP070473.1/CP070473.1		3	6157	2021-02-24	ftp://ftp.ncbi.nlm.nih.gov/genomes/all/GCA/016/925/475/GCA_016925475.1_ASM1692547v1	ftp://ftp.ncbi.nlm.nih.gov/genomes/all/GCF/016/925/475/GCF_016925475.1_ASM1692547v1
Pseudomonas aeruginosa	Bacteria;Proteobacteria;Gammaproteobacteria	B18	SAMN15347006	PRJNA641213	GCA_013395035.1	Complete	6.49001	66.3	chromosome:NZ_CP058332.1/CP058332.1		1	5892	2020-07-09 01:00:00	ftp://ftp.ncbi.nlm.nih.gov/genomes/all/GCA/013/395/035/GCA_013395035.1_ASM1339503v1	ftp://ftp.ncbi.nlm.nih.gov/genomes/all/GCF/013/395/035/GCF_013395035.1_ASM1339503v1
Pseudomonas aeruginosa	Bacteria;Proteobacteria;Gammaproteobacteria	BA7823	SAMN10135988	PRJNA493550	GCA_003626935.2	Complete	6.87611	65.8	chromosome:NZ_CP032569.1/CP032569.2		1	5986	2018-10-07 01:00:00	ftp://ftp.ncbi.nlm.nih.gov/genomes/all/GCA/003/626/935/GCA_003626935.2_ASM362693v2	ftp://ftp.ncbi.nlm.nih.gov/genomes/all/GCF/003/626/935/GCF_003626935.1_ASM362693v2
Pseudomonas aeruginosa	Bacteria;Proteobacteria;Gammaproteobacteria	BAMCPA07-48	SAMN04893615	PRJNA319532	GCA_001632245.1	Complete	7.02155	66	chromosome:NZ_CP015377.1/CP015377.1		1	6428	2016-04-26 01:00:00	ftp://ftp.ncbi.nlm.nih.gov/genomes/all/GCA/001/632/245/GCA_001632245.1_ASM163224v1	ftp://ftp.ncbi.nlm.nih.gov/genomes/all/GCF/001/632/245/GCF_001632245.1_ASM163224v1
Pseudomonas aeruginosa	Bacteria;Proteobacteria;Gammaproteobacteria	BH9	SAMN09270621	PRJNA473307	GCA_003795165.1	Chromosome	7.19704	65.7869	chromosome:NZ_CP029713.1/CP029713.1; plasmid pBH6:NZ_CP029714.1/CP029714.1		2	6339	2018-11-19	ftp://ftp.ncbi.nlm.nih.gov/genomes/all/GCA/003/795/165/GCA_003795165.1_ASM379516v1	ftp://ftp.ncbi.nlm.nih.gov/genomes/all/GCF/003/795/165/GCF_003795165.1_ASM379516v1
Pseudomonas aeruginosa	Bacteria;Proteobacteria;Gammaproteobacteria	B-I-1	SAMN15783928	PRJNA656414	GCA_015697645.1	Complete	6.93585	66	chromosome:NZ_CP060242.1/CP060242.1		1	6338	2020-11-30	ftp://ftp.ncbi.nlm.nih.gov/genomes/all/GCA/015/697/645/GCA_015697645.1_ASM1569764v1	ftp://ftp.ncbi.nlm.nih.gov/genomes/all/GCF/015/697/645/GCF_015697645.1_ASM1569764v1
Pseudomonas aeruginosa	Bacteria;Proteobacteria;Gammaproteobacteria	C7-25	SAMEA6246859	PRJEB35547	GCA_902703215.1	Complete	6.47988	66.3	chromosome C7-25:NZ_LR739071.1/LR739071.1		1	5841	2020-01-25	ftp://ftp.ncbi.nlm.nih.gov/genomes/all/GCA/902/703/215/GCA_902703215.1_C7-25	ftp://ftp.ncbi.nlm.nih.gov/genomes/all/GCF/902/703/215/GCF_902703215.1_C7-25
Pseudomonas aeruginosa c7447m	Bacteria;Proteobacteria;Gammaproteobacteria	C7447m	SAMN02603588	PRJNA209859	GCA_000468935.1	Chromosome	6.2623	66.5	chromosome:NC_022360.1/CP006728.1		1	5608	2013-09-16 01:00:00	ftp://ftp.ncbi.nlm.nih.gov/genomes/all/GCA/000/468/935/GCA_000468935.1_ASM46893v1	ftp://ftp.ncbi.nlm.nih.gov/genomes/all/GCF/000/468/935/GCF_000468935.2_ASM46893v1
Pseudomonas aeruginosa	Bacteria;Proteobacteria;Gammaproteobacteria	C79	SAMN11836198	PRJNA544424	GCA_007833895.1	Complete	6.79633	66.0527	chromosome:NZ_CP040684.1/CP040684.1; plasmid p1:NZ_CP040685.1/CP040685.1		2	6162	2019-08-05 01:00:00	ftp://ftp.ncbi.nlm.nih.gov/genomes/all/GCA/007/833/895/GCA_007833895.1_ASM783389v1	ftp://ftp.ncbi.nlm.nih.gov/genomes/all/GCF/007/833/895/GCF_007833895.1_ASM783389v1
Pseudomonas aeruginosa	Bacteria;Proteobacteria;Gammaproteobacteria	Carb01 63	SAMN03389320	PRJNA281807	GCA_000981825.1	Complete	7.49759	65.6	chromosome:NZ_CP011317.1/CP011317.1		1	6967	2015-04-29 01:00:00	ftp://ftp.ncbi.nlm.nih.gov/genomes/all/GCA/000/981/825/GCA_000981825.1_ASM98182v1	ftp://ftp.ncbi.nlm.nih.gov/genomes/all/GCF/000/981/825/GCF_000981825.1_ASM98182v1
Pseudomonas aeruginosa	Bacteria;Proteobacteria;Gammaproteobacteria	Cas9_1	SAMN13577965	PRJNA595961	GCA_009800105.1	Chromosome	6.26442	66.5	chromosome:NZ_CP047067.1/CP047067.1		1	5647	2019-12-26	ftp://ftp.ncbi.nlm.nih.gov/genomes/all/GCA/009/800/105/GCA_009800105.1_ASM980010v1	ftp://ftp.ncbi.nlm.nih.gov/genomes/all/GCF/009/800/105/GCF_009800105.1_ASM980010v1
Pseudomonas aeruginosa	Bacteria;Proteobacteria;Gammaproteobacteria	Cas9_2	SAMN13577966	PRJNA595961	GCA_009800125.1	Chromosome	6.26442	66.5	chromosome:NZ_CP047068.1/CP047068.1		1	5653	2019-12-26	ftp://ftp.ncbi.nlm.nih.gov/genomes/all/GCA/009/800/125/GCA_009800125.1_ASM980012v1	ftp://ftp.ncbi.nlm.nih.gov/genomes/all/GCF/009/800/125/GCF_009800125.1_ASM980012v1
Pseudomonas aeruginosa	Bacteria;Proteobacteria;Gammaproteobacteria	CCBH28525	SAMN19287564	PRJNA677881	GCA_018598285.3	Complete	7.02137	65.9373	chromosome:NZ_CP086064.1/CP086064.1; plasmid pCCBH28525_KPC:NZ_CP086065.1/CP086065.1		2	6518	2021-11-01	ftp://ftp.ncbi.nlm.nih.gov/genomes/all/GCA/018/598/285/GCA_018598285.3_ASM1859828v3	ftp://ftp.ncbi.nlm.nih.gov/genomes/all/GCF/018/598/285/GCF_018598285.3_ASM1859828v3
Pseudomonas aeruginosa	Bacteria;Proteobacteria;Gammaproteobacteria	CCBH4851	SAMN02947975	PRJNA257157	GCA_000763245.3	Complete	6.83426	66.1	chromosome:NZ_CP021380.2/CP021380.2		1	6263	2017-05-19 01:00:00	ftp://ftp.ncbi.nlm.nih.gov/genomes/all/GCA/000/763/245/GCA_000763245.3_ASM76324v3	ftp://ftp.ncbi.nlm.nih.gov/genomes/all/GCF/000/763/245/GCF_000763245.3_ASM76324v3
Pseudomonas aeruginosa	Bacteria;Proteobacteria;Gammaproteobacteria	CCUG 51971	SAMN12634799	PRJNA305687	GCA_008195485.1	Complete	7.0128	66.1	chromosome:NZ_CP043328.1/CP043328.1		1	6457	2019-09-02 01:00:00	ftp://ftp.ncbi.nlm.nih.gov/genomes/all/GCA/008/195/485/GCA_008195485.1_ASM819548v1	ftp://ftp.ncbi.nlm.nih.gov/genomes/all/GCF/008/195/485/GCF_008195485.1_ASM819548v1
Pseudomonas aeruginosa	Bacteria;Proteobacteria;Gammaproteobacteria	CCUG 70744	SAMN07602569	PRJNA401330	GCA_003194245.1	Complete	6.85923	66	chromosome:NZ_CP023255.1/CP023255.1		1	6295	2018-06-06 01:00:00	ftp://ftp.ncbi.nlm.nih.gov/genomes/all/GCA/003/194/245/GCA_003194245.1_ASM319424v1	ftp://ftp.ncbi.nlm.nih.gov/genomes/all/GCF/003/194/245/GCF_003194245.1_ASM319424v1
Pseudomonas aeruginosa	Bacteria;Proteobacteria;Gammaproteobacteria	CDN118	SAMN15084586	PRJNA636792	GCA_013347245.1	Complete	6.83239	66.1	chromosome:NZ_CP054591.1/CP054591.1		1	6211	2020-06-16 01:00:00	ftp://ftp.ncbi.nlm.nih.gov/genomes/all/GCA/013/347/245/GCA_013347245.1_ASM1334724v1	ftp://ftp.ncbi.nlm.nih.gov/genomes/all/GCF/013/347/245/GCF_013347245.1_ASM1334724v1
Pseudomonas aeruginosa	Bacteria;Proteobacteria;Gammaproteobacteria	CDN129	SAMN15336737	PRJNA640884	GCA_013376775.1	Complete	6.77063	66.1	chromosome:NZ_CP056774.1/CP056774.1		1	6152	2020-06-30 01:00:00	ftp://ftp.ncbi.nlm.nih.gov/genomes/all/GCA/013/376/775/GCA_013376775.1_ASM1337677v1	ftp://ftp.ncbi.nlm.nih.gov/genomes/all/GCF/013/376/775/GCF_013376775.1_ASM1337677v1
Pseudomonas aeruginosa	Bacteria;Proteobacteria;Gammaproteobacteria	CF39S	SAMN13226654	PRJNA588088	GCA_011466835.1	Complete	7.26655	65.5809	chromosome:NZ_CP045916.1/CP045916.1; plasmid pCF39S:NZ_CP045917.1/CP045917.1		2	6701	2020-03-19	ftp://ftp.ncbi.nlm.nih.gov/genomes/all/GCA/011/466/835/GCA_011466835.1_ASM1146683v1	ftp://ftp.ncbi.nlm.nih.gov/genomes/all/GCF/011/466/835/GCF_011466835.1_ASM1146683v1
Pseudomonas aeruginosa	Bacteria;Proteobacteria;Gammaproteobacteria	CFSAN084950	SAMN10574818	PRJNA541977	GCA_009648875.1	Complete	6.44192	66.3	chromosome:NZ_CP045768.1/CP045768.1		1	5791	2019-11-11	ftp://ftp.ncbi.nlm.nih.gov/genomes/all/GCA/009/648/875/GCA_009648875.1_ASM964887v1	ftp://ftp.ncbi.nlm.nih.gov/genomes/all/GCF/009/648/875/GCF_009648875.1_ASM964887v1
Pseudomonas aeruginosa	Bacteria;Proteobacteria;Gammaproteobacteria	CHA	SAMN14352264	PRJNA611939	GCA_022870565.1	Complete	6.53605	66.3	chromosome:NZ_CP050149.1/CP050149.1		1	5927	2022-04-11 01:00:00	ftp://ftp.ncbi.nlm.nih.gov/genomes/all/GCA/022/870/565/GCA_022870565.1_ASM2287056v1	ftp://ftp.ncbi.nlm.nih.gov/genomes/all/GCF/022/870/565/GCF_022870565.1_ASM2287056v1
Pseudomonas aeruginosa	Bacteria;Proteobacteria;Gammaproteobacteria	C-I-1	SAMN15783929	PRJNA656414	GCA_015697605.1	Complete	6.32539	66.5	chromosome:NZ_CP060241.1/CP060241.1		1	5710	2020-11-30	ftp://ftp.ncbi.nlm.nih.gov/genomes/all/GCA/015/697/605/GCA_015697605.1_ASM1569760v1	ftp://ftp.ncbi.nlm.nih.gov/genomes/all/GCF/015/697/605/GCF_015697605.1_ASM1569760v1
Pseudomonas aeruginosa CI27	Bacteria;Proteobacteria;Gammaproteobacteria	CI27	SAMN13781155	PRJNA600039	GCA_022810825.1	Complete	6.87817	66	chromosome:NZ_CP047643.1/CP047643.1		1	6318	2022-04-04 01:00:00	ftp://ftp.ncbi.nlm.nih.gov/genomes/all/GCA/022/810/825/GCA_022810825.1_ASM2281082v1	ftp://ftp.ncbi.nlm.nih.gov/genomes/all/GCF/022/810/825/GCF_022810825.1_ASM2281082v1
Pseudomonas aeruginosa	Bacteria;Proteobacteria;Gammaproteobacteria	CMC-097	SAMN15950776	PRJNA660482	GCA_016064595.1	Complete	7.04406	66.1	chromosome:NZ_CP065848.1/CP065848.1		1	6474	2020-12-15	ftp://ftp.ncbi.nlm.nih.gov/genomes/all/GCA/016/064/595/GCA_016064595.1_ASM1606459v1	ftp://ftp.ncbi.nlm.nih.gov/genomes/all/GCF/016/064/595/GCF_016064595.1_ASM1606459v1
Pseudomonas aeruginosa	Bacteria;Proteobacteria;Gammaproteobacteria	CMC-115	SAMN13451386	PRJNA593818	GCA_012276675.1	Complete	6.37526	66.4	chromosome:NZ_CP046602.1/CP046602.1		1	5776	2020-04-13 01:00:00	ftp://ftp.ncbi.nlm.nih.gov/genomes/all/GCA/012/276/675/GCA_012276675.1_ASM1227667v1	ftp://ftp.ncbi.nlm.nih.gov/genomes/all/GCF/012/276/675/GCF_012276675.1_ASM1227667v1
Pseudomonas aeruginosa	Bacteria;Proteobacteria;Gammaproteobacteria	CR1	SAMN06673526	PRJNA381281	GCA_003025345.2	Complete	6.16486	66.8415	chromosome:NZ_CP020560.1/CP020560.1; plasmid pCR1:NZ_CP020561.2/CP020561.2		2	5483	2018-03-30 01:00:00	ftp://ftp.ncbi.nlm.nih.gov/genomes/all/GCA/003/025/345/GCA_003025345.2_ASM302534v2	ftp://ftp.ncbi.nlm.nih.gov/genomes/all/GCF/003/025/345/GCF_003025345.2_ASM302534v2
Pseudomonas aeruginosa	Bacteria;Proteobacteria;Gammaproteobacteria	delta10	SAMN13577964	PRJNA595961	GCA_009800085.1	Chromosome	6.26443	64.2	chromosome:NZ_CP047066.1/CP047066.1		1	4964	2019-12-26	ftp://ftp.ncbi.nlm.nih.gov/genomes/all/GCA/009/800/085/GCA_009800085.1_ASM980008v1	ftp://ftp.ncbi.nlm.nih.gov/genomes/all/GCF/009/800/085/GCF_009800085.1_ASM980008v1
Pseudomonas aeruginosa	Bacteria;Proteobacteria;Gammaproteobacteria	delta6_2	SAMN13577959	PRJNA595961	GCA_009799985.1	Chromosome	6.2644	65.1	chromosome:NZ_CP047061.1/CP047061.1		1	5221	2019-12-26	ftp://ftp.ncbi.nlm.nih.gov/genomes/all/GCA/009/799/985/GCA_009799985.1_ASM979998v1	ftp://ftp.ncbi.nlm.nih.gov/genomes/all/GCF/009/799/985/GCF_009799985.1_ASM979998v1
Pseudomonas aeruginosa	Bacteria;Proteobacteria;Gammaproteobacteria	delta6_3	SAMN13577960	PRJNA595961	GCA_009800005.1	Chromosome	6.2644	64.8	chromosome:NZ_CP047062.1/CP047062.1		1	5179	2019-12-26	ftp://ftp.ncbi.nlm.nih.gov/genomes/all/GCA/009/800/005/GCA_009800005.1_ASM980000v1	ftp://ftp.ncbi.nlm.nih.gov/genomes/all/GCF/009/800/005/GCF_009800005.1_ASM980000v1
Pseudomonas aeruginosa	Bacteria;Proteobacteria;Gammaproteobacteria	delta6_4	SAMN13577961	PRJNA595961	GCA_009800025.1	Chromosome	6.26441	65.3	chromosome:NZ_CP047063.1/CP047063.1		1	5288	2019-12-26	ftp://ftp.ncbi.nlm.nih.gov/genomes/all/GCA/009/800/025/GCA_009800025.1_ASM980002v1	ftp://ftp.ncbi.nlm.nih.gov/genomes/all/GCF/009/800/025/GCF_009800025.1_ASM980002v1
Pseudomonas aeruginosa	Bacteria;Proteobacteria;Gammaproteobacteria	delta6_5	SAMN13577962	PRJNA595961	GCA_009800045.1	Chromosome	6.26442	64.8	chromosome:NZ_CP047064.1/CP047064.1		1	5146	2019-12-26	ftp://ftp.ncbi.nlm.nih.gov/genomes/all/GCA/009/800/045/GCA_009800045.1_ASM980004v1	ftp://ftp.ncbi.nlm.nih.gov/genomes/all/GCF/009/800/045/GCF_009800045.1_ASM980004v1
Pseudomonas aeruginosa	Bacteria;Proteobacteria;Gammaproteobacteria	delta6_6	SAMN13577963	PRJNA595961	GCA_009800065.1	Chromosome	6.26441	65.3	chromosome:NZ_CP047065.1/CP047065.1		1	5298	2019-12-26	ftp://ftp.ncbi.nlm.nih.gov/genomes/all/GCA/009/800/065/GCA_009800065.1_ASM980006v1	ftp://ftp.ncbi.nlm.nih.gov/genomes/all/GCF/009/800/065/GCF_009800065.1_ASM980006v1
Pseudomonas aeruginosa DHS01	Bacteria;Proteobacteria;Gammaproteobacteria	DHS01	SAMN02383553	PRJNA224149	GCA_000496455.2	Complete	7.05575	65.8	chromosome:NZ_CP013993.1/CP013993.1		1	6602	2016-01-25	ftp://ftp.ncbi.nlm.nih.gov/genomes/all/GCA/000/496/455/GCA_000496455.2_ASM49645v2	ftp://ftp.ncbi.nlm.nih.gov/genomes/all/GCF/000/496/455/GCF_000496455.2_ASM49645v2
Pseudomonas aeruginosa	Bacteria;Proteobacteria;Gammaproteobacteria	DJ06	SAMN20519545	PRJNA751483	GCA_019466095.1	Complete	6.49003	66.3	chromosome:NZ_CP080511.1/CP080511.1		1	5904	2021-08-09 01:00:00	ftp://ftp.ncbi.nlm.nih.gov/genomes/all/GCA/019/466/095/GCA_019466095.1_ASM1946609v1	ftp://ftp.ncbi.nlm.nih.gov/genomes/all/GCF/019/466/095/GCF_019466095.1_ASM1946609v1
Pseudomonas aeruginosa DK1	Bacteria;Proteobacteria;Gammaproteobacteria	DK1 substr. NH57388A	SAMEA3484633	PRJEB9823	GCA_900069025.1	Complete	6.21253	66.6	chromosome I:NZ_LN870292.1/LN870292.1		1	5595	2015-11-03	ftp://ftp.ncbi.nlm.nih.gov/genomes/all/GCA/900/069/025/GCA_900069025.1_ASM90006902v1	ftp://ftp.ncbi.nlm.nih.gov/genomes/all/GCF/900/069/025/GCF_900069025.1_ASM90006902v1
Pseudomonas aeruginosa DK2	Bacteria;Proteobacteria;Gammaproteobacteria	DK2	SAMN02603895	PRJNA73815	GCA_000271365.1	Complete	6.40266	66.3	chromosome:NC_018080.1/CP003149.1		1	5787	2012-06-20 01:00:00	ftp://ftp.ncbi.nlm.nih.gov/genomes/all/GCA/000/271/365/GCA_000271365.1_ASM27136v1	ftp://ftp.ncbi.nlm.nih.gov/genomes/all/GCF/000/271/365/GCF_000271365.1_ASM27136v1
Pseudomonas aeruginosa	Bacteria;Proteobacteria;Gammaproteobacteria	DL201330	SAMN15166411	PRJNA638052	GCA_016134915.1	Complete	6.55268	66.1	chromosome:NZ_CP054623.1/CP054623.1		1	5949	2020-12-21	ftp://ftp.ncbi.nlm.nih.gov/genomes/all/GCA/016/134/915/GCA_016134915.1_ASM1613491v1	ftp://ftp.ncbi.nlm.nih.gov/genomes/all/GCF/016/134/915/GCF_016134915.1_ASM1613491v1
Pseudomonas aeruginosa	Bacteria;Proteobacteria;Gammaproteobacteria	DL201330	SAMN15195796	PRJNA638475	GCA_021497285.1	Complete	6.55268	66.1	chromosome:NZ_CP054786.1/CP054786.1		1	5949	2022-01-18	ftp://ftp.ncbi.nlm.nih.gov/genomes/all/GCA/021/497/285/GCA_021497285.1_ASM2149728v1	ftp://ftp.ncbi.nlm.nih.gov/genomes/all/GCF/021/497/285/GCF_021497285.1_ASM2149728v1
Pseudomonas aeruginosa	Bacteria;Proteobacteria;Gammaproteobacteria	DN1	SAMN05717682	PRJNA341318	GCA_001722005.2	Complete	6.95925	65.8714	chromosome:NZ_CP017099.1/CP017099.1; plasmid unnamed1:NZ_CP018048.1/CP018048.1		2	6441	2016-09-08 01:00:00	ftp://ftp.ncbi.nlm.nih.gov/genomes/all/GCA/001/722/005/GCA_001722005.2_ASM172200v2	ftp://ftp.ncbi.nlm.nih.gov/genomes/all/GCF/001/722/005/GCF_001722005.2_ASM172200v2
Pseudomonas aeruginosa DSM 50071 = NBRC 12689	Bacteria;Proteobacteria;Gammaproteobacteria	DSM 50071	SAMN03761153	PRJNA285827	GCA_001045685.1	Complete	6.31705	66.5	chromosome:NZ_CP012001.1/CP012001.1		1	5731	2015-07-02 01:00:00	ftp://ftp.ncbi.nlm.nih.gov/genomes/all/GCA/001/045/685/GCA_001045685.1_ASM104568v1	ftp://ftp.ncbi.nlm.nih.gov/genomes/all/GCF/001/045/685/GCF_001045685.1_ASM104568v1
Pseudomonas aeruginosa	Bacteria;Proteobacteria;Gammaproteobacteria	DVT401	SAMN14271758	PRJNA610040	GCA_013343575.1	Complete	6.5576	66.3	chromosome:NZ_CP050335.1/CP050335.1		1	5959	2020-06-15 01:00:00	ftp://ftp.ncbi.nlm.nih.gov/genomes/all/GCA/013/343/575/GCA_013343575.1_ASM1334357v1	ftp://ftp.ncbi.nlm.nih.gov/genomes/all/GCF/013/343/575/GCF_013343575.1_ASM1334357v1
Pseudomonas aeruginosa	Bacteria;Proteobacteria;Gammaproteobacteria	DVT410	SAMN14271760	PRJNA610040	GCA_013343555.1	Complete	6.22993	66.5	chromosome:NZ_CP050334.1/CP050334.1		1	5577	2020-06-15 01:00:00	ftp://ftp.ncbi.nlm.nih.gov/genomes/all/GCA/013/343/555/GCA_013343555.1_ASM1334355v1	ftp://ftp.ncbi.nlm.nih.gov/genomes/all/GCF/013/343/555/GCF_013343555.1_ASM1334355v1
Pseudomonas aeruginosa	Bacteria;Proteobacteria;Gammaproteobacteria	DVT412	SAMN14271762	PRJNA610040	GCA_013343535.1	Complete	6.39492	66.4	chromosome:NZ_CP050333.1/CP050333.1		1	5764	2020-06-15 01:00:00	ftp://ftp.ncbi.nlm.nih.gov/genomes/all/GCA/013/343/535/GCA_013343535.1_ASM1334353v1	ftp://ftp.ncbi.nlm.nih.gov/genomes/all/GCF/013/343/535/GCF_013343535.1_ASM1334353v1
Pseudomonas aeruginosa	Bacteria;Proteobacteria;Gammaproteobacteria	DVT413	SAMN14271763	PRJNA610040	GCA_013343515.1	Complete	6.9306	66.1	chromosome:NZ_CP050332.1/CP050332.1		1	6357	2020-06-15 01:00:00	ftp://ftp.ncbi.nlm.nih.gov/genomes/all/GCA/013/343/515/GCA_013343515.1_ASM1334351v1	ftp://ftp.ncbi.nlm.nih.gov/genomes/all/GCF/013/343/515/GCF_013343515.1_ASM1334351v1
Pseudomonas aeruginosa	Bacteria;Proteobacteria;Gammaproteobacteria	DVT414	SAMN14271764	PRJNA610040	GCA_013343495.1	Complete	6.52248	66.3	chromosome:NZ_CP050331.1/CP050331.1		1	5914	2020-06-15 01:00:00	ftp://ftp.ncbi.nlm.nih.gov/genomes/all/GCA/013/343/495/GCA_013343495.1_ASM1334349v1	ftp://ftp.ncbi.nlm.nih.gov/genomes/all/GCF/013/343/495/GCF_013343495.1_ASM1334349v1
Pseudomonas aeruginosa	Bacteria;Proteobacteria;Gammaproteobacteria	DVT417	SAMN14271767	PRJNA610040	GCA_013343455.1	Complete	6.29801	66.5	chromosome:NZ_CP050329.1/CP050329.1		1	5647	2020-06-15 01:00:00	ftp://ftp.ncbi.nlm.nih.gov/genomes/all/GCA/013/343/455/GCA_013343455.1_ASM1334345v1	ftp://ftp.ncbi.nlm.nih.gov/genomes/all/GCF/013/343/455/GCF_013343455.1_ASM1334345v1
Pseudomonas aeruginosa	Bacteria;Proteobacteria;Gammaproteobacteria	DVT419	SAMN14271769	PRJNA610040	GCA_013343435.1	Complete	6.05204	66.3	chromosome:NZ_CP050328.1/CP050328.1		1	5526	2020-06-15 01:00:00	ftp://ftp.ncbi.nlm.nih.gov/genomes/all/GCA/013/343/435/GCA_013343435.1_ASM1334343v1	ftp://ftp.ncbi.nlm.nih.gov/genomes/all/GCF/013/343/435/GCF_013343435.1_ASM1334343v1
Pseudomonas aeruginosa	Bacteria;Proteobacteria;Gammaproteobacteria	DVT421	SAMN14271770	PRJNA610040	GCA_013343415.1	Complete	6.06526	66.5	chromosome:NZ_CP050327.1/CP050327.1		1	5344	2020-06-15 01:00:00	ftp://ftp.ncbi.nlm.nih.gov/genomes/all/GCA/013/343/415/GCA_013343415.1_ASM1334341v1	ftp://ftp.ncbi.nlm.nih.gov/genomes/all/GCF/013/343/415/GCF_013343415.1_ASM1334341v1
Pseudomonas aeruginosa	Bacteria;Proteobacteria;Gammaproteobacteria	DVT423	SAMN14271772	PRJNA610040	GCA_013343395.1	Complete	6.71624	66.2	chromosome:NZ_CP050326.1/CP050326.1		1	6107	2020-06-15 01:00:00	ftp://ftp.ncbi.nlm.nih.gov/genomes/all/GCA/013/343/395/GCA_013343395.1_ASM1334339v1	ftp://ftp.ncbi.nlm.nih.gov/genomes/all/GCF/013/343/395/GCF_013343395.1_ASM1334339v1
Pseudomonas aeruginosa	Bacteria;Proteobacteria;Gammaproteobacteria	DVT425	SAMN14271773	PRJNA610040	GCA_013343375.1	Complete	6.50694	66.4	chromosome:NZ_CP050325.1/CP050325.1		1	5905	2020-06-15 01:00:00	ftp://ftp.ncbi.nlm.nih.gov/genomes/all/GCA/013/343/375/GCA_013343375.1_ASM1334337v1	ftp://ftp.ncbi.nlm.nih.gov/genomes/all/GCF/013/343/375/GCF_013343375.1_ASM1334337v1
Pseudomonas aeruginosa	Bacteria;Proteobacteria;Gammaproteobacteria	DVT427	SAMN14271775	PRJNA610040	GCA_013343355.1	Complete	6.41492	66.4	chromosome:NZ_CP050324.1/CP050324.1		1	5784	2020-06-15 01:00:00	ftp://ftp.ncbi.nlm.nih.gov/genomes/all/GCA/013/343/355/GCA_013343355.1_ASM1334335v1	ftp://ftp.ncbi.nlm.nih.gov/genomes/all/GCF/013/343/355/GCF_013343355.1_ASM1334335v1
Pseudomonas aeruginosa	Bacteria;Proteobacteria;Gammaproteobacteria	DVT429	SAMN14271777	PRJNA610040	GCA_013343335.1	Complete	6.80522	66.2	chromosome:NZ_CP050323.1/CP050323.1		1	6295	2020-06-15 01:00:00	ftp://ftp.ncbi.nlm.nih.gov/genomes/all/GCA/013/343/335/GCA_013343335.1_ASM1334333v1	ftp://ftp.ncbi.nlm.nih.gov/genomes/all/GCF/013/343/335/GCF_013343335.1_ASM1334333v1
Pseudomonas aeruginosa	Bacteria;Proteobacteria;Gammaproteobacteria	DVT729	SAMN14271780	PRJNA610040	GCA_013343315.1	Complete	6.54669	66.4	chromosome:NZ_CP050322.1/CP050322.1		1	5835	2020-06-15 01:00:00	ftp://ftp.ncbi.nlm.nih.gov/genomes/all/GCA/013/343/315/GCA_013343315.1_ASM1334331v1	ftp://ftp.ncbi.nlm.nih.gov/genomes/all/GCF/013/343/315/GCF_013343315.1_ASM1334331v1
Pseudomonas aeruginosa	Bacteria;Proteobacteria;Gammaproteobacteria	DVT779	SAMN14271766	PRJNA610040	GCA_013343475.1	Complete	6.38689	66.4	chromosome:NZ_CP050330.1/CP050330.1		1	5782	2020-06-15 01:00:00	ftp://ftp.ncbi.nlm.nih.gov/genomes/all/GCA/013/343/475/GCA_013343475.1_ASM1334347v1	ftp://ftp.ncbi.nlm.nih.gov/genomes/all/GCF/013/343/475/GCF_013343475.1_ASM1334347v1
Pseudomonas aeruginosa	Bacteria;Proteobacteria;Gammaproteobacteria	E01	SAMN13234648	PRJNA588274	GCA_021513635.1	Complete	6.3159	66.4	chromosome:NZ_CP069336.1/CP069336.1		1	5694	2022-01-19	ftp://ftp.ncbi.nlm.nih.gov/genomes/all/GCA/021/513/635/GCA_021513635.1_ASM2151363v1	ftp://ftp.ncbi.nlm.nih.gov/genomes/all/GCF/021/513/635/GCF_021513635.1_ASM2151363v1
Pseudomonas aeruginosa	Bacteria;Proteobacteria;Gammaproteobacteria	E02	SAMN13234649	PRJNA588274	GCA_021513615.1	Complete	6.33012	66.4	chromosome:NZ_CP069335.1/CP069335.1		1	5711	2022-01-19	ftp://ftp.ncbi.nlm.nih.gov/genomes/all/GCA/021/513/615/GCA_021513615.1_ASM2151361v1	ftp://ftp.ncbi.nlm.nih.gov/genomes/all/GCF/021/513/615/GCF_021513615.1_ASM2151361v1
Pseudomonas aeruginosa	Bacteria;Proteobacteria;Gammaproteobacteria	E03	SAMN13234650	PRJNA588274	GCA_021513595.1	Complete	6.3159	66.4	chromosome:NZ_CP069334.1/CP069334.1		1	5693	2022-01-19	ftp://ftp.ncbi.nlm.nih.gov/genomes/all/GCA/021/513/595/GCA_021513595.1_ASM2151359v1	ftp://ftp.ncbi.nlm.nih.gov/genomes/all/GCF/021/513/595/GCF_021513595.1_ASM2151359v1
Pseudomonas aeruginosa	Bacteria;Proteobacteria;Gammaproteobacteria	E04	SAMN13234651	PRJNA588274	GCA_021513675.1	Complete	6.40756	66.5	chromosome:NZ_CP069337.1/CP069337.1		1	5801	2022-01-19	ftp://ftp.ncbi.nlm.nih.gov/genomes/all/GCA/021/513/675/GCA_021513675.1_ASM2151367v1	ftp://ftp.ncbi.nlm.nih.gov/genomes/all/GCF/021/513/675/GCF_021513675.1_ASM2151367v1
Pseudomonas aeruginosa	Bacteria;Proteobacteria;Gammaproteobacteria	E104	SAMN26565086	PRJNA784987	GCA_022638055.1	Complete	6.68045	66.3	chromosome:NZ_CP093355.1/CP093355.1		1	6099	2022-03-21	ftp://ftp.ncbi.nlm.nih.gov/genomes/all/GCA/022/638/055/GCA_022638055.1_ASM2263805v1	ftp://ftp.ncbi.nlm.nih.gov/genomes/all/GCF/022/638/055/GCF_022638055.1_ASM2263805v1
Pseudomonas aeruginosa	Bacteria;Proteobacteria;Gammaproteobacteria	E113	SAMN26564916	PRJNA814681	GCA_022637915.1	Complete	6.86484	65.9	chromosome:NZ_CP093354.1/CP093354.1		1	6231	2022-03-21	ftp://ftp.ncbi.nlm.nih.gov/genomes/all/GCA/022/637/915/GCA_022637915.1_ASM2263791v1	ftp://ftp.ncbi.nlm.nih.gov/genomes/all/GCF/022/637/915/GCF_022637915.1_ASM2263791v1
Pseudomonas aeruginosa	Bacteria;Proteobacteria;Gammaproteobacteria	E125	SAMN26565087	PRJNA814691	GCA_022649105.1	Complete	6.89581	66.2	chromosome:NZ_CP093356.1/CP093356.1		1	6324	2022-03-21	ftp://ftp.ncbi.nlm.nih.gov/genomes/all/GCA/022/649/105/GCA_022649105.1_ASM2264910v1	ftp://ftp.ncbi.nlm.nih.gov/genomes/all/GCF/022/649/105/GCF_022649105.1_ASM2264910v1
Pseudomonas aeruginosa	Bacteria;Proteobacteria;Gammaproteobacteria	E131	SAMN26565131	PRJNA814694	GCA_022638175.1	Complete	6.66669	66.3	chromosome:NZ_CP093357.1/CP093357.1		1	6056	2022-03-21	ftp://ftp.ncbi.nlm.nih.gov/genomes/all/GCA/022/638/175/GCA_022638175.1_ASM2263817v1	ftp://ftp.ncbi.nlm.nih.gov/genomes/all/GCF/022/638/175/GCF_022638175.1_ASM2263817v1
Pseudomonas aeruginosa	Bacteria;Proteobacteria;Gammaproteobacteria	E167	SAMN26565253	PRJNA814703	GCA_022649245.1	Complete	6.87932	66.1524	chromosome:NZ_CP093358.1/CP093358.1; plasmid pCFE167:NZ_CP093359.1/CP093359.1		2	6324	2022-03-21	ftp://ftp.ncbi.nlm.nih.gov/genomes/all/GCA/022/649/245/GCA_022649245.1_ASM2264924v1	ftp://ftp.ncbi.nlm.nih.gov/genomes/all/GCF/022/649/245/GCF_022649245.1_ASM2264924v1
Pseudomonas aeruginosa	Bacteria;Proteobacteria;Gammaproteobacteria	E6130952	SAMN06349407	PRJNA376024	GCA_002085755.1	Complete	7.07741	65.8763	chromosome:NZ_CP020603.1/CP020603.1; plasmid pJHX613:NZ_CP020602.1/CP020602.1		2	6545	2017-04-11 01:00:00	ftp://ftp.ncbi.nlm.nih.gov/genomes/all/GCA/002/085/755/GCA_002085755.1_ASM208575v1	ftp://ftp.ncbi.nlm.nih.gov/genomes/all/GCF/002/085/755/GCF_002085755.1_ASM208575v1
Pseudomonas aeruginosa	Bacteria;Proteobacteria;Gammaproteobacteria	E80	SAMN09407355	PRJNA475978	GCA_004291075.1	Complete	6.81914	66.1	chromosome:NZ_CP031677.1/CP031677.1		1	6220	2019-02-22	ftp://ftp.ncbi.nlm.nih.gov/genomes/all/GCA/004/291/075/GCA_004291075.1_ASM429107v1	ftp://ftp.ncbi.nlm.nih.gov/genomes/all/GCF/004/291/075/GCF_004291075.1_ASM429107v1
Pseudomonas aeruginosa	Bacteria;Proteobacteria;Gammaproteobacteria	E90	SAMN12561707	PRJNA559863	GCA_008705235.1	Complete	6.81313	66.2	chromosome:NZ_CP044006.1/CP044006.1		1	6221	2019-09-24 01:00:00	ftp://ftp.ncbi.nlm.nih.gov/genomes/all/GCA/008/705/235/GCA_008705235.1_ASM870523v1	ftp://ftp.ncbi.nlm.nih.gov/genomes/all/GCF/008/705/235/GCF_008705235.1_ASM870523v1
Pseudomonas aeruginosa C-NN2	Bacteria;Proteobacteria;Gammaproteobacteria	early isolate NN2 (clone C)	SAMEA104083446	PRJEB5222	GCA_900185255.1	Complete	6.90297	66.1	chromosome I:NZ_LT883143.1/LT883143.1		1	6288	2017-06-09 01:00:00	ftp://ftp.ncbi.nlm.nih.gov/genomes/all/GCA/900/185/255/GCA_900185255.1_NN2	ftp://ftp.ncbi.nlm.nih.gov/genomes/all/GCF/900/185/255/GCF_900185255.1_NN2
Pseudomonas aeruginosa	Bacteria;Proteobacteria;Gammaproteobacteria	Environ_1	SAMN13577967	PRJNA595961	GCA_009800145.1	Chromosome	6.12981	66.6	chromosome:NZ_CP047069.1/CP047069.1		1	5471	2019-12-26	ftp://ftp.ncbi.nlm.nih.gov/genomes/all/GCA/009/800/145/GCA_009800145.1_ASM980014v1	ftp://ftp.ncbi.nlm.nih.gov/genomes/all/GCF/009/800/145/GCF_009800145.1_ASM980014v1
Pseudomonas aeruginosa	Bacteria;Proteobacteria;Gammaproteobacteria	Environ_2	SAMN13577968	PRJNA595961	GCA_009800165.1	Chromosome	6.26435	66.2	chromosome:NZ_CP047070.1/CP047070.1		1	5487	2019-12-26	ftp://ftp.ncbi.nlm.nih.gov/genomes/all/GCA/009/800/165/GCA_009800165.1_ASM980016v1	ftp://ftp.ncbi.nlm.nih.gov/genomes/all/GCF/009/800/165/GCF_009800165.1_ASM980016v1
Pseudomonas aeruginosa	Bacteria;Proteobacteria;Gammaproteobacteria	F092021	SAMN20692924	PRJNA753283	GCA_019711215.1	Complete	6.72963	66.1321	chromosome:NZ_CP081287.1/CP081287.1; plasmid pF092021-1:NZ_CP081288.1/CP081288.1; plasmid pF092021-2:NZ_CP081289.1/CP081289.1		3	6168	2021-08-22 01:00:00	ftp://ftp.ncbi.nlm.nih.gov/genomes/all/GCA/019/711/215/GCA_019711215.1_ASM1971121v1	ftp://ftp.ncbi.nlm.nih.gov/genomes/all/GCF/019/711/215/GCF_019711215.1_ASM1971121v1
Pseudomonas aeruginosa	Bacteria;Proteobacteria;Gammaproteobacteria	F22031	SAMN02673269	PRJNA237986	GCA_000816985.1	Complete	6.6031	66.2	chromosome:NZ_CP007399.1/CP007399.1		1	5980	2015-01-09	ftp://ftp.ncbi.nlm.nih.gov/genomes/all/GCA/000/816/985/GCA_000816985.1_ASM81698v1	ftp://ftp.ncbi.nlm.nih.gov/genomes/all/GCF/000/816/985/GCF_000816985.1_ASM81698v1
Pseudomonas aeruginosa	Bacteria;Proteobacteria;Gammaproteobacteria	F23197	SAMN02894358	PRJNA253624	GCA_001516245.2	Complete	6.51734	66.2	chromosome:NZ_CP008856.2/CP008856.2		1	5840	2016-01-15	ftp://ftp.ncbi.nlm.nih.gov/genomes/all/GCA/001/516/245/GCA_001516245.2_ASM151624v2	ftp://ftp.ncbi.nlm.nih.gov/genomes/all/GCF/001/516/245/GCF_001516245.2_ASM151624v2
Pseudomonas aeruginosa	Bacteria;Proteobacteria;Gammaproteobacteria	F291007	SAMN20821254	PRJNA753283	GCA_019720875.1	Complete	6.90458	66	chromosome:NZ_CP081345.1/CP081345.1		1	6280	2021-08-23 01:00:00	ftp://ftp.ncbi.nlm.nih.gov/genomes/all/GCA/019/720/875/GCA_019720875.1_ASM1972087v1	ftp://ftp.ncbi.nlm.nih.gov/genomes/all/GCF/019/720/875/GCF_019720875.1_ASM1972087v1
Pseudomonas aeruginosa	Bacteria;Proteobacteria;Gammaproteobacteria	F30658	SAMN02894357	PRJNA253624	GCA_001516265.1	Complete	7.27326	65.8	chromosome:NZ_CP008857.1/CP008857.1		1	6623	2016-01-15	ftp://ftp.ncbi.nlm.nih.gov/genomes/all/GCA/001/516/265/GCA_001516265.1_ASM151626v1	ftp://ftp.ncbi.nlm.nih.gov/genomes/all/GCF/001/516/265/GCF_001516265.1_ASM151626v1
Pseudomonas aeruginosa	Bacteria;Proteobacteria;Gammaproteobacteria	F5677	SAMN02887043	PRJNA253624	GCA_002946935.1	Complete	6.64523	65.9	chromosome:NZ_CP026680.1/CP026680.1		1	6072	2018-02-17	ftp://ftp.ncbi.nlm.nih.gov/genomes/all/GCA/002/946/935/GCA_002946935.1_ASM294693v1	ftp://ftp.ncbi.nlm.nih.gov/genomes/all/GCF/002/946/935/GCF_002946935.1_ASM294693v1
Pseudomonas aeruginosa	Bacteria;Proteobacteria;Gammaproteobacteria	F63912	SAMN02894356	PRJNA253624	GCA_001594325.2	Complete	6.61877	66.3	chromosome:NZ_CP008858.2/CP008858.2		1	6079	2016-01-15	ftp://ftp.ncbi.nlm.nih.gov/genomes/all/GCA/001/594/325/GCA_001594325.2_ASM159432v2	ftp://ftp.ncbi.nlm.nih.gov/genomes/all/GCF/001/594/325/GCF_001594325.2_ASM159432v2
Pseudomonas aeruginosa	Bacteria;Proteobacteria;Gammaproteobacteria	F9670	SAMN02894359	PRJNA253624	GCA_001542835.1	Complete	6.79435	66.1	chromosome:NZ_CP008873.1/CP008873.1		1	5946	2016-01-29	ftp://ftp.ncbi.nlm.nih.gov/genomes/all/GCA/001/542/835/GCA_001542835.1_ASM154283v1	ftp://ftp.ncbi.nlm.nih.gov/genomes/all/GCF/001/542/835/GCF_001542835.1_ASM154283v1
Pseudomonas aeruginosa	Bacteria;Proteobacteria;Gammaproteobacteria	F9676	SAMN03852256	PRJNA289296	GCA_001077475.1	Complete	6.36801	66.5	chromosome:NZ_CP012066.1/CP012066.1		1	5744	2015-07-13 01:00:00	ftp://ftp.ncbi.nlm.nih.gov/genomes/all/GCA/001/077/475/GCA_001077475.1_ASM107747v1	ftp://ftp.ncbi.nlm.nih.gov/genomes/all/GCF/001/077/475/GCF_001077475.1_ASM107747v1
Pseudomonas aeruginosa	Bacteria;Proteobacteria;Gammaproteobacteria	FA-HZ1	SAMN05729608	PRJNA341834	GCA_001750705.1	Complete	6.86679	66.2	chromosome:NZ_CP017353.1/CP017353.1		1	6128	2016-10-03 01:00:00	ftp://ftp.ncbi.nlm.nih.gov/genomes/all/GCA/001/750/705/GCA_001750705.1_ASM175070v1	ftp://ftp.ncbi.nlm.nih.gov/genomes/all/GCF/001/750/705/GCF_001750705.1_ASM175070v1
Pseudomonas aeruginosa	Bacteria;Proteobacteria;Gammaproteobacteria	FAHZU31	SAMN19950563	PRJNA672835	GCA_019857645.1	Complete	6.68454	66.1783	chromosome:NZ_CP078009.1/CP078009.1; plasmid p3:NZ_CP078011.1/CP078011.1; plasmid pFAHZU31-KPC:NZ_CP078010.1/CP078010.1		3	6115	2021-09-02 01:00:00	ftp://ftp.ncbi.nlm.nih.gov/genomes/all/GCA/019/857/645/GCA_019857645.1_ASM1985764v1	ftp://ftp.ncbi.nlm.nih.gov/genomes/all/GCF/019/857/645/GCF_019857645.1_ASM1985764v1
Pseudomonas aeruginosa	Bacteria;Proteobacteria;Gammaproteobacteria	FAHZU40	SAMN19950564	PRJNA672835	GCA_019857625.1	Complete	6.58824	66.1599	chromosome:NZ_CP078007.1/CP078007.1; plasmid pFAHZU40-KPC:NZ_CP078008.1/CP078008.1		2	5987	2021-09-02 01:00:00	ftp://ftp.ncbi.nlm.nih.gov/genomes/all/GCA/019/857/625/GCA_019857625.1_ASM1985762v1	ftp://ftp.ncbi.nlm.nih.gov/genomes/all/GCF/019/857/625/GCF_019857625.1_ASM1985762v1
Pseudomonas aeruginosa	Bacteria;Proteobacteria;Gammaproteobacteria	FDAARGOS_1041	SAMN16357210	PRJNA231221	GCA_016126955.1	Complete	6.84248	66.1	chromosome:NZ_CP065966.1/CP065966.1		1	6279	2020-12-20	ftp://ftp.ncbi.nlm.nih.gov/genomes/all/GCA/016/126/955/GCA_016126955.1_ASM1612695v1	ftp://ftp.ncbi.nlm.nih.gov/genomes/all/GCF/016/126/955/GCF_016126955.1_ASM1612695v1
Pseudomonas aeruginosa	Bacteria;Proteobacteria;Gammaproteobacteria	FDAARGOS_501	SAMN10163177	PRJNA231221	GCA_003812905.1	Complete	6.86584	66	chromosome:NZ_CP033843.1/CP033843.1		1	6263	2018-11-21	ftp://ftp.ncbi.nlm.nih.gov/genomes/all/GCA/003/812/905/GCA_003812905.1_ASM381290v1	ftp://ftp.ncbi.nlm.nih.gov/genomes/all/GCF/003/812/905/GCF_003812905.1_ASM381290v1
Pseudomonas aeruginosa	Bacteria;Proteobacteria;Gammaproteobacteria	FDAARGOS_505	SAMN10163199	PRJNA231221	GCA_003813005.1	Complete	7.02982	65.9	chromosome:NZ_CP033832.1/CP033832.1		1	6381	2018-11-21	ftp://ftp.ncbi.nlm.nih.gov/genomes/all/GCA/003/813/005/GCA_003813005.1_ASM381300v1	ftp://ftp.ncbi.nlm.nih.gov/genomes/all/GCF/003/813/005/GCF_003813005.1_ASM381300v1
Pseudomonas aeruginosa	Bacteria;Proteobacteria;Gammaproteobacteria	FDAARGOS_532	SAMN10163227	PRJNA231221	GCA_003812165.1	Complete	6.93125	66.0943	chromosome:NZ_CP033771.1/CP033771.1; plasmid unnamed1:NZ_CP033772.1/CP033772.1; plasmid unnamed2:NZ_CP033773.1/CP033773.1		3	6234	2018-11-21	ftp://ftp.ncbi.nlm.nih.gov/genomes/all/GCA/003/812/165/GCA_003812165.1_ASM381216v1	ftp://ftp.ncbi.nlm.nih.gov/genomes/all/GCF/003/812/165/GCF_003812165.1_ASM381216v1
Pseudomonas aeruginosa	Bacteria;Proteobacteria;Gammaproteobacteria	FDAARGOS_570	SAMN10163194	PRJNA231221	GCA_003813025.1	Complete	7.15514	65.8768	chromosome:NZ_CP033835.1/CP033835.1; plasmid unnamed:NZ_CP033834.1/CP033834.1		2	6683	2018-11-21	ftp://ftp.ncbi.nlm.nih.gov/genomes/all/GCA/003/813/025/GCA_003813025.1_ASM381302v1	ftp://ftp.ncbi.nlm.nih.gov/genomes/all/GCF/003/813/025/GCF_003813025.1_ASM381302v1
Pseudomonas aeruginosa	Bacteria;Proteobacteria;Gammaproteobacteria	FDAARGOS_571	SAMN10163195	PRJNA231221	GCA_003812885.1	Complete	6.99977	65.9	chromosome:NZ_CP033833.1/CP033833.1		1	6420	2018-11-21	ftp://ftp.ncbi.nlm.nih.gov/genomes/all/GCA/003/812/885/GCA_003812885.1_ASM381288v1	ftp://ftp.ncbi.nlm.nih.gov/genomes/all/GCF/003/812/885/GCF_003812885.1_ASM381288v1
Pseudomonas aeruginosa	Bacteria;Proteobacteria;Gammaproteobacteria	FDAARGOS_610	SAMN10346774	PRJNA231221	GCA_006364795.1	Complete	6.79221	66.2	chromosome:NZ_CP041013.1/CP041013.1		1	6262	2019-06-19 01:00:00	ftp://ftp.ncbi.nlm.nih.gov/genomes/all/GCA/006/364/795/GCA_006364795.1_ASM636479v1	ftp://ftp.ncbi.nlm.nih.gov/genomes/all/GCF/006/364/795/GCF_006364795.1_ASM636479v1
Pseudomonas aeruginosa	Bacteria;Proteobacteria;Gammaproteobacteria	FDAARGOS_767	SAMN11056482	PRJNA231221	GCA_006364735.1	Complete	6.26368	66.5	chromosome:NZ_CP041008.1/CP041008.1		1	5656	2019-06-19 01:00:00	ftp://ftp.ncbi.nlm.nih.gov/genomes/all/GCA/006/364/735/GCA_006364735.1_ASM636473v1	ftp://ftp.ncbi.nlm.nih.gov/genomes/all/GCF/006/364/735/GCF_006364735.1_ASM636473v1
Pseudomonas aeruginosa	Bacteria;Proteobacteria;Gammaproteobacteria	FRD1	SAMN02732380	PRJNA245215	GCA_000829885.1	Complete	6.71234	66.1	chromosome:NZ_CP010555.1/CP010555.1		1	5896	2015-01-29	ftp://ftp.ncbi.nlm.nih.gov/genomes/all/GCA/000/829/885/GCA_000829885.1_ASM82988v1	ftp://ftp.ncbi.nlm.nih.gov/genomes/all/GCF/000/829/885/GCF_000829885.1_ASM82988v1
Pseudomonas aeruginosa	Bacteria;Proteobacteria;Gammaproteobacteria	G-I-1	SAMN15783930	PRJNA656414	GCA_015697465.1	Complete	6.48019	66.3	chromosome:NZ_CP060240.1/CP060240.1		1	5916	2020-11-30	ftp://ftp.ncbi.nlm.nih.gov/genomes/all/GCA/015/697/465/GCA_015697465.1_ASM1569746v1	ftp://ftp.ncbi.nlm.nih.gov/genomes/all/GCF/015/697/465/GCF_015697465.1_ASM1569746v1
Pseudomonas aeruginosa	Bacteria;Proteobacteria;Gammaproteobacteria	GIMC5001:PAT-23	SAMN12640651	PRJNA562421	GCA_008330985.1	Chromosome	6.47769	65.9493	chromosome:NZ_CP043483.1/CP043483.1; plasmid pPAT23:NZ_CP043482.1/CP043482.1		2	5961	2019-09-09 01:00:00	ftp://ftp.ncbi.nlm.nih.gov/genomes/all/GCA/008/330/985/GCA_008330985.1_ASM833098v1	ftp://ftp.ncbi.nlm.nih.gov/genomes/all/GCF/008/330/985/GCF_008330985.1_ASM833098v1
Pseudomonas aeruginosa	Bacteria;Proteobacteria;Gammaproteobacteria	GIMC5002:PAT-169	SAMN12651335	PRJNA562821	GCA_008370085.1	Chromosome	6.49908	65.8502	chromosome:NZ_CP043549.1/CP043549.1; plasmid pPAT169:NZ_CP043548.1/CP043548.1		2	5928	2019-09-11 01:00:00	ftp://ftp.ncbi.nlm.nih.gov/genomes/all/GCA/008/370/085/GCA_008370085.1_ASM837008v1	ftp://ftp.ncbi.nlm.nih.gov/genomes/all/GCF/008/370/085/GCF_008370085.1_ASM837008v1
Pseudomonas aeruginosa	Bacteria;Proteobacteria;Gammaproteobacteria	GIMC5015:PAKB6	SAMN10449072	PRJNA506142	GCA_003957825.1	Complete	6.25849	66.5	chromosome:NZ_CP034429.1/CP034429.1		1	5655	2018-12-21	ftp://ftp.ncbi.nlm.nih.gov/genomes/all/GCA/003/957/825/GCA_003957825.1_ASM395782v1	ftp://ftp.ncbi.nlm.nih.gov/genomes/all/GCF/003/957/825/GCF_003957825.1_ASM395782v1
Pseudomonas aeruginosa	Bacteria;Proteobacteria;Gammaproteobacteria	GIMC5016:PA1840	SAMN10449147	PRJNA506147	GCA_004000495.1	Chromosome	6.75027	66	chromosome:NZ_CP034430.1/CP034430.1		1	6063	2019-01-08	ftp://ftp.ncbi.nlm.nih.gov/genomes/all/GCA/004/000/495/GCA_004000495.1_ASM400049v1	ftp://ftp.ncbi.nlm.nih.gov/genomes/all/GCF/004/000/495/GCF_004000495.1_ASM400049v1
Pseudomonas aeruginosa	Bacteria;Proteobacteria;Gammaproteobacteria	GIMC5019:PA52Ts1	SAMN14564660	PRJNA625416	GCA_013114915.1	Chromosome	6.86056	65.8999	chromosome:NZ_CP051766.1/CP051766.1; plasmid pPA52Ts1:NZ_CP051767.1/CP051767.1		2	6188	2020-05-18 01:00:00	ftp://ftp.ncbi.nlm.nih.gov/genomes/all/GCA/013/114/915/GCA_013114915.1_ASM1311491v1	ftp://ftp.ncbi.nlm.nih.gov/genomes/all/GCF/013/114/915/GCF_013114915.1_ASM1311491v1
Pseudomonas aeruginosa	Bacteria;Proteobacteria;Gammaproteobacteria	GIMC5020:PA52Ts2	SAMN14564661	PRJNA625416	GCA_013114935.1	Chromosome	6.81499	65.8999	chromosome:NZ_CP051768.1/CP051768.1; plasmid pPA52Ts2:NZ_CP051769.1/CP051769.1		2	6146	2020-05-18 01:00:00	ftp://ftp.ncbi.nlm.nih.gov/genomes/all/GCA/013/114/935/GCA_013114935.1_ASM1311493v1	ftp://ftp.ncbi.nlm.nih.gov/genomes/all/GCF/013/114/935/GCF_013114935.1_ASM1311493v1
Pseudomonas aeruginosa	Bacteria;Proteobacteria;Gammaproteobacteria	GIMC5021:PA52Ts17	SAMN14564662	PRJNA625416	GCA_013114955.1	Chromosome	6.85171	65.8999	chromosome:NZ_CP051770.1/CP051770.1; plasmid pPA52Ts17:NZ_CP051771.1/CP051771.1		2	6167	2020-05-18 01:00:00	ftp://ftp.ncbi.nlm.nih.gov/genomes/all/GCA/013/114/955/GCA_013114955.1_ASM1311495v1	ftp://ftp.ncbi.nlm.nih.gov/genomes/all/GCF/013/114/955/GCF_013114955.1_ASM1311495v1
Pseudomonas aeruginosa	Bacteria;Proteobacteria;Gammaproteobacteria	GIMC5034:PA52Ts32	SAMN15501998	PRJNA625416	GCA_014109785.1	Chromosome	6.82462	65.9	chromosome:NZ_CP059063.1/CP059063.1; plasmid pPA52Ts32:NZ_CP059062.1/CP059062.1		2	6142	2020-08-07 01:00:00	ftp://ftp.ncbi.nlm.nih.gov/genomes/all/GCA/014/109/785/GCA_014109785.1_ASM1410978v1	ftp://ftp.ncbi.nlm.nih.gov/genomes/all/GCF/014/109/785/GCF_014109785.1_ASM1410978v1
Pseudomonas aeruginosa	Bacteria;Proteobacteria;Gammaproteobacteria	H02	SAMN26226212	PRJNA810040	GCA_022570475.1	Complete	7.00904	66	chromosome:NZ_CP093032.1/CP093032.1		1	6397	2022-03-15	ftp://ftp.ncbi.nlm.nih.gov/genomes/all/GCA/022/570/475/GCA_022570475.1_ASM2257047v1	ftp://ftp.ncbi.nlm.nih.gov/genomes/all/GCF/022/570/475/GCF_022570475.1_ASM2257047v1
Pseudomonas aeruginosa	Bacteria;Proteobacteria;Gammaproteobacteria	H03	SAMN26226213	PRJNA810040	GCA_022570455.1	Complete	6.94913	66	chromosome:NZ_CP093031.1/CP093031.1		1	6359	2022-03-15	ftp://ftp.ncbi.nlm.nih.gov/genomes/all/GCA/022/570/455/GCA_022570455.1_ASM2257045v1	ftp://ftp.ncbi.nlm.nih.gov/genomes/all/GCF/022/570/455/GCF_022570455.1_ASM2257045v1
Pseudomonas aeruginosa	Bacteria;Proteobacteria;Gammaproteobacteria	H04	SAMN26226214	PRJNA810040	GCA_022570435.1	Complete	6.9744	66	chromosome:NZ_CP093030.1/CP093030.1		1	6484	2022-03-15	ftp://ftp.ncbi.nlm.nih.gov/genomes/all/GCA/022/570/435/GCA_022570435.1_ASM2257043v1	ftp://ftp.ncbi.nlm.nih.gov/genomes/all/GCF/022/570/435/GCF_022570435.1_ASM2257043v1
Pseudomonas aeruginosa	Bacteria;Proteobacteria;Gammaproteobacteria	H05	SAMN26226215	PRJNA810040	GCA_022570415.1	Complete	7.22772	65.7338	chromosome:NZ_CP093028.1/CP093028.1; plasmid unnamed:NZ_CP093029.1/CP093029.1		2	6620	2022-03-15	ftp://ftp.ncbi.nlm.nih.gov/genomes/all/GCA/022/570/415/GCA_022570415.1_ASM2257041v1	ftp://ftp.ncbi.nlm.nih.gov/genomes/all/GCF/022/570/415/GCF_022570415.1_ASM2257041v1
Pseudomonas aeruginosa	Bacteria;Proteobacteria;Gammaproteobacteria	H06	SAMN26226216	PRJNA810040	GCA_022570395.1	Chromosome	7.04541	65.9707	chromosome:NZ_CP093024.1/CP093024.1; plasmid unnamed1:NZ_CP093025.1/CP093025.1; plasmid unnamed2:NZ_CP093026.1/CP093026.1; plasmid unnamed3:NZ_CP093027.1/CP093027.1		4	6554	2022-03-15	ftp://ftp.ncbi.nlm.nih.gov/genomes/all/GCA/022/570/395/GCA_022570395.1_ASM2257039v1	ftp://ftp.ncbi.nlm.nih.gov/genomes/all/GCF/022/570/395/GCF_022570395.1_ASM2257039v1
Pseudomonas aeruginosa	Bacteria;Proteobacteria;Gammaproteobacteria	H07	SAMN26226217	PRJNA810040	GCA_022570235.1	Complete	6.51104	66.4	chromosome:NZ_CP093023.1/CP093023.1		1	5895	2022-03-15	ftp://ftp.ncbi.nlm.nih.gov/genomes/all/GCA/022/570/235/GCA_022570235.1_ASM2257023v1	ftp://ftp.ncbi.nlm.nih.gov/genomes/all/GCF/022/570/235/GCF_022570235.1_ASM2257023v1
Pseudomonas aeruginosa	Bacteria;Proteobacteria;Gammaproteobacteria	H08	SAMN26226218	PRJNA810040	GCA_022570115.1	Complete	6.89225	66.2	chromosome:NZ_CP093022.1/CP093022.1		1	6336	2022-03-15	ftp://ftp.ncbi.nlm.nih.gov/genomes/all/GCA/022/570/115/GCA_022570115.1_ASM2257011v1	ftp://ftp.ncbi.nlm.nih.gov/genomes/all/GCF/022/570/115/GCF_022570115.1_ASM2257011v1
Pseudomonas aeruginosa	Bacteria;Proteobacteria;Gammaproteobacteria	H09	SAMN26226219	PRJNA810040	GCA_022569995.1	Complete	6.42046	66.3	chromosome:NZ_CP093021.1/CP093021.1		1	5790	2022-03-15	ftp://ftp.ncbi.nlm.nih.gov/genomes/all/GCA/022/569/995/GCA_022569995.1_ASM2256999v1	ftp://ftp.ncbi.nlm.nih.gov/genomes/all/GCF/022/569/995/GCF_022569995.1_ASM2256999v1
Pseudomonas aeruginosa	Bacteria;Proteobacteria;Gammaproteobacteria	H10	SAMN26226220	PRJNA810040	GCA_022569975.1	Complete	6.72007	66.2	chromosome:NZ_CP093020.1/CP093020.1		1	6158	2022-03-15	ftp://ftp.ncbi.nlm.nih.gov/genomes/all/GCA/022/569/975/GCA_022569975.1_ASM2256997v1	ftp://ftp.ncbi.nlm.nih.gov/genomes/all/GCF/022/569/975/GCF_022569975.1_ASM2256997v1
Pseudomonas aeruginosa	Bacteria;Proteobacteria;Gammaproteobacteria	H11	SAMN26226221	PRJNA810040	GCA_022569955.1	Chromosome	6.71827	66.1398	chromosome:NZ_CP093018.1/CP093018.1; plasmid unnamed:NZ_CP093019.1/CP093019.1		2	6101	2022-03-15	ftp://ftp.ncbi.nlm.nih.gov/genomes/all/GCA/022/569/955/GCA_022569955.1_ASM2256995v1	ftp://ftp.ncbi.nlm.nih.gov/genomes/all/GCF/022/569/955/GCF_022569955.1_ASM2256995v1
Pseudomonas aeruginosa	Bacteria;Proteobacteria;Gammaproteobacteria	H15	SAMN26226224	PRJNA810040	GCA_022569935.1	Complete	7.27358	65.6136	chromosome:NZ_CP093016.1/CP093016.1; plasmid unnamed:NZ_CP093017.1/CP093017.1		2	6700	2022-03-15	ftp://ftp.ncbi.nlm.nih.gov/genomes/all/GCA/022/569/935/GCA_022569935.1_ASM2256993v1	ftp://ftp.ncbi.nlm.nih.gov/genomes/all/GCF/022/569/935/GCF_022569935.1_ASM2256993v1
Pseudomonas aeruginosa	Bacteria;Proteobacteria;Gammaproteobacteria	H16	SAMN26226225	PRJNA810040	GCA_022569915.1	Complete	6.66444	66.2	chromosome:NZ_CP093015.1/CP093015.1		1	6045	2022-03-15	ftp://ftp.ncbi.nlm.nih.gov/genomes/all/GCA/022/569/915/GCA_022569915.1_ASM2256991v1	ftp://ftp.ncbi.nlm.nih.gov/genomes/all/GCF/022/569/915/GCF_022569915.1_ASM2256991v1
Pseudomonas aeruginosa	Bacteria;Proteobacteria;Gammaproteobacteria	H17	SAMN26226226	PRJNA810040	GCA_022569895.1	Complete	6.34991	66.5	chromosome:NZ_CP093014.1/CP093014.1		1	5706	2022-03-15	ftp://ftp.ncbi.nlm.nih.gov/genomes/all/GCA/022/569/895/GCA_022569895.1_ASM2256989v1	ftp://ftp.ncbi.nlm.nih.gov/genomes/all/GCF/022/569/895/GCF_022569895.1_ASM2256989v1
Pseudomonas aeruginosa	Bacteria;Proteobacteria;Gammaproteobacteria	H19	SAMN26226228	PRJNA810040	GCA_022569875.1	Chromosome	7.17026	65.7	chromosome:NZ_CP093013.1/CP093013.1		1	6506	2022-03-15	ftp://ftp.ncbi.nlm.nih.gov/genomes/all/GCA/022/569/875/GCA_022569875.1_ASM2256987v1	ftp://ftp.ncbi.nlm.nih.gov/genomes/all/GCF/022/569/875/GCF_022569875.1_ASM2256987v1
Pseudomonas aeruginosa	Bacteria;Proteobacteria;Gammaproteobacteria	H20	SAMN26226229	PRJNA810040	GCA_022569855.1	Complete	6.33379	66.5	chromosome:NZ_CP093012.1/CP093012.1		1	5768	2022-03-15	ftp://ftp.ncbi.nlm.nih.gov/genomes/all/GCA/022/569/855/GCA_022569855.1_ASM2256985v1	ftp://ftp.ncbi.nlm.nih.gov/genomes/all/GCF/022/569/855/GCF_022569855.1_ASM2256985v1
Pseudomonas aeruginosa	Bacteria;Proteobacteria;Gammaproteobacteria	H25883	SAMN10374624	PRJNA503802	GCA_003798125.1	Complete	6.7068	66.2	chromosome:NZ_CP033686.1/CP033686.1		1	6085	2018-11-20	ftp://ftp.ncbi.nlm.nih.gov/genomes/all/GCA/003/798/125/GCA_003798125.1_ASM379812v1	ftp://ftp.ncbi.nlm.nih.gov/genomes/all/GCF/003/798/125/GCF_003798125.1_ASM379812v1
Pseudomonas aeruginosa	Bacteria;Proteobacteria;Gammaproteobacteria	H26023	SAMN10374625	PRJNA503802	GCA_003798145.1	Complete	6.72922	66.2	chromosome:NZ_CP033685.1/CP033685.1		1	6103	2018-11-20	ftp://ftp.ncbi.nlm.nih.gov/genomes/all/GCA/003/798/145/GCA_003798145.1_ASM379814v1	ftp://ftp.ncbi.nlm.nih.gov/genomes/all/GCF/003/798/145/GCF_003798145.1_ASM379814v1
Pseudomonas aeruginosa	Bacteria;Proteobacteria;Gammaproteobacteria	H26027	SAMN10374626	PRJNA503802	GCA_003798105.1	Complete	7.0796	66.1	chromosome:NZ_CP033684.1/CP033684.1		1	6512	2018-11-20	ftp://ftp.ncbi.nlm.nih.gov/genomes/all/GCA/003/798/105/GCA_003798105.1_ASM379810v1	ftp://ftp.ncbi.nlm.nih.gov/genomes/all/GCF/003/798/105/GCF_003798105.1_ASM379810v1
Pseudomonas aeruginosa	Bacteria;Proteobacteria;Gammaproteobacteria	H27930	SAMN02894354	PRJNA253624	GCA_001516325.2	Complete	6.56823	66.3	chromosome:NZ_CP008860.2/CP008860.2		1	5876	2016-01-15	ftp://ftp.ncbi.nlm.nih.gov/genomes/all/GCA/001/516/325/GCA_001516325.2_ASM151632v2	ftp://ftp.ncbi.nlm.nih.gov/genomes/all/GCF/001/516/325/GCF_001516325.2_ASM151632v2
Pseudomonas aeruginosa	Bacteria;Proteobacteria;Gammaproteobacteria	H47921	SAMN02894353	PRJNA253624	GCA_001516345.1	Complete	6.83641	66.1	chromosome:NZ_CP008861.1/CP008861.1		1	6220	2016-01-15	ftp://ftp.ncbi.nlm.nih.gov/genomes/all/GCA/001/516/345/GCA_001516345.1_ASM151634v1	ftp://ftp.ncbi.nlm.nih.gov/genomes/all/GCF/001/516/345/GCF_001516345.1_ASM151634v1
Pseudomonas aeruginosa	Bacteria;Proteobacteria;Gammaproteobacteria	H5708	SAMN02894355	PRJNA253624	GCA_001516305.2	Complete	6.33438	66.5	chromosome:NZ_CP008859.2/CP008859.2		1	5720	2016-01-15	ftp://ftp.ncbi.nlm.nih.gov/genomes/all/GCA/001/516/305/GCA_001516305.2_ASM151630v2	ftp://ftp.ncbi.nlm.nih.gov/genomes/all/GCF/001/516/305/GCF_001516305.2_ASM151630v2
Pseudomonas aeruginosa	Bacteria;Proteobacteria;Gammaproteobacteria	HB2011305RE	SAMN15195814	PRJNA638478	GCA_021497305.1	Complete	6.84399	66	chromosome:NZ_CP054787.1/CP054787.1		1	6302	2022-01-18	ftp://ftp.ncbi.nlm.nih.gov/genomes/all/GCA/021/497/305/GCA_021497305.1_ASM2149730v1	ftp://ftp.ncbi.nlm.nih.gov/genomes/all/GCF/021/497/305/GCF_021497305.1_ASM2149730v1
Pseudomonas aeruginosa	Bacteria;Proteobacteria;Gammaproteobacteria	HOU1	SAMN12368444	PRJNA556762	GCA_008245185.1	Complete	6.29044	66.3602	chromosome:NZ_CP042269.1/CP042269.1; plasmid pHOU1-1:NZ_CP042268.1/CP042268.1		2	5645	2019-09-03 01:00:00	ftp://ftp.ncbi.nlm.nih.gov/genomes/all/GCA/008/245/185/GCA_008245185.1_ASM824518v1	ftp://ftp.ncbi.nlm.nih.gov/genomes/all/GCF/008/245/185/GCF_008245185.1_ASM824518v1
Pseudomonas aeruginosa	Bacteria;Proteobacteria;Gammaproteobacteria	HS17-127	SAMN14889916	PRJNA631492	GCA_019364615.1	Complete	6.87565	65.5918	chromosome:NZ_CP061376.1/CP061376.1; plasmid pHS17-127:NZ_CP061377.1/CP061377.1		2	6350	2021-06-24 01:00:00	ftp://ftp.ncbi.nlm.nih.gov/genomes/all/GCA/019/364/615/GCA_019364615.1_ASM1936461v1	ftp://ftp.ncbi.nlm.nih.gov/genomes/all/GCF/019/364/615/GCF_019364615.1_ASM1936461v1
Pseudomonas aeruginosa	Bacteria;Proteobacteria;Gammaproteobacteria	HS9	SAMN08102919	PRJNA419995	GCA_003319235.1	Complete	6.87699	66.2	chromosome:NZ_CP030861.1/CP030861.1		1	6255	2018-07-15 01:00:00	ftp://ftp.ncbi.nlm.nih.gov/genomes/all/GCA/003/319/235/GCA_003319235.1_ASM331923v1	ftp://ftp.ncbi.nlm.nih.gov/genomes/all/GCF/003/319/235/GCF_003319235.1_ASM331923v1
Pseudomonas aeruginosa	Bacteria;Proteobacteria;Gammaproteobacteria	HU20	SAMN26182822	PRJNA809509	GCA_022453765.1	Complete	6.32127	66.5	chromosome:NZ_CP092629.1/CP092629.1		1	5725	2022-03-03	ftp://ftp.ncbi.nlm.nih.gov/genomes/all/GCA/022/453/765/GCA_022453765.1_ASM2245376v1	ftp://ftp.ncbi.nlm.nih.gov/genomes/all/GCF/022/453/765/GCF_022453765.1_ASM2245376v1
Pseudomonas aeruginosa	Bacteria;Proteobacteria;Gammaproteobacteria	IMP-13	SAMN10503341	PRJNA507737	GCA_003950015.1	Complete	7.17801	65.653	chromosome:NZ_CP034354.1/CP034354.1; plasmid pPYO_TB:NZ_CP034355.1/CP034355.1		2	6509	2018-12-15	ftp://ftp.ncbi.nlm.nih.gov/genomes/all/GCA/003/950/015/GCA_003950015.1_ASM395001v1	ftp://ftp.ncbi.nlm.nih.gov/genomes/all/GCF/003/950/015/GCF_003950015.1_ASM395001v1
Pseudomonas aeruginosa	Bacteria;Proteobacteria;Gammaproteobacteria	IMP66	SAMN08915456	PRJNA449629	GCA_008033765.1	Complete	6.48634	66.4	chromosome:NZ_CP028959.1/CP028959.1		1	5880	2019-08-20 01:00:00	ftp://ftp.ncbi.nlm.nih.gov/genomes/all/GCA/008/033/765/GCA_008033765.1_ASM803376v1	ftp://ftp.ncbi.nlm.nih.gov/genomes/all/GCF/008/033/765/GCF_008033765.1_ASM803376v1
Pseudomonas aeruginosa	Bacteria;Proteobacteria;Gammaproteobacteria	IMP67	SAMN08915618	PRJNA449643	GCA_008033725.1	Complete	6.50141	66.4	chromosome:NZ_CP028848.1/CP028848.1		1	5888	2019-08-20 01:00:00	ftp://ftp.ncbi.nlm.nih.gov/genomes/all/GCA/008/033/725/GCA_008033725.1_ASM803372v1	ftp://ftp.ncbi.nlm.nih.gov/genomes/all/GCF/008/033/725/GCF_008033725.1_ASM803372v1
Pseudomonas aeruginosa	Bacteria;Proteobacteria;Gammaproteobacteria	IMP68	SAMN08918338	PRJNA449809	GCA_008033745.1	Complete	6.4817	66.4	chromosome:NZ_CP028849.1/CP028849.1		1	5875	2019-08-20 01:00:00	ftp://ftp.ncbi.nlm.nih.gov/genomes/all/GCA/008/033/745/GCA_008033745.1_ASM803374v1	ftp://ftp.ncbi.nlm.nih.gov/genomes/all/GCF/008/033/745/GCF_008033745.1_ASM803374v1
Pseudomonas aeruginosa	Bacteria;Proteobacteria;Gammaproteobacteria	INP-43	SAMN13611833	PRJNA596064	GCA_009905195.1	Complete	6.33503	66.4	chromosome:NZ_CP047592.1/CP047592.1		1	5748	2020-01-19	ftp://ftp.ncbi.nlm.nih.gov/genomes/all/GCA/009/905/195/GCA_009905195.1_ASM990519v1	ftp://ftp.ncbi.nlm.nih.gov/genomes/all/GCF/009/905/195/GCF_009905195.1_ASM990519v1
Pseudomonas aeruginosa	Bacteria;Proteobacteria;Gammaproteobacteria	IOMTU 133	SAMD00042491	PRJDB4304	GCA_001548335.1	Complete	6.89702	66	chromosome:NZ_AP017302.1/AP017302.1		1	6246	2015-11-26	ftp://ftp.ncbi.nlm.nih.gov/genomes/all/GCA/001/548/335/GCA_001548335.1_ASM154833v1	ftp://ftp.ncbi.nlm.nih.gov/genomes/all/GCF/001/548/335/GCF_001548335.1_ASM154833v1
Pseudomonas aeruginosa	Bacteria;Proteobacteria;Gammaproteobacteria	ISS SRV-K	SAMN25846920	PRJNA805242	GCA_022533445.1	Complete	6.90123	65.9432	chromosome:NZ_CP092846.1/CP092846.1; plasmid pSRV_K_1:NZ_CP092847.1/CP092847.1		2	6344	2022-03-09	ftp://ftp.ncbi.nlm.nih.gov/genomes/all/GCA/022/533/445/GCA_022533445.1_ASM2253344v1	ftp://ftp.ncbi.nlm.nih.gov/genomes/all/GCF/022/533/445/GCF_022533445.1_ASM2253344v1
Pseudomonas aeruginosa	Bacteria;Proteobacteria;Gammaproteobacteria	JB2	SAMN08524370	PRJNA433941	GCA_003060845.1	Complete	6.86731	66	chromosome:NZ_CP028917.1/CP028917.1		1	6278	2018-04-23 01:00:00	ftp://ftp.ncbi.nlm.nih.gov/genomes/all/GCA/003/060/845/GCA_003060845.1_ASM306084v1	ftp://ftp.ncbi.nlm.nih.gov/genomes/all/GCF/003/060/845/GCF_003060845.1_ASM306084v1
Pseudomonas aeruginosa	Bacteria;Proteobacteria;Gammaproteobacteria	JNQH-PA027	SAMN23672503	PRJNA786423	GCA_021184245.1	Complete	7.01332	65.754	chromosome:NZ_CP089236.1/CP089236.1; plasmid pPA027:NZ_CP089237.1/CP089237.1		2	6604	2021-12-15	ftp://ftp.ncbi.nlm.nih.gov/genomes/all/GCA/021/184/245/GCA_021184245.1_ASM2118424v1	ftp://ftp.ncbi.nlm.nih.gov/genomes/all/GCF/021/184/245/GCF_021184245.1_ASM2118424v1
Pseudomonas aeruginosa	Bacteria;Proteobacteria;Gammaproteobacteria	JNQH-PA033	SAMN23672582	PRJNA786435	GCA_021184265.1	Complete	6.46831	66.2591	chromosome:NZ_CP089238.1/CP089238.1; plasmid pPA033:NZ_CP089239.1/CP089239.1		2	5813	2021-12-15	ftp://ftp.ncbi.nlm.nih.gov/genomes/all/GCA/021/184/265/GCA_021184265.1_ASM2118426v1	ftp://ftp.ncbi.nlm.nih.gov/genomes/all/GCF/021/184/265/GCF_021184265.1_ASM2118426v1
Pseudomonas aeruginosa	Bacteria;Proteobacteria;Gammaproteobacteria	JNQH-PA57	SAMN15755534	PRJNA655803	GCA_014217315.1	Complete	6.74707	66	chromosome:NZ_CP060086.1/CP060086.1		1	6090	2020-08-17 01:00:00	ftp://ftp.ncbi.nlm.nih.gov/genomes/all/GCA/014/217/315/GCA_014217315.1_ASM1421731v1	ftp://ftp.ncbi.nlm.nih.gov/genomes/all/GCF/014/217/315/GCF_014217315.1_ASM1421731v1
Pseudomonas aeruginosa	Bacteria;Proteobacteria;Gammaproteobacteria	JT86	SAMN16275376	PRJNA665936	GCA_014854655.1	Complete	6.52028	66.3	chromosome:NZ_CP062219.1/CP062219.1		1	5904	2020-10-06 01:00:00	ftp://ftp.ncbi.nlm.nih.gov/genomes/all/GCA/014/854/655/GCA_014854655.1_ASM1485465v1	ftp://ftp.ncbi.nlm.nih.gov/genomes/all/GCF/014/854/655/GCF_014854655.1_ASM1485465v1
Pseudomonas aeruginosa	Bacteria;Proteobacteria;Gammaproteobacteria	K19PSE24	SAMN14918493	PRJNA632718	GCA_013201015.1	Chromosome	6.81578	66.1	chromosome:NZ_CP053687.1/CP053687.1		1	6281	2020-05-31 01:00:00	ftp://ftp.ncbi.nlm.nih.gov/genomes/all/GCA/013/201/015/GCA_013201015.1_ASM1320101v1	ftp://ftp.ncbi.nlm.nih.gov/genomes/all/GCF/013/201/015/GCF_013201015.1_ASM1320101v1
Pseudomonas aeruginosa	Bacteria;Proteobacteria;Gammaproteobacteria	K34-7	SAMN08954392	PRJNA450903	GCA_003206535.1	Complete	7.04245	65.8774	chromosome:NZ_CP029707.1/CP029707.1; plasmid pK34-7-1:NZ_CP029708.1/CP029708.1		2	6475	2018-06-11 01:00:00	ftp://ftp.ncbi.nlm.nih.gov/genomes/all/GCA/003/206/535/GCA_003206535.1_ASM320653v1	ftp://ftp.ncbi.nlm.nih.gov/genomes/all/GCF/003/206/535/GCF_003206535.1_ASM320653v1
Pseudomonas aeruginosa	Bacteria;Proteobacteria;Gammaproteobacteria	KB-PA_3	SAMN22573148	PRJNA774784	GCA_020771755.1	Complete	7.14974	65.7558	chromosome:NZ_CP086016.1/CP086016.1; plasmid pKB-PA_3-1:NZ_CP086017.1/CP086017.1		2	6564	2021-11-06	ftp://ftp.ncbi.nlm.nih.gov/genomes/all/GCA/020/771/755/GCA_020771755.1_ASM2077175v1	ftp://ftp.ncbi.nlm.nih.gov/genomes/all/GCF/020/771/755/GCF_020771755.1_ASM2077175v1
Pseudomonas aeruginosa	Bacteria;Proteobacteria;Gammaproteobacteria	KB-PA_F19	SAMN22573149	PRJNA774784	GCA_020771675.1	Complete	7.03537	65.7036	chromosome:NZ_CP086010.1/CP086010.1; plasmid pKB-PA_F19-1:NZ_CP086011.1/CP086011.1; plasmid pKB-PA_F19-2:NZ_CP086012.1/CP086012.1; plasmid pKB-PA_F19-3:NZ_CP086013.1/CP086013.1; plasmid pKB-PA_F19-4:NZ_CP086014.1/CP086014.1; plasmid pKB-PA_F19-5:NZ_CP086015.1/CP086015.1		6	6531	2021-11-06	ftp://ftp.ncbi.nlm.nih.gov/genomes/all/GCA/020/771/675/GCA_020771675.1_ASM2077167v1	ftp://ftp.ncbi.nlm.nih.gov/genomes/all/GCF/020/771/675/GCF_020771675.1_ASM2077167v1
Pseudomonas aeruginosa	Bacteria;Proteobacteria;Gammaproteobacteria	KC-Tt-1	SAMN16393143	PRJNA667996	GCA_014930935.1	Complete	6.2294	66.6	chromosome:NZ_CP063047.1/CP063047.1		1	5638	2020-10-26	ftp://ftp.ncbi.nlm.nih.gov/genomes/all/GCA/014/930/935/GCA_014930935.1_ASM1493093v1	ftp://ftp.ncbi.nlm.nih.gov/genomes/all/GCF/014/930/935/GCF_014930935.1_ASM1493093v1
Pseudomonas aeruginosa	Bacteria;Proteobacteria;Gammaproteobacteria	KRP1	SAMN11126830	PRJNA527076	GCA_009676885.1	Complete	6.7374	66.3	chromosome:NZ_CP046069.1/CP046069.1		1	6135	2019-11-20	ftp://ftp.ncbi.nlm.nih.gov/genomes/all/GCA/009/676/885/GCA_009676885.1_ASM967688v1	ftp://ftp.ncbi.nlm.nih.gov/genomes/all/GCF/009/676/885/GCF_009676885.1_ASM967688v1
Pseudomonas aeruginosa	Bacteria;Proteobacteria;Gammaproteobacteria	L10	SAMN06234157	PRJNA361478	GCA_002223805.1	Complete	6.66196	66.1	chromosome:NZ_CP019338.1/CP019338.1		1	5990	2017-07-21 01:00:00	ftp://ftp.ncbi.nlm.nih.gov/genomes/all/GCA/002/223/805/GCA_002223805.1_ASM222380v1	ftp://ftp.ncbi.nlm.nih.gov/genomes/all/GCF/002/223/805/GCF_002223805.1_ASM222380v1
Pseudomonas aeruginosa LES400	Bacteria;Proteobacteria;Gammaproteobacteria	LES400	SAMN03081517	PRJNA222517	GCA_000583935.1	Chromosome	6.59112	66.3	chromosome:NZ_CP006982.1/CP006982.1		1	5995	2014-03-03	ftp://ftp.ncbi.nlm.nih.gov/genomes/all/GCA/000/583/935/GCA_000583935.1_ASM58393v1	ftp://ftp.ncbi.nlm.nih.gov/genomes/all/GCF/000/583/935/GCF_000583935.1_ASM58393v1
Pseudomonas aeruginosa LES431	Bacteria;Proteobacteria;Gammaproteobacteria	LES431	SAMN02641592	PRJNA222518	GCA_000508765.1	Complete	6.55007	66.3	chromosome:NC_023066.1/CP006937.1		1	5949	2013-12-17	ftp://ftp.ncbi.nlm.nih.gov/genomes/all/GCA/000/508/765/GCA_000508765.1_ASM50876v1	ftp://ftp.ncbi.nlm.nih.gov/genomes/all/GCF/000/508/765/GCF_000508765.1_ASM50876v1
Pseudomonas aeruginosa LESB58	Bacteria;Proteobacteria;Gammaproteobacteria	LESB58	SAMEA1705916	PRJEA31101	GCA_000026645.1	Complete	6.60176	66.3	chromosome:NC_011770.1/FM209186.1		1	6029	2008-12-24	ftp://ftp.ncbi.nlm.nih.gov/genomes/all/GCA/000/026/645/GCA_000026645.1_ASM2664v1	ftp://ftp.ncbi.nlm.nih.gov/genomes/all/GCF/000/026/645/GCF_000026645.1_ASM2664v1
Pseudomonas aeruginosa LESB65	Bacteria;Proteobacteria;Gammaproteobacteria	LESB65	SAMN03081518	PRJNA222519	GCA_000583955.1	Chromosome	6.527	66.4	chromosome:NZ_CP006983.1/CP006983.1		1	5935	2014-03-03	ftp://ftp.ncbi.nlm.nih.gov/genomes/all/GCA/000/583/955/GCA_000583955.1_ASM58395v1	ftp://ftp.ncbi.nlm.nih.gov/genomes/all/GCF/000/583/955/GCF_000583955.1_ASM58395v1
Pseudomonas aeruginosa LESlike1	Bacteria;Proteobacteria;Gammaproteobacteria	LESlike1	SAMN03081519	PRJNA222520	GCA_000583975.1	Chromosome	6.50907	66.4	chromosome:NZ_CP006984.1/CP006984.1		1	5914	2014-03-03	ftp://ftp.ncbi.nlm.nih.gov/genomes/all/GCA/000/583/975/GCA_000583975.1_ASM58397v1	ftp://ftp.ncbi.nlm.nih.gov/genomes/all/GCF/000/583/975/GCF_000583975.1_ASM58397v1
Pseudomonas aeruginosa LESlike4	Bacteria;Proteobacteria;Gammaproteobacteria	LESlike4	SAMN03081520	PRJNA222521	GCA_000583995.1	Chromosome	6.52405	66.4	chromosome:NZ_CP006985.1/CP006985.1		1	5939	2014-03-03	ftp://ftp.ncbi.nlm.nih.gov/genomes/all/GCA/000/583/995/GCA_000583995.1_ASM58399v1	ftp://ftp.ncbi.nlm.nih.gov/genomes/all/GCF/000/583/995/GCF_000583995.1_ASM58399v1
Pseudomonas aeruginosa LESlike5	Bacteria;Proteobacteria;Gammaproteobacteria	LESlike5	SAMN03081515	PRJNA222522	GCA_000583895.1	Chromosome	6.54335	66.4	chromosome:NZ_CP006980.1/CP006980.1		1	5947	2014-03-03	ftp://ftp.ncbi.nlm.nih.gov/genomes/all/GCA/000/583/895/GCA_000583895.1_ASM58389v1	ftp://ftp.ncbi.nlm.nih.gov/genomes/all/GCF/000/583/895/GCF_000583895.1_ASM58389v1
Pseudomonas aeruginosa LESlike7	Bacteria;Proteobacteria;Gammaproteobacteria	LESlike7	SAMN03081516	PRJNA222523	GCA_000583915.1	Chromosome	6.46791	66.5	chromosome:NZ_CP006981.1/CP006981.1		1	5847	2014-03-03	ftp://ftp.ncbi.nlm.nih.gov/genomes/all/GCA/000/583/915/GCA_000583915.1_ASM58391v1	ftp://ftp.ncbi.nlm.nih.gov/genomes/all/GCF/000/583/915/GCF_000583915.1_ASM58391v1
Pseudomonas aeruginosa	Bacteria;Proteobacteria;Gammaproteobacteria	LICME WGH-6	SAMN18536858	PRJNA718464	GCA_017900915.1	Complete	6.60299	66.1	chromosome:NZ_CP072783.1/CP072783.1		1	5956	2021-04-12 01:00:00	ftp://ftp.ncbi.nlm.nih.gov/genomes/all/GCA/017/900/915/GCA_017900915.1_ASM1790091v1	ftp://ftp.ncbi.nlm.nih.gov/genomes/all/GCF/017/900/915/GCF_017900915.1_ASM1790091v1
Pseudomonas aeruginosa	Bacteria;Proteobacteria;Gammaproteobacteria	LIUYANG-A	SAMN13612472	PRJNA596099	GCA_013305845.1	Complete	6.289	66.4403	chromosome:NZ_CP050054.1/CP050054.1; plasmid unnamed1:NZ_CP050056.1/CP050056.1; plasmid unnamed2:NZ_CP050055.1/CP050055.1; plasmid unnamed3:NZ_CP050057.1/CP050057.1		4	5677	2020-06-09 01:00:00	ftp://ftp.ncbi.nlm.nih.gov/genomes/all/GCA/013/305/845/GCA_013305845.1_ASM1330584v1	ftp://ftp.ncbi.nlm.nih.gov/genomes/all/GCF/013/305/845/GCF_013305845.1_ASM1330584v1
Pseudomonas aeruginosa	Bacteria;Proteobacteria;Gammaproteobacteria	LIUYANG-C	SAMN13612474	PRJNA596099	GCA_013305815.1	Complete	6.26674	66.5	chromosome:NZ_CP050053.1/CP050053.1		1	5661	2020-06-09 01:00:00	ftp://ftp.ncbi.nlm.nih.gov/genomes/all/GCA/013/305/815/GCA_013305815.1_ASM1330581v1	ftp://ftp.ncbi.nlm.nih.gov/genomes/all/GCF/013/305/815/GCF_013305815.1_ASM1330581v1
Pseudomonas aeruginosa	Bacteria;Proteobacteria;Gammaproteobacteria	LIUYANG-E	SAMN13612476	PRJNA596099	GCA_013305765.1	Complete	6.27514	66.5	chromosome:NZ_CP050052.1/CP050052.1		1	5666	2020-06-09 01:00:00	ftp://ftp.ncbi.nlm.nih.gov/genomes/all/GCA/013/305/765/GCA_013305765.1_ASM1330576v1	ftp://ftp.ncbi.nlm.nih.gov/genomes/all/GCF/013/305/765/GCF_013305765.1_ASM1330576v1
Pseudomonas aeruginosa	Bacteria;Proteobacteria;Gammaproteobacteria	LS.2c	SAMN26196856	PRJNA809640	GCA_022453825.1	Complete	6.34954	66.5	chromosome:NZ_CP092634.1/CP092634.1		1	5752	2022-03-03	ftp://ftp.ncbi.nlm.nih.gov/genomes/all/GCA/022/453/825/GCA_022453825.1_ASM2245382v1	ftp://ftp.ncbi.nlm.nih.gov/genomes/all/GCF/022/453/825/GCF_022453825.1_ASM2245382v1
Pseudomonas aeruginosa	Bacteria;Proteobacteria;Gammaproteobacteria	LV	SAMN08930812	PRJNA450135	GCA_003347525.2	Chromosome	6.46833	66.4	chromosome:NZ_CP058323.1/CP058323.1		1	5886	2020-06-30 01:00:00	ftp://ftp.ncbi.nlm.nih.gov/genomes/all/GCA/003/347/525/GCA_003347525.2_ASM334752v2	ftp://ftp.ncbi.nlm.nih.gov/genomes/all/GCF/003/347/525/GCF_003347525.2_ASM334752v2
Pseudomonas aeruginosa	Bacteria;Proteobacteria;Gammaproteobacteria	LW	SAMN07256503	PRJNA391028	GCA_004010895.1	Complete	6.82484	66	chromosome:NZ_CP022478.1/CP022478.1		1	6145	2019-01-10	ftp://ftp.ncbi.nlm.nih.gov/genomes/all/GCA/004/010/895/GCA_004010895.1_ASM401089v1	ftp://ftp.ncbi.nlm.nih.gov/genomes/all/GCF/004/010/895/GCF_004010895.1_ASM401089v1
Pseudomonas aeruginosa	Bacteria;Proteobacteria;Gammaproteobacteria	LYSZa2	SAMN18237922	PRJNA712961	GCA_017378475.1	Complete	6.63898	66.2	chromosome:NZ_CP071731.1/CP071731.1		1	6044	2021-03-18	ftp://ftp.ncbi.nlm.nih.gov/genomes/all/GCA/017/378/475/GCA_017378475.1_ASM1737847v1	ftp://ftp.ncbi.nlm.nih.gov/genomes/all/GCF/017/378/475/GCF_017378475.1_ASM1737847v1
Pseudomonas aeruginosa	Bacteria;Proteobacteria;Gammaproteobacteria	LYSZa5	SAMN18237805	PRJNA712958	GCA_017378395.1	Complete	6.63899	66.2	chromosome:NZ_CP071730.1/CP071730.1		1	6042	2021-03-18	ftp://ftp.ncbi.nlm.nih.gov/genomes/all/GCA/017/378/395/GCA_017378395.1_ASM1737839v1	ftp://ftp.ncbi.nlm.nih.gov/genomes/all/GCF/017/378/395/GCF_017378395.1_ASM1737839v1
Pseudomonas aeruginosa	Bacteria;Proteobacteria;Gammaproteobacteria	LYSZa7	SAMN15770402	PRJNA656096	GCA_016584725.1	Complete	6.53436	66.2	chromosome:NZ_CP061699.1/CP061699.1		1	5894	2021-01-08	ftp://ftp.ncbi.nlm.nih.gov/genomes/all/GCA/016/584/725/GCA_016584725.1_ASM1658472v1	ftp://ftp.ncbi.nlm.nih.gov/genomes/all/GCF/016/584/725/GCF_016584725.1_ASM1658472v1
Pseudomonas aeruginosa	Bacteria;Proteobacteria;Gammaproteobacteria	LYT4	SAMN14667371	PRJNA627302	GCA_012971705.1	Complete	6.81402	65.8922	chromosome:NZ_CP052759.1/CP052759.1; plasmid unnamed1:NZ_CP052760.1/CP052760.1		2	6290	2020-05-04 01:00:00	ftp://ftp.ncbi.nlm.nih.gov/genomes/all/GCA/012/971/705/GCA_012971705.1_ASM1297170v1	ftp://ftp.ncbi.nlm.nih.gov/genomes/all/GCF/012/971/705/GCF_012971705.1_ASM1297170v1
Pseudomonas aeruginosa	Bacteria;Proteobacteria;Gammaproteobacteria	M1608	SAMN02894352	PRJNA253624	GCA_001516365.2	Complete	6.46002	66	chromosome:NZ_CP008862.2/CP008862.2		1	5823	2016-01-15	ftp://ftp.ncbi.nlm.nih.gov/genomes/all/GCA/001/516/365/GCA_001516365.2_ASM151636v2	ftp://ftp.ncbi.nlm.nih.gov/genomes/all/GCF/001/516/365/GCF_001516365.2_ASM151636v2
Pseudomonas aeruginosa M18	Bacteria;Proteobacteria;Gammaproteobacteria	M18	SAMN02603849	PRJNA61423	GCA_000226155.1	Complete	6.32775	66.5	chromosome:NC_017548.1/CP002496.1		1	5736	2011-09-19 01:00:00	ftp://ftp.ncbi.nlm.nih.gov/genomes/all/GCA/000/226/155/GCA_000226155.1_ASM22615v1	ftp://ftp.ncbi.nlm.nih.gov/genomes/all/GCF/000/226/155/GCF_000226155.1_ASM22615v1
Pseudomonas aeruginosa	Bacteria;Proteobacteria;Gammaproteobacteria	M28A1	SAMN04916457	PRJNA320098	GCA_002117025.1	Chromosome	6.49944	66.1	chromosome:NZ_CP015649.1/CP015649.1		1	5890	2017-05-02 01:00:00	ftp://ftp.ncbi.nlm.nih.gov/genomes/all/GCA/002/117/025/GCA_002117025.1_ASM211702v1	ftp://ftp.ncbi.nlm.nih.gov/genomes/all/GCF/002/117/025/GCF_002117025.1_ASM211702v1
Pseudomonas aeruginosa	Bacteria;Proteobacteria;Gammaproteobacteria	M37351	SAMN02894351	PRJNA253624	GCA_001516385.1	Complete	6.89723	66	chromosome:NZ_CP008863.1/CP008863.1		1	6291	2016-01-15	ftp://ftp.ncbi.nlm.nih.gov/genomes/all/GCA/001/516/385/GCA_001516385.1_ASM151638v1	ftp://ftp.ncbi.nlm.nih.gov/genomes/all/GCF/001/516/385/GCF_001516385.1_ASM151638v1
Pseudomonas aeruginosa	Bacteria;Proteobacteria;Gammaproteobacteria	M8A1	SAMN04916455	PRJNA320095	GCA_002116945.1	Chromosome	6.3683	66.4	chromosome:NZ_CP015647.1/CP015647.1		1	5788	2017-05-02 01:00:00	ftp://ftp.ncbi.nlm.nih.gov/genomes/all/GCA/002/116/945/GCA_002116945.1_ASM211694v1	ftp://ftp.ncbi.nlm.nih.gov/genomes/all/GCF/002/116/945/GCF_002116945.1_ASM211694v1
Pseudomonas aeruginosa	Bacteria;Proteobacteria;Gammaproteobacteria	M8A4	SAMN04916454	PRJNA320096	GCA_002116985.1	Chromosome	6.3499	66.4	chromosome:NZ_CP015648.1/CP015648.1		1	5754	2017-05-02 01:00:00	ftp://ftp.ncbi.nlm.nih.gov/genomes/all/GCA/002/116/985/GCA_002116985.1_ASM211698v1	ftp://ftp.ncbi.nlm.nih.gov/genomes/all/GCF/002/116/985/GCF_002116985.1_ASM211698v1
Pseudomonas aeruginosa	Bacteria;Proteobacteria;Gammaproteobacteria	MIN-155	SAMN22108528	PRJNA769286	GCA_021460035.1	Complete	6.27517	66.5	chromosome:NZ_CP086122.1/CP086122.1		1	5664	2022-01-13	ftp://ftp.ncbi.nlm.nih.gov/genomes/all/GCA/021/460/035/GCA_021460035.1_ASM2146003v1	ftp://ftp.ncbi.nlm.nih.gov/genomes/all/GCF/021/460/035/GCF_021460035.1_ASM2146003v1
Pseudomonas aeruginosa	Bacteria;Proteobacteria;Gammaproteobacteria	MINF_3A-sc-2280432	SAMEA3357500	PRJNA646837	GCA_905071885.1	Complete	6.93186	65.9	chromosome 1:NZ_LR898867.1/LR898867.1		1	6318	2020-11-19	ftp://ftp.ncbi.nlm.nih.gov/genomes/all/GCA/905/071/885/GCA_905071885.1_MINF_3A	ftp://ftp.ncbi.nlm.nih.gov/genomes/all/GCF/905/071/885/GCF_905071885.1_MINF_3A
Pseudomonas aeruginosa	Bacteria;Proteobacteria;Gammaproteobacteria	MINF_7A-sc-2280434	SAMEA3357502	PRJNA646837	GCA_904866275.1	Complete	6.27046	66.5	chromosome 1:NZ_LR890619.1/LR890619.1		1	5603	2020-10-30	ftp://ftp.ncbi.nlm.nih.gov/genomes/all/GCA/904/866/275/GCA_904866275.1_MINF_7A	ftp://ftp.ncbi.nlm.nih.gov/genomes/all/GCF/904/866/275/GCF_904866275.1_MINF_7A
Pseudomonas aeruginosa	Bacteria;Proteobacteria;Gammaproteobacteria	mPA08-31	SAMN16435645	PRJNA669133	GCA_015034565.1	Chromosome	6.73567	66.2	chromosome:NZ_CP063237.1/CP063237.1		1	6175	2020-10-28	ftp://ftp.ncbi.nlm.nih.gov/genomes/all/GCA/015/034/565/GCA_015034565.1_ASM1503456v1	ftp://ftp.ncbi.nlm.nih.gov/genomes/all/GCF/015/034/565/GCF_015034565.1_ASM1503456v1
Pseudomonas aeruginosa	Bacteria;Proteobacteria;Gammaproteobacteria	MPAO1	SAMN08722738	PRJNA438597	GCA_016107485.1	Complete	6.27547	66.5	chromosome:NZ_CP027857.1/CP027857.1		1	5671	2020-12-17	ftp://ftp.ncbi.nlm.nih.gov/genomes/all/GCA/016/107/485/GCA_016107485.1_ASM1610748v1	ftp://ftp.ncbi.nlm.nih.gov/genomes/all/GCF/016/107/485/GCF_016107485.1_ASM1610748v1
Pseudomonas aeruginosa	Bacteria;Proteobacteria;Gammaproteobacteria	MRSN12280	SAMN08776459	PRJNA445324	GCA_003028335.1	Complete	7.05093	66	chromosome:NZ_CP028162.1/CP028162.1		1	6479	2018-04-01 01:00:00	ftp://ftp.ncbi.nlm.nih.gov/genomes/all/GCA/003/028/335/GCA_003028335.1_ASM302833v1	ftp://ftp.ncbi.nlm.nih.gov/genomes/all/GCF/003/028/335/GCF_003028335.1_ASM302833v1
Pseudomonas aeruginosa	Bacteria;Proteobacteria;Gammaproteobacteria	MS14403	SAMN14129756	PRJNA607102	GCA_011045375.1	Complete	6.33231	66.4454	chromosome:NZ_CP049161.1/CP049161.1; plasmid pMS14403A:NZ_CP049162.1/CP049162.1		2	5693	2020-03-02	ftp://ftp.ncbi.nlm.nih.gov/genomes/all/GCA/011/045/375/GCA_011045375.1_ASM1104537v1	ftp://ftp.ncbi.nlm.nih.gov/genomes/all/GCF/011/045/375/GCF_011045375.1_ASM1104537v1
Pseudomonas aeruginosa MTB-1	Bacteria;Proteobacteria;Gammaproteobacteria	MTB-1	SAMN02389526	PRJNA225944	GCA_000504045.1	Complete	6.58004	66.2	chromosome:NC_023019.1/CP006853.1		1	6005	2013-12-05	ftp://ftp.ncbi.nlm.nih.gov/genomes/all/GCA/000/504/045/GCA_000504045.1_ASM50404v1	ftp://ftp.ncbi.nlm.nih.gov/genomes/all/GCF/000/504/045/GCF_000504045.1_ASM50404v1
Pseudomonas aeruginosa	Bacteria;Proteobacteria;Gammaproteobacteria	N15-01092	SAMN04108365	PRJNA292869	GCA_003571505.1	Complete	6.9729	65.9	chromosome:NZ_CP012901.1/CP012901.1		1	6372	2016-01-05	ftp://ftp.ncbi.nlm.nih.gov/genomes/all/GCA/003/571/505/GCA_003571505.1_ASM357150v1	ftp://ftp.ncbi.nlm.nih.gov/genomes/all/GCF/003/571/505/GCF_003571505.1_ASM357150v1
Pseudomonas aeruginosa	Bacteria;Proteobacteria;Gammaproteobacteria	N17-1	SAMN03145716	PRJNA265138	GCA_001606045.1	Complete	6.37073	66.4	chromosome:NZ_CP014948.1/CP014948.1		1	5795	2016-04-04 01:00:00	ftp://ftp.ncbi.nlm.nih.gov/genomes/all/GCA/001/606/045/GCA_001606045.1_ASM160604v1	ftp://ftp.ncbi.nlm.nih.gov/genomes/all/GCF/001/606/045/GCF_001606045.1_ASM160604v1
Pseudomonas aeruginosa	Bacteria;Proteobacteria;Gammaproteobacteria	NCCP15783	SAMN17318937	PRJNA692254	GCA_021513295.1	Complete	6.99561	65.7486	chromosome:NZ_CP068678.1/CP068678.1; plasmid unnamed:NZ_CP068679.1/CP068679.1		2	6422	2022-01-19	ftp://ftp.ncbi.nlm.nih.gov/genomes/all/GCA/021/513/295/GCA_021513295.1_ASM2151329v1	ftp://ftp.ncbi.nlm.nih.gov/genomes/all/GCF/021/513/295/GCF_021513295.1_ASM2151329v1
Pseudomonas aeruginosa	Bacteria;Proteobacteria;Gammaproteobacteria	NCGM 1900	SAMD00018700	PRJDB2972	GCA_000829275.1	Complete	6.81494	66	chromosome:NZ_AP014622.1/AP014622.1		1	6258	2014-08-01 01:00:00	ftp://ftp.ncbi.nlm.nih.gov/genomes/all/GCA/000/829/275/GCA_000829275.1_ASM82927v1	ftp://ftp.ncbi.nlm.nih.gov/genomes/all/GCF/000/829/275/GCF_000829275.1_ASM82927v1
Pseudomonas aeruginosa	Bacteria;Proteobacteria;Gammaproteobacteria	NCGM 1984	SAMD00019082	PRJDB3032	GCA_000829255.1	Complete	6.85095	66	chromosome:NZ_AP014646.1/AP014646.1		1	6318	2014-09-18 01:00:00	ftp://ftp.ncbi.nlm.nih.gov/genomes/all/GCA/000/829/255/GCA_000829255.1_ASM82925v1	ftp://ftp.ncbi.nlm.nih.gov/genomes/all/GCF/000/829/255/GCF_000829255.1_ASM82925v1
Pseudomonas aeruginosa NCGM2.S1	Bacteria;Proteobacteria;Gammaproteobacteria	NCGM2.S1	SAMD00061003	PRJDA73453	GCA_000284555.1	Complete	6.76466	66.1	chromosome 1:NC_017549.1/AP012280.1		1	6171	2011-09-30 00:05:00	ftp://ftp.ncbi.nlm.nih.gov/genomes/all/GCA/000/284/555/GCA_000284555.1_ASM28455v1	ftp://ftp.ncbi.nlm.nih.gov/genomes/all/GCF/000/284/555/GCF_000284555.1_ASM28455v1
Pseudomonas aeruginosa	Bacteria;Proteobacteria;Gammaproteobacteria	NCGM257	SAMD00020552	PRJDB3186	GCA_001547955.1	Complete	7.09069	65.9	chromosome:NZ_AP014651.1/AP014651.1		1	6604	2015-02-25	ftp://ftp.ncbi.nlm.nih.gov/genomes/all/GCA/001/547/955/GCA_001547955.1_ASM154795v1	ftp://ftp.ncbi.nlm.nih.gov/genomes/all/GCF/001/547/955/GCF_001547955.1_ASM154795v1
Pseudomonas aeruginosa	Bacteria;Proteobacteria;Gammaproteobacteria	NCTC10332	SAMEA2479570	PRJEB6403	GCA_001457615.1	Complete	6.31698	66.5	chromosome 1:NZ_LN831024.1/LN831024.1		1	5658	2015-03-22	ftp://ftp.ncbi.nlm.nih.gov/genomes/all/GCA/001/457/615/GCA_001457615.1_NCTC10332	ftp://ftp.ncbi.nlm.nih.gov/genomes/all/GCF/001/457/615/GCF_001457615.1_NCTC10332
Pseudomonas aeruginosa	Bacteria;Proteobacteria;Gammaproteobacteria	NCTC10728	SAMEA4007823	PRJEB6403	GCA_900637045.1	Complete	6.36339	66.4	chromosome 1:NZ_LR134342.1/LR134342.1		1	5759	2018-12-19	ftp://ftp.ncbi.nlm.nih.gov/genomes/all/GCA/900/637/045/GCA_900637045.1_46837_C02	ftp://ftp.ncbi.nlm.nih.gov/genomes/all/GCF/900/637/045/GCF_900637045.1_46837_C02
Pseudomonas aeruginosa	Bacteria;Proteobacteria;Gammaproteobacteria	NCTC11445	SAMEA3856675	PRJEB6403	GCA_900636735.1	Complete	6.76629	66.1	chromosome 1:NZ_LR134308.1/LR134308.1		1	6246	2018-12-19	ftp://ftp.ncbi.nlm.nih.gov/genomes/all/GCA/900/636/735/GCA_900636735.1_43941_C01	ftp://ftp.ncbi.nlm.nih.gov/genomes/all/GCF/900/636/735/GCF_900636735.1_43941_C01
Pseudomonas aeruginosa	Bacteria;Proteobacteria;Gammaproteobacteria	NCTC12903	SAMEA3856677	PRJEB6403	GCA_900636755.1	Complete	6.83999	66.1	chromosome 1:NZ_LR134309.1/LR134309.1		1	6272	2018-12-19	ftp://ftp.ncbi.nlm.nih.gov/genomes/all/GCA/900/636/755/GCA_900636755.1_43941_E01	ftp://ftp.ncbi.nlm.nih.gov/genomes/all/GCF/900/636/755/GCF_900636755.1_43941_E01
Pseudomonas aeruginosa	Bacteria;Proteobacteria;Gammaproteobacteria	NCTC13715	SAMEA3923580	PRJEB6403	GCA_900636975.1	Complete	6.76531	66.1	chromosome 1:NZ_LR134330.1/LR134330.1		1	6150	2018-12-19	ftp://ftp.ncbi.nlm.nih.gov/genomes/all/GCA/900/636/975/GCA_900636975.1_45813_F01	ftp://ftp.ncbi.nlm.nih.gov/genomes/all/GCF/900/636/975/GCF_900636975.1_45813_F01
Pseudomonas aeruginosa	Bacteria;Proteobacteria;Gammaproteobacteria	NDM1_2	SAMN20669214	PRJNA753000	GCA_022559565.1	Chromosome	7.03908	65.9	chromosome:NZ_CP081148.1/CP081148.1		1	6428	2022-03-14	ftp://ftp.ncbi.nlm.nih.gov/genomes/all/GCA/022/559/565/GCA_022559565.1_ASM2255956v1	ftp://ftp.ncbi.nlm.nih.gov/genomes/all/GCF/022/559/565/GCF_022559565.1_ASM2255956v1
Pseudomonas aeruginosa	Bacteria;Proteobacteria;Gammaproteobacteria	NDTH10366	SAMN16656073	PRJNA672835	GCA_019857345.1	Complete	7.36667	65.2368	chromosome:NZ_CP064401.1/CP064401.1; plasmid pNDTH10366-KPC:NZ_CP064402.1/CP064402.1		2	6781	2021-09-02 01:00:00	ftp://ftp.ncbi.nlm.nih.gov/genomes/all/GCA/019/857/345/GCA_019857345.1_ASM1985734v1	ftp://ftp.ncbi.nlm.nih.gov/genomes/all/GCF/019/857/345/GCF_019857345.1_ASM1985734v1
Pseudomonas aeruginosa	Bacteria;Proteobacteria;Gammaproteobacteria	NDTH7329	SAMN19950565	PRJNA672835	GCA_019857605.1	Complete	7.14426	65.7	chromosome:NZ_CP078006.1/CP078006.1		1	6468	2021-09-02 01:00:00	ftp://ftp.ncbi.nlm.nih.gov/genomes/all/GCA/019/857/605/GCA_019857605.1_ASM1985760v1	ftp://ftp.ncbi.nlm.nih.gov/genomes/all/GCF/019/857/605/GCF_019857605.1_ASM1985760v1
Pseudomonas aeruginosa	Bacteria;Proteobacteria;Gammaproteobacteria	NDTH9845	SAMN18738583	PRJNA721782	GCA_018138045.1	Complete	7.60054	65.1572	chromosome:NZ_CP073080.1/CP073080.1; plasmid pNDTH9845:NZ_CP073081.1/CP073081.1		2	7011	2021-04-24 01:00:00	ftp://ftp.ncbi.nlm.nih.gov/genomes/all/GCA/018/138/045/GCA_018138045.1_ASM1813804v1	ftp://ftp.ncbi.nlm.nih.gov/genomes/all/GCF/018/138/045/GCF_018138045.1_ASM1813804v1
Pseudomonas aeruginosa	Bacteria;Proteobacteria;Gammaproteobacteria	NHmuc	SAMN03940420	PRJNA291143	GCA_001900265.1	Complete	6.21328	66.6	chromosome:NZ_CP013479.1/CP013479.1		1	5596	2016-12-12	ftp://ftp.ncbi.nlm.nih.gov/genomes/all/GCA/001/900/265/GCA_001900265.1_ASM190026v1	ftp://ftp.ncbi.nlm.nih.gov/genomes/all/GCF/001/900/265/GCF_001900265.1_ASM190026v1
Pseudomonas aeruginosa	Bacteria;Proteobacteria;Gammaproteobacteria	NRD619	SAMN15860813	PRJNA658200	GCA_014467035.1	Complete	6.43895	66.4	chromosome:NZ_CP060703.1/CP060703.1		1	5809	2020-09-03 01:00:00	ftp://ftp.ncbi.nlm.nih.gov/genomes/all/GCA/014/467/035/GCA_014467035.1_ASM1446703v1	ftp://ftp.ncbi.nlm.nih.gov/genomes/all/GCF/014/467/035/GCF_014467035.1_ASM1446703v1
Pseudomonas aeruginosa	Bacteria;Proteobacteria;Gammaproteobacteria	NY3045	SAMN15732853	PRJNA655354	GCA_014155905.1	Complete	7.09267	65.8	chromosome:NZ_CP059995.1/CP059995.1		1	6526	2020-08-11 01:00:00	ftp://ftp.ncbi.nlm.nih.gov/genomes/all/GCA/014/155/905/GCA_014155905.1_ASM1415590v1	ftp://ftp.ncbi.nlm.nih.gov/genomes/all/GCF/014/155/905/GCF_014155905.1_ASM1415590v1
Pseudomonas aeruginosa	Bacteria;Proteobacteria;Gammaproteobacteria	NY4605	SAMN26741403	PRJNA817025	GCA_022699525.1	Complete	6.42357	66.4	chromosome:NZ_CP093967.1/CP093967.1		1	5784	2022-03-27	ftp://ftp.ncbi.nlm.nih.gov/genomes/all/GCA/022/699/525/GCA_022699525.1_ASM2269952v1	ftp://ftp.ncbi.nlm.nih.gov/genomes/all/GCF/022/699/525/GCF_022699525.1_ASM2269952v1
Pseudomonas aeruginosa	Bacteria;Proteobacteria;Gammaproteobacteria	Ocean-1155	SAMN07347483	PRJNA394047	GCA_002237405.1	Complete	6.95224	66	chromosome:NZ_CP022526.1/CP022526.1		1	6363	2017-07-31 01:00:00	ftp://ftp.ncbi.nlm.nih.gov/genomes/all/GCA/002/237/405/GCA_002237405.1_ASM223740v1	ftp://ftp.ncbi.nlm.nih.gov/genomes/all/GCF/002/237/405/GCF_002237405.1_ASM223740v1
Pseudomonas aeruginosa	Bacteria;Proteobacteria;Gammaproteobacteria	Ocean-1175	SAMN07347485	PRJNA394047	GCA_002237425.1	Complete	6.94322	66	chromosome:NZ_CP022525.1/CP022525.1		1	6367	2017-07-31 01:00:00	ftp://ftp.ncbi.nlm.nih.gov/genomes/all/GCA/002/237/425/GCA_002237425.1_ASM223742v1	ftp://ftp.ncbi.nlm.nih.gov/genomes/all/GCF/002/237/425/GCF_002237425.1_ASM223742v1
Pseudomonas aeruginosa	Bacteria;Proteobacteria;Gammaproteobacteria	P16CT	SAMN14687761	PRJNA627527	GCA_013415045.1	Chromosome	6.26465	66.6	chromosome:NZ_CP053117.1/CP053117.1		1	5637	2020-07-14 01:00:00	ftp://ftp.ncbi.nlm.nih.gov/genomes/all/GCA/013/415/045/GCA_013415045.1_ASM1341504v1	ftp://ftp.ncbi.nlm.nih.gov/genomes/all/GCF/013/415/045/GCF_013415045.1_ASM1341504v1
Pseudomonas aeruginosa	Bacteria;Proteobacteria;Gammaproteobacteria	P16PBS	SAMN14687762	PRJNA627527	GCA_013415025.1	Chromosome	6.26452	66.6	chromosome:NZ_CP053116.1/CP053116.1		1	5651	2020-07-14 01:00:00	ftp://ftp.ncbi.nlm.nih.gov/genomes/all/GCA/013/415/025/GCA_013415025.1_ASM1341502v1	ftp://ftp.ncbi.nlm.nih.gov/genomes/all/GCF/013/415/025/GCF_013415025.1_ASM1341502v1
Pseudomonas aeruginosa	Bacteria;Proteobacteria;Gammaproteobacteria	P23	SAMN16965916	PRJNA681716	GCA_015832075.1	Complete	6.95019	65.8558	chromosome:NZ_CP065417.1/CP065417.1; plasmid pP23-KPC:NZ_CP065418.1/CP065418.1		2	6308	2020-12-08	ftp://ftp.ncbi.nlm.nih.gov/genomes/all/GCA/015/832/075/GCA_015832075.1_ASM1583207v1	ftp://ftp.ncbi.nlm.nih.gov/genomes/all/GCF/015/832/075/GCF_015832075.1_ASM1583207v1
Pseudomonas aeruginosa	Bacteria;Proteobacteria;Gammaproteobacteria	P33	SAMN16965915	PRJNA681715	GCA_015832055.1	Complete	7.11759	65.722	chromosome:NZ_CP065412.1/CP065412.1; plasmid pP33-1:NZ_CP065413.1/CP065413.1; plasmid pP33-2:NZ_CP065414.1/CP065414.1; plasmid pP33-3:NZ_CP065415.1/CP065415.1; plasmid pP33-4:NZ_CP065416.1/CP065416.1		5	6520	2020-12-08	ftp://ftp.ncbi.nlm.nih.gov/genomes/all/GCA/015/832/055/GCA_015832055.1_ASM1583205v1	ftp://ftp.ncbi.nlm.nih.gov/genomes/all/GCF/015/832/055/GCF_015832055.1_ASM1583205v1
Pseudomonas aeruginosa	Bacteria;Proteobacteria;Gammaproteobacteria	P4970C	SAMN23245687	PRJNA781305	GCA_020990465.1	Complete	6.93577	65.9	chromosome:NZ_CP087674.1/CP087674.1		1	6366	2021-11-27	ftp://ftp.ncbi.nlm.nih.gov/genomes/all/GCA/020/990/465/GCA_020990465.1_ASM2099046v1	ftp://ftp.ncbi.nlm.nih.gov/genomes/all/GCF/020/990/465/GCF_020990465.1_ASM2099046v1
Pseudomonas aeruginosa	Bacteria;Proteobacteria;Gammaproteobacteria	P4CT	SAMN14687763	PRJNA627527	GCA_013415005.1	Chromosome	6.26452	66.6	chromosome:NZ_CP053115.1/CP053115.1		1	5650	2020-07-14 01:00:00	ftp://ftp.ncbi.nlm.nih.gov/genomes/all/GCA/013/415/005/GCA_013415005.1_ASM1341500v1	ftp://ftp.ncbi.nlm.nih.gov/genomes/all/GCF/013/415/005/GCF_013415005.1_ASM1341500v1
Pseudomonas aeruginosa	Bacteria;Proteobacteria;Gammaproteobacteria	P4PBS	SAMN14687764	PRJNA627527	GCA_013414985.1	Chromosome	6.26457	66.6	chromosome:NZ_CP053114.1/CP053114.1		1	5651	2020-07-14 01:00:00	ftp://ftp.ncbi.nlm.nih.gov/genomes/all/GCA/013/414/985/GCA_013414985.1_ASM1341498v1	ftp://ftp.ncbi.nlm.nih.gov/genomes/all/GCF/013/414/985/GCF_013414985.1_ASM1341498v1
Pseudomonas aeruginosa	Bacteria;Proteobacteria;Gammaproteobacteria	P8W	SAMN20703519	PRJNA753640	GCA_019738995.2	Complete	7.36445	65.6727	chromosome:NZ_CP081477.2/CP081477.2; plasmid unnamed1:NZ_CP081478.1/CP081478.1; plasmid unnamed2:NZ_CP081479.1/CP081479.1		3	6880	2021-08-24 01:00:00	ftp://ftp.ncbi.nlm.nih.gov/genomes/all/GCA/019/738/995/GCA_019738995.2_ASM1973899v2	ftp://ftp.ncbi.nlm.nih.gov/genomes/all/GCF/019/738/995/GCF_019738995.2_ASM1973899v2
Pseudomonas aeruginosa	Bacteria;Proteobacteria;Gammaproteobacteria	P93127	SAMN23245698	PRJNA781334	GCA_020990485.1	Complete	6.90935	65.9	chromosome:NZ_CP087675.1/CP087675.1		1	6331	2021-11-27	ftp://ftp.ncbi.nlm.nih.gov/genomes/all/GCA/020/990/485/GCA_020990485.1_ASM2099048v1	ftp://ftp.ncbi.nlm.nih.gov/genomes/all/GCF/020/990/485/GCF_020990485.1_ASM2099048v1
Pseudomonas aeruginosa	Bacteria;Proteobacteria;Gammaproteobacteria	P96131	SAMN23245613	PRJNA781297	GCA_020990445.1	Complete	7.047	65.8	chromosome:NZ_CP087673.1/CP087673.1		1	6464	2021-11-27	ftp://ftp.ncbi.nlm.nih.gov/genomes/all/GCA/020/990/445/GCA_020990445.1_ASM2099044v1	ftp://ftp.ncbi.nlm.nih.gov/genomes/all/GCF/020/990/445/GCF_020990445.1_ASM2099044v1
Pseudomonas aeruginosa	Bacteria;Proteobacteria;Gammaproteobacteria	P9W	SAMN20702951	PRJNA753640	GCA_019710495.1	Complete	7.70885	65.3207	chromosome:NZ_CP081202.1/CP081202.1; plasmid unnamed1:NZ_CP081203.1/CP081203.1; plasmid unnamed2:NZ_CP081204.1/CP081204.1		3	7254	2021-08-21 01:00:00	ftp://ftp.ncbi.nlm.nih.gov/genomes/all/GCA/019/710/495/GCA_019710495.1_ASM1971049v1	ftp://ftp.ncbi.nlm.nih.gov/genomes/all/GCF/019/710/495/GCF_019710495.1_ASM1971049v1
Pseudomonas aeruginosa	Bacteria;Proteobacteria;Gammaproteobacteria	PA_150577	SAMN04452273	PRJNA310413	GCA_002442855.1	Complete	6.33447	66.5	chromosome:NZ_CP017306.1/CP017306.1		1	5738	2017-10-04 01:00:00	ftp://ftp.ncbi.nlm.nih.gov/genomes/all/GCA/002/442/855/GCA_002442855.1_ASM244285v1	ftp://ftp.ncbi.nlm.nih.gov/genomes/all/GCF/002/442/855/GCF_002442855.1_ASM244285v1
Pseudomonas aeruginosa	Bacteria;Proteobacteria;Gammaproteobacteria	PA_154197	SAMN04452263	PRJNA310413	GCA_002075065.1	Complete	6.44524	66.4	chromosome:NZ_CP014866.1/CP014866.1		1	5853	2017-03-29 01:00:00	ftp://ftp.ncbi.nlm.nih.gov/genomes/all/GCA/002/075/065/GCA_002075065.1_ASM207506v1	ftp://ftp.ncbi.nlm.nih.gov/genomes/all/GCF/002/075/065/GCF_002075065.1_ASM207506v1
Pseudomonas aeruginosa	Bacteria;Proteobacteria;Gammaproteobacteria	PA_D1	SAMN04910034	PRJNA294254	GCA_001721745.1	Complete	6.64382	66.2	chromosome:NZ_CP012585.1/CP012585.1		1	6009	2016-09-08 01:00:00	ftp://ftp.ncbi.nlm.nih.gov/genomes/all/GCA/001/721/745/GCA_001721745.1_ASM172174v1	ftp://ftp.ncbi.nlm.nih.gov/genomes/all/GCF/001/721/745/GCF_001721745.1_ASM172174v1
Pseudomonas aeruginosa	Bacteria;Proteobacteria;Gammaproteobacteria	PA_D16	SAMN04914381	PRJNA294254	GCA_001721805.1	Complete	6.68198	66.2	chromosome:NZ_CP012581.1/CP012581.1		1	6034	2016-09-08 01:00:00	ftp://ftp.ncbi.nlm.nih.gov/genomes/all/GCA/001/721/805/GCA_001721805.1_ASM172180v1	ftp://ftp.ncbi.nlm.nih.gov/genomes/all/GCF/001/721/805/GCF_001721805.1_ASM172180v1
Pseudomonas aeruginosa	Bacteria;Proteobacteria;Gammaproteobacteria	PA_D2	SAMN04910045	PRJNA294254	GCA_001721765.1	Complete	6.643	66.2	chromosome:NZ_CP012578.1/CP012578.1		1	6010	2016-09-08 01:00:00	ftp://ftp.ncbi.nlm.nih.gov/genomes/all/GCA/001/721/765/GCA_001721765.1_ASM172176v1	ftp://ftp.ncbi.nlm.nih.gov/genomes/all/GCF/001/721/765/GCF_001721765.1_ASM172176v1
Pseudomonas aeruginosa	Bacteria;Proteobacteria;Gammaproteobacteria	PA_D21	SAMN04914386	PRJNA294254	GCA_001722045.1	Complete	6.63911	66.2	chromosome:NZ_CP012582.1/CP012582.1		1	6004	2016-09-08 01:00:00	ftp://ftp.ncbi.nlm.nih.gov/genomes/all/GCA/001/722/045/GCA_001722045.1_ASM172204v1	ftp://ftp.ncbi.nlm.nih.gov/genomes/all/GCF/001/722/045/GCF_001722045.1_ASM172204v1
Pseudomonas aeruginosa	Bacteria;Proteobacteria;Gammaproteobacteria	PA_D22	SAMN04914475	PRJNA294254	GCA_001721825.1	Complete	6.68198	66.2	chromosome:NZ_CP012583.1/CP012583.1		1	6030	2016-09-08 01:00:00	ftp://ftp.ncbi.nlm.nih.gov/genomes/all/GCA/001/721/825/GCA_001721825.1_ASM172182v1	ftp://ftp.ncbi.nlm.nih.gov/genomes/all/GCF/001/721/825/GCF_001721825.1_ASM172182v1
Pseudomonas aeruginosa	Bacteria;Proteobacteria;Gammaproteobacteria	PA_D25	SAMN04914479	PRJNA294254	GCA_001721845.1	Complete	6.6832	66.2	chromosome:NZ_CP012584.1/CP012584.1		1	6024	2016-09-08 01:00:00	ftp://ftp.ncbi.nlm.nih.gov/genomes/all/GCA/001/721/845/GCA_001721845.1_ASM172184v1	ftp://ftp.ncbi.nlm.nih.gov/genomes/all/GCF/001/721/845/GCF_001721845.1_ASM172184v1
Pseudomonas aeruginosa	Bacteria;Proteobacteria;Gammaproteobacteria	PA_D5	SAMN04910061	PRJNA294254	GCA_001722025.1	Complete	6.68199	66.2	chromosome:NZ_CP012579.1/CP012579.1		1	6033	2016-09-08 01:00:00	ftp://ftp.ncbi.nlm.nih.gov/genomes/all/GCA/001/722/025/GCA_001722025.1_ASM172202v1	ftp://ftp.ncbi.nlm.nih.gov/genomes/all/GCF/001/722/025/GCF_001722025.1_ASM172202v1
Pseudomonas aeruginosa	Bacteria;Proteobacteria;Gammaproteobacteria	PA_D9	SAMN04910066	PRJNA294254	GCA_001721785.1	Complete	6.64548	66.2	chromosome:NZ_CP012580.1/CP012580.1		1	6007	2016-09-08 01:00:00	ftp://ftp.ncbi.nlm.nih.gov/genomes/all/GCA/001/721/785/GCA_001721785.1_ASM172178v1	ftp://ftp.ncbi.nlm.nih.gov/genomes/all/GCF/001/721/785/GCF_001721785.1_ASM172178v1
Pseudomonas aeruginosa	Bacteria;Proteobacteria;Gammaproteobacteria	PA0523	SAMN24059709	PRJNA789140	GCA_021266605.1	Complete	6.58977	66	chromosome:NZ_CP089849.1/CP089849.1		1	6048	2021-12-22	ftp://ftp.ncbi.nlm.nih.gov/genomes/all/GCA/021/266/605/GCA_021266605.1_ASM2126660v1	ftp://ftp.ncbi.nlm.nih.gov/genomes/all/GCF/021/266/605/GCF_021266605.1_ASM2126660v1
Pseudomonas aeruginosa	Bacteria;Proteobacteria;Gammaproteobacteria	PA0750	SAMN10697128	PRJNA512290	GCA_004014755.2	Complete	6.24188	66.6	chromosome:NZ_CP034908.1/CP034908.2		1	5639	2019-01-13	ftp://ftp.ncbi.nlm.nih.gov/genomes/all/GCA/004/014/755/GCA_004014755.2_ASM401475v2	ftp://ftp.ncbi.nlm.nih.gov/genomes/all/GCF/004/014/755/GCF_004014755.1_ASM401475v2
Pseudomonas aeruginosa PA1	Bacteria;Proteobacteria;Gammaproteobacteria	PA1	SAMN02603191	PRJNA185335	GCA_000496605.2	Complete	6.49807	66.4	chromosome:NC_022808.2/CP004054.2		1	5917	2013-11-12	ftp://ftp.ncbi.nlm.nih.gov/genomes/all/GCA/000/496/605/GCA_000496605.2_ASM49660v2	ftp://ftp.ncbi.nlm.nih.gov/genomes/all/GCF/000/496/605/GCF_000496605.2_ASM49660v2
Pseudomonas aeruginosa	Bacteria;Proteobacteria;Gammaproteobacteria	PA1_NCHU	SAMN26650298	PRJNA815903	GCA_022670795.1	Complete	6.5349	66.3	chromosome:NZ_CP093395.1/CP093395.1		1	5945	2022-03-22	ftp://ftp.ncbi.nlm.nih.gov/genomes/all/GCA/022/670/795/GCA_022670795.1_ASM2267079v1	ftp://ftp.ncbi.nlm.nih.gov/genomes/all/GCF/022/670/795/GCF_022670795.1_ASM2267079v1
Pseudomonas aeruginosa	Bacteria;Proteobacteria;Gammaproteobacteria	PA1088	SAMN04455104	PRJNA310735	GCA_001792835.1	Complete	6.72148	66.1	chromosome:NZ_CP015001.1/CP015001.1		1	6126	2016-10-20 01:00:00	ftp://ftp.ncbi.nlm.nih.gov/genomes/all/GCA/001/792/835/GCA_001792835.1_ASM179283v1	ftp://ftp.ncbi.nlm.nih.gov/genomes/all/GCF/001/792/835/GCF_001792835.1_ASM179283v1
Pseudomonas aeruginosa	Bacteria;Proteobacteria;Gammaproteobacteria	PA11803	SAMN04455162	PRJNA310742	GCA_001792875.1	Complete	7.00658	66	chromosome:NZ_CP015003.1/CP015003.1		1	6521	2016-10-20 01:00:00	ftp://ftp.ncbi.nlm.nih.gov/genomes/all/GCA/001/792/875/GCA_001792875.1_ASM179287v1	ftp://ftp.ncbi.nlm.nih.gov/genomes/all/GCF/001/792/875/GCF_001792875.1_ASM179287v1
Pseudomonas aeruginosa	Bacteria;Proteobacteria;Gammaproteobacteria	Pa12	SAMD00276650	PRJDB11064	GCA_018409365.1	Complete	6.41176	66.4	chromosome:NZ_AP024513.1/AP024513.1		1	5774	2021-03-16	ftp://ftp.ncbi.nlm.nih.gov/genomes/all/GCA/018/409/365/GCA_018409365.1_ASM1840936v1	ftp://ftp.ncbi.nlm.nih.gov/genomes/all/GCF/018/409/365/GCF_018409365.1_ASM1840936v1
Pseudomonas aeruginosa	Bacteria;Proteobacteria;Gammaproteobacteria	Pa1207	SAMN05020325	PRJNA389181	GCA_002208645.1	Complete	7.41186	65.7	chromosome:NZ_CP022001.1/CP022001.1		1	6734	2017-06-22 01:00:00	ftp://ftp.ncbi.nlm.nih.gov/genomes/all/GCA/002/208/645/GCA_002208645.1_ASM220864v1	ftp://ftp.ncbi.nlm.nih.gov/genomes/all/GCF/002/208/645/GCF_002208645.1_ASM220864v1
Pseudomonas aeruginosa	Bacteria;Proteobacteria;Gammaproteobacteria	PA121617	SAMN05006707	PRJNA321921	GCA_001679685.1	Complete	6.85351	65.7828	chromosome:NZ_CP016214.1/CP016214.1; plasmid pBM413:NZ_CP016215.1/CP016215.1		2	6245	2016-07-05 01:00:00	ftp://ftp.ncbi.nlm.nih.gov/genomes/all/GCA/001/679/685/GCA_001679685.1_ASM167968v1	ftp://ftp.ncbi.nlm.nih.gov/genomes/all/GCF/001/679/685/GCF_001679685.1_ASM167968v1
Pseudomonas aeruginosa	Bacteria;Proteobacteria;Gammaproteobacteria	Pa124	SAMN05020323	PRJNA389181	GCA_002192475.1	Complete	7.00852	65.8	chromosome:NZ_CP021774.1/CP021774.1		1	6383	2017-06-13 01:00:00	ftp://ftp.ncbi.nlm.nih.gov/genomes/all/GCA/002/192/475/GCA_002192475.1_ASM219247v1	ftp://ftp.ncbi.nlm.nih.gov/genomes/all/GCF/002/192/475/GCF_002192475.1_ASM219247v1
Pseudomonas aeruginosa	Bacteria;Proteobacteria;Gammaproteobacteria	Pa1242	SAMN05020326	PRJNA389181	GCA_002205375.1	Complete	7.05051	65.8	chromosome:NZ_CP022002.1/CP022002.1		1	6235	2017-06-22 01:00:00	ftp://ftp.ncbi.nlm.nih.gov/genomes/all/GCA/002/205/375/GCA_002205375.1_ASM220537v1	ftp://ftp.ncbi.nlm.nih.gov/genomes/all/GCF/002/205/375/GCF_002205375.1_ASM220537v1
Pseudomonas aeruginosa	Bacteria;Proteobacteria;Gammaproteobacteria	Pa127	SAMN05020324	PRJNA389181	GCA_002205355.1	Complete	7.1483	65.7	chromosome:NZ_CP022000.1/CP022000.1		1	6523	2017-06-22 01:00:00	ftp://ftp.ncbi.nlm.nih.gov/genomes/all/GCA/002/205/355/GCA_002205355.1_ASM220535v1	ftp://ftp.ncbi.nlm.nih.gov/genomes/all/GCF/002/205/355/GCF_002205355.1_ASM220535v1
Pseudomonas aeruginosa	Bacteria;Proteobacteria;Gammaproteobacteria	PA14Or_reads	SAMEA4393802	PRJEB14496	GCA_900095805.1	Complete	6.54148	66.3	chromosome PA14OR:NZ_LT608330.1/LT608330.1		1	5899	2016-09-07 00:08:00	ftp://ftp.ncbi.nlm.nih.gov/genomes/all/GCA/900/095/805/GCA_900095805.1_PA14Or	ftp://ftp.ncbi.nlm.nih.gov/genomes/all/GCF/900/095/805/GCF_900095805.1_PA14Or
Pseudomonas aeruginosa	Bacteria;Proteobacteria;Gammaproteobacteria	PA1609	SAMN24579861	PRJNA793718	GCA_023066865.1	Complete	7.33523	65.3496	chromosome:NZ_CP090649.1/CP090649.1; plasmid pPA1609-47:NZ_CP090651.1/CP090651.1; plasmid pPA1609-475:NZ_CP090650.1/CP090650.1		3	6802	2022-04-20 01:00:00	ftp://ftp.ncbi.nlm.nih.gov/genomes/all/GCA/023/066/865/GCA_023066865.1_ASM2306686v1	ftp://ftp.ncbi.nlm.nih.gov/genomes/all/GCF/023/066/865/GCF_023066865.1_ASM2306686v1
Pseudomonas aeruginosa	Bacteria;Proteobacteria;Gammaproteobacteria	PA1616	SAMN24579862	PRJNA793718	GCA_023066845.1	Complete	6.59639	66.3	chromosome:NZ_CP090648.1/CP090648.1		1	5990	2022-04-20 01:00:00	ftp://ftp.ncbi.nlm.nih.gov/genomes/all/GCA/023/066/845/GCA_023066845.1_ASM2306684v1	ftp://ftp.ncbi.nlm.nih.gov/genomes/all/GCF/023/066/845/GCF_023066845.1_ASM2306684v1
Pseudomonas aeruginosa	Bacteria;Proteobacteria;Gammaproteobacteria	PA1681	SAMN24579863	PRJNA793718	GCA_023066825.1	Complete	6.54912	66.2	chromosome:NZ_CP090647.1/CP090647.1		1	5915	2022-04-20 01:00:00	ftp://ftp.ncbi.nlm.nih.gov/genomes/all/GCA/023/066/825/GCA_023066825.1_ASM2306682v1	ftp://ftp.ncbi.nlm.nih.gov/genomes/all/GCF/023/066/825/GCF_023066825.1_ASM2306682v1
Pseudomonas aeruginosa	Bacteria;Proteobacteria;Gammaproteobacteria	PA179	SAMN15332912	PRJNA640813	GCA_014775635.1	Chromosome	6.58069	65.9	chromosome:NZ_CP058257.1/CP058257.1		1	5930	2020-09-28 01:00:00	ftp://ftp.ncbi.nlm.nih.gov/genomes/all/GCA/014/775/635/GCA_014775635.1_ASM1477563v1	ftp://ftp.ncbi.nlm.nih.gov/genomes/all/GCF/014/775/635/GCF_014775635.1_ASM1477563v1
Pseudomonas aeruginosa	Bacteria;Proteobacteria;Gammaproteobacteria	PA19-3047	SAMN17266662	PRJNA690863	GCA_016743115.1	Complete	6.8574	65.7	chromosome:NZ_CP068239.1/CP068239.1		1	6312	2021-01-22	ftp://ftp.ncbi.nlm.nih.gov/genomes/all/GCA/016/743/115/GCA_016743115.1_ASM1674311v1	ftp://ftp.ncbi.nlm.nih.gov/genomes/all/GCF/016/743/115/GCF_016743115.1_ASM1674311v1
Pseudomonas aeruginosa PA1R	Bacteria;Proteobacteria;Gammaproteobacteria	PA1R	SAMN02603192	PRJNA185336	GCA_000496645.1	Complete	6.30931	66.3	chromosome:NC_022806.1/CP004055.1		1	5758	2013-11-12	ftp://ftp.ncbi.nlm.nih.gov/genomes/all/GCA/000/496/645/GCA_000496645.1_ASM49664v1	ftp://ftp.ncbi.nlm.nih.gov/genomes/all/GCF/000/496/645/GCF_000496645.1_ASM49664v1
Pseudomonas aeruginosa	Bacteria;Proteobacteria;Gammaproteobacteria	PA1RG	SAMN04074798	PRJNA295473	GCA_001293085.1	Complete	6.50044	66.3	chromosome:NZ_CP012679.1/CP012679.1		1	5921	2015-09-17 01:00:00	ftp://ftp.ncbi.nlm.nih.gov/genomes/all/GCA/001/293/085/GCA_001293085.1_ASM129308v1	ftp://ftp.ncbi.nlm.nih.gov/genomes/all/GCF/001/293/085/GCF_001293085.1_ASM129308v1
Pseudomonas aeruginosa	Bacteria;Proteobacteria;Gammaproteobacteria	PA2207	SAMN20299242	PRJNA747884	GCA_019434235.1	Complete	7.00181	65.8545	chromosome:NZ_CP080289.1/CP080289.1; plasmid unnamed:NZ_CP080290.1/CP080290.1		2	6357	2021-08-02 01:00:00	ftp://ftp.ncbi.nlm.nih.gov/genomes/all/GCA/019/434/235/GCA_019434235.1_ASM1943423v1	ftp://ftp.ncbi.nlm.nih.gov/genomes/all/GCF/019/434/235/GCF_019434235.1_ASM1943423v1
Pseudomonas aeruginosa	Bacteria;Proteobacteria;Gammaproteobacteria	PA298	SAMN11388516	PRJNA531888	GCA_005305005.1	Complete	6.93567	65.6693	chromosome:NZ_CP040127.1/CP040127.1; plasmid pBM908:NZ_CP040126.1/CP040126.1		2	6370	2019-05-14 01:00:00	ftp://ftp.ncbi.nlm.nih.gov/genomes/all/GCA/005/305/005/GCA_005305005.1_ASM530500v1	ftp://ftp.ncbi.nlm.nih.gov/genomes/all/GCF/005/305/005/GCF_005305005.1_ASM530500v1
Pseudomonas aeruginosa	Bacteria;Proteobacteria;Gammaproteobacteria	PA3	SAMN10290269	PRJNA498342	GCA_014490645.1	Complete	6.55015	66.3	chromosome:NZ_CP061034.1/CP061034.1		1	5873	2020-09-08 01:00:00	ftp://ftp.ncbi.nlm.nih.gov/genomes/all/GCA/014/490/645/GCA_014490645.1_ASM1449064v1	ftp://ftp.ncbi.nlm.nih.gov/genomes/all/GCF/014/490/645/GCF_014490645.1_ASM1449064v1
Pseudomonas aeruginosa	Bacteria;Proteobacteria;Gammaproteobacteria	PA34	SAMN08435059	PRJNA431326	GCA_003332705.2	Complete	6.81008	66.1	chromosome:NZ_CP032552.1/CP032552.1		1	6211	2018-09-27 01:00:00	ftp://ftp.ncbi.nlm.nih.gov/genomes/all/GCA/003/332/705/GCA_003332705.2_ASM333270v2	ftp://ftp.ncbi.nlm.nih.gov/genomes/all/GCF/003/332/705/GCF_003332705.2_ASM333270v2
Pseudomonas aeruginosa	Bacteria;Proteobacteria;Gammaproteobacteria	Pa58	SAMN05020321	PRJNA389181	GCA_002192495.1	Complete	7.24158	65.8	chromosome:NZ_CP021775.1/CP021775.1		1	6560	2017-06-13 01:00:00	ftp://ftp.ncbi.nlm.nih.gov/genomes/all/GCA/002/192/495/GCA_002192495.1_ASM219249v1	ftp://ftp.ncbi.nlm.nih.gov/genomes/all/GCF/002/192/495/GCF_002192495.1_ASM219249v1
Pseudomonas aeruginosa	Bacteria;Proteobacteria;Gammaproteobacteria	PA59	SAMN07709120	PRJNA412294	GCA_009497675.1	Complete	6.97299	66.0532	chromosome:NZ_CP024630.1/CP024630.1; plasmid unnamed1:NZ_CP024631.1/CP024631.1		2	6399	2019-11-04	ftp://ftp.ncbi.nlm.nih.gov/genomes/all/GCA/009/497/675/GCA_009497675.1_ASM949767v1	ftp://ftp.ncbi.nlm.nih.gov/genomes/all/GCF/009/497/675/GCF_009497675.1_ASM949767v1
Pseudomonas aeruginosa	Bacteria;Proteobacteria;Gammaproteobacteria	Pa608	SAMN23553085	PRJNA785291	GCA_021249245.1	Complete	6.37616	66.5	chromosome:NZ_CP089745.1/CP089745.1		1	5780	2021-12-21	ftp://ftp.ncbi.nlm.nih.gov/genomes/all/GCA/021/249/245/GCA_021249245.1_ASM2124924v1	ftp://ftp.ncbi.nlm.nih.gov/genomes/all/GCF/021/249/245/GCF_021249245.1_ASM2124924v1
Pseudomonas aeruginosa PA7	Bacteria;Proteobacteria;Gammaproteobacteria	PA7	SAMN02603435	PRJNA16720	GCA_000017205.1	Complete	6.58834	66.4	chromosome:NC_009656.1/CP000744.1		1	5956	2007-07-05 01:00:00	ftp://ftp.ncbi.nlm.nih.gov/genomes/all/GCA/000/017/205/GCA_000017205.1_ASM1720v1	ftp://ftp.ncbi.nlm.nih.gov/genomes/all/GCF/000/017/205/GCF_000017205.1_ASM1720v1
Pseudomonas aeruginosa	Bacteria;Proteobacteria;Gammaproteobacteria	PA7790	SAMN04455155	PRJNA310740	GCA_001870265.1	Complete	7.06771	65.9508	chromosome:NZ_CP014999.1/CP014999.1; plasmid pPA7790:NZ_CP015000.1/CP015000.1		2	6535	2016-11-07	ftp://ftp.ncbi.nlm.nih.gov/genomes/all/GCA/001/870/265/GCA_001870265.1_ASM187026v1	ftp://ftp.ncbi.nlm.nih.gov/genomes/all/GCF/001/870/265/GCF_001870265.1_ASM187026v1
Pseudomonas aeruginosa	Bacteria;Proteobacteria;Gammaproteobacteria	PA790	SAMN19136540	PRJNA729627	GCA_018448985.1	Complete	6.93225	66	chromosome:NZ_CP075176.1/CP075176.1		1	6383	2021-05-23 01:00:00	ftp://ftp.ncbi.nlm.nih.gov/genomes/all/GCA/018/448/985/GCA_018448985.1_ASM1844898v1	ftp://ftp.ncbi.nlm.nih.gov/genomes/all/GCF/018/448/985/GCF_018448985.1_ASM1844898v1
Pseudomonas aeruginosa	Bacteria;Proteobacteria;Gammaproteobacteria	PA8281	SAMN04455156	PRJNA310741	GCA_001792855.1	Complete	6.92874	66	chromosome:NZ_CP015002.1/CP015002.1		1	6349	2016-10-20 01:00:00	ftp://ftp.ncbi.nlm.nih.gov/genomes/all/GCA/001/792/855/GCA_001792855.1_ASM179285v1	ftp://ftp.ncbi.nlm.nih.gov/genomes/all/GCF/001/792/855/GCF_001792855.1_ASM179285v1
Pseudomonas aeruginosa	Bacteria;Proteobacteria;Gammaproteobacteria	PA83	SAMN05773092	PRJNA343072	GCA_002215345.1	Complete	7.21431	65.7303	chromosome:NZ_CP017293.1/CP017293.1; plasmid unnamed1:NZ_CP017294.1/CP017294.1		2	6589	2017-07-06 01:00:00	ftp://ftp.ncbi.nlm.nih.gov/genomes/all/GCA/002/215/345/GCA_002215345.1_ASM221534v1	ftp://ftp.ncbi.nlm.nih.gov/genomes/all/GCF/002/215/345/GCF_002215345.1_ASM221534v1
Pseudomonas aeruginosa	Bacteria;Proteobacteria;Gammaproteobacteria	PA8329	SAMN24425653	PRJNA792458	GCA_021398755.1	Complete	6.38296	66.4	chromosome:NZ_CP090348.1/CP090348.1		1	5784	2022-01-10	ftp://ftp.ncbi.nlm.nih.gov/genomes/all/GCA/021/398/755/GCA_021398755.1_ASM2139875v1	ftp://ftp.ncbi.nlm.nih.gov/genomes/all/GCF/021/398/755/GCF_021398755.1_ASM2139875v1
Pseudomonas aeruginosa	Bacteria;Proteobacteria;Gammaproteobacteria	Pa84	SAMN05020322	PRJNA389181	GCA_002205335.1	Complete	6.56672	66.2	chromosome:NZ_CP021999.1/CP021999.1		1	5966	2017-06-22 01:00:00	ftp://ftp.ncbi.nlm.nih.gov/genomes/all/GCA/002/205/335/GCA_002205335.1_ASM220533v1	ftp://ftp.ncbi.nlm.nih.gov/genomes/all/GCF/002/205/335/GCF_002205335.1_ASM220533v1
Pseudomonas aeruginosa PA96	Bacteria;Proteobacteria;Gammaproteobacteria	PA96	SAMN03081533	PRJNA237015	GCA_000626655.2	Chromosome	6.94493	65.6726	chromosome:NZ_CP007224.1/CP007224.1; plasmid pOZ176:NC_022344.1/KC543497.1		2	6371	2014-04-11 01:00:00	ftp://ftp.ncbi.nlm.nih.gov/genomes/all/GCA/000/626/655/GCA_000626655.2_ASM62665v2	ftp://ftp.ncbi.nlm.nih.gov/genomes/all/GCF/000/626/655/GCF_000626655.2_ASM62665v2
Pseudomonas aeruginosa	Bacteria;Proteobacteria;Gammaproteobacteria	PAAK088	SAMN10697223	PRJNA513141	GCA_013341295.1	Complete	6.39021	66.4	chromosome:NZ_CP054472.1/CP054472.1		1	5642	2020-06-14 01:00:00	ftp://ftp.ncbi.nlm.nih.gov/genomes/all/GCA/013/341/295/GCA_013341295.1_ASM1334129v1	ftp://ftp.ncbi.nlm.nih.gov/genomes/all/GCF/013/341/295/GCF_013341295.1_ASM1334129v1
Pseudomonas aeruginosa	Bacteria;Proteobacteria;Gammaproteobacteria	PAAK095	SAMN10697224	PRJNA513142	GCA_013341315.1	Complete	6.78078	66	chromosome:NZ_CP054473.1/CP054473.1		1	6074	2020-06-14 01:00:00	ftp://ftp.ncbi.nlm.nih.gov/genomes/all/GCA/013/341/315/GCA_013341315.1_ASM1334131v1	ftp://ftp.ncbi.nlm.nih.gov/genomes/all/GCF/013/341/315/GCF_013341315.1_ASM1334131v1
Pseudomonas aeruginosa	Bacteria;Proteobacteria;Gammaproteobacteria	PABCH01	SAMN15183620	PRJNA638217	GCA_013375915.1	Chromosome	7.04645	66	chromosome:NZ_CP056100.1/CP056100.1		1	6519	2020-06-29 01:00:00	ftp://ftp.ncbi.nlm.nih.gov/genomes/all/GCA/013/375/915/GCA_013375915.1_ASM1337591v1	ftp://ftp.ncbi.nlm.nih.gov/genomes/all/GCF/013/375/915/GCF_013375915.1_ASM1337591v1
Pseudomonas aeruginosa	Bacteria;Proteobacteria;Gammaproteobacteria	PABCH05	SAMN15183614	PRJNA638217	GCA_013375755.1	Chromosome	6.31926	66.4463	chromosome:NZ_CP056098.1/CP056098.1; plasmid unnamed1:NZ_CP056099.1/CP056099.1		2	5783	2020-06-29 01:00:00	ftp://ftp.ncbi.nlm.nih.gov/genomes/all/GCA/013/375/755/GCA_013375755.1_ASM1337575v1	ftp://ftp.ncbi.nlm.nih.gov/genomes/all/GCF/013/375/755/GCF_013375755.1_ASM1337575v1
Pseudomonas aeruginosa	Bacteria;Proteobacteria;Gammaproteobacteria	PABCH09	SAMN15183617	PRJNA638217	GCA_013375775.1	Chromosome	7.03893	65.6151	chromosome:NZ_CP056095.1/CP056095.1; plasmid unnamed1:NZ_CP056096.1/CP056096.1; plasmid unnamed3:NZ_CP056097.1/CP056097.1		3	6500	2020-06-29 01:00:00	ftp://ftp.ncbi.nlm.nih.gov/genomes/all/GCA/013/375/775/GCA_013375775.1_ASM1337577v1	ftp://ftp.ncbi.nlm.nih.gov/genomes/all/GCF/013/375/775/GCF_013375775.1_ASM1337577v1
Pseudomonas aeruginosa	Bacteria;Proteobacteria;Gammaproteobacteria	PABCH10	SAMN15183622	PRJNA638217	GCA_013375815.1	Chromosome	7.02567	66.1	chromosome:NZ_CP056094.1/CP056094.1		1	6399	2020-06-29 01:00:00	ftp://ftp.ncbi.nlm.nih.gov/genomes/all/GCA/013/375/815/GCA_013375815.1_ASM1337581v1	ftp://ftp.ncbi.nlm.nih.gov/genomes/all/GCF/013/375/815/GCF_013375815.1_ASM1337581v1
Pseudomonas aeruginosa	Bacteria;Proteobacteria;Gammaproteobacteria	PABCH13	SAMN15183615	PRJNA638217	GCA_013375795.1	Chromosome	6.4962	66.3	chromosome:NZ_CP056093.1/CP056093.1		1	5927	2020-06-29 01:00:00	ftp://ftp.ncbi.nlm.nih.gov/genomes/all/GCA/013/375/795/GCA_013375795.1_ASM1337579v1	ftp://ftp.ncbi.nlm.nih.gov/genomes/all/GCF/013/375/795/GCF_013375795.1_ASM1337579v1
Pseudomonas aeruginosa	Bacteria;Proteobacteria;Gammaproteobacteria	PABCH14	SAMN15183616	PRJNA638217	GCA_013375855.1	Chromosome	7.12308	65.9	chromosome:NZ_CP056092.1/CP056092.1		1	6538	2020-06-29 01:00:00	ftp://ftp.ncbi.nlm.nih.gov/genomes/all/GCA/013/375/855/GCA_013375855.1_ASM1337585v1	ftp://ftp.ncbi.nlm.nih.gov/genomes/all/GCF/013/375/855/GCF_013375855.1_ASM1337585v1
Pseudomonas aeruginosa	Bacteria;Proteobacteria;Gammaproteobacteria	PABCH42	SAMN15183619	PRJNA638217	GCA_013375895.1	Chromosome	7.27492	65.6522	chromosome:NZ_CP056090.1/CP056090.1; plasmid unnamed1:NZ_CP056091.1/CP056091.1		2	6717	2020-06-29 01:00:00	ftp://ftp.ncbi.nlm.nih.gov/genomes/all/GCA/013/375/895/GCA_013375895.1_ASM1337589v1	ftp://ftp.ncbi.nlm.nih.gov/genomes/all/GCF/013/375/895/GCF_013375895.1_ASM1337589v1
Pseudomonas aeruginosa	Bacteria;Proteobacteria;Gammaproteobacteria	PABCH45	SAMN15183618	PRJNA638217	GCA_013375835.1	Chromosome	7.09337	66.0829	chromosome:NZ_CP056101.1/CP056101.1; plasmid unnamed:NZ_CP056102.1/CP056102.1		2	6541	2020-06-29 01:00:00	ftp://ftp.ncbi.nlm.nih.gov/genomes/all/GCA/013/375/835/GCA_013375835.1_ASM1337583v1	ftp://ftp.ncbi.nlm.nih.gov/genomes/all/GCF/013/375/835/GCF_013375835.1_ASM1337583v1
Pseudomonas aeruginosa	Bacteria;Proteobacteria;Gammaproteobacteria	PABCH46	SAMN15183621	PRJNA638217	GCA_013375875.1	Chromosome	6.86621	65.8	chromosome:NZ_CP056089.1/CP056089.1		1	6114	2020-06-29 01:00:00	ftp://ftp.ncbi.nlm.nih.gov/genomes/all/GCA/013/375/875/GCA_013375875.1_ASM1337587v1	ftp://ftp.ncbi.nlm.nih.gov/genomes/all/GCF/013/375/875/GCF_013375875.1_ASM1337587v1
Pseudomonas aeruginosa	Bacteria;Proteobacteria;Gammaproteobacteria	PABL012	SAMN09831327	PRJNA485889	GCA_003429185.1	Complete	6.54647	66.3	chromosome:NZ_CP031659.1/CP031659.1		1	5986	2018-08-28 01:00:00	ftp://ftp.ncbi.nlm.nih.gov/genomes/all/GCA/003/429/185/GCA_003429185.1_ASM342918v1	ftp://ftp.ncbi.nlm.nih.gov/genomes/all/GCF/003/429/185/GCF_003429185.1_ASM342918v1
Pseudomonas aeruginosa	Bacteria;Proteobacteria;Gammaproteobacteria	PABL017	SAMN09831332	PRJNA485889	GCA_003429205.1	Complete	6.50346	66.3	chromosome:NZ_CP031660.1/CP031660.1		1	5901	2018-08-28 01:00:00	ftp://ftp.ncbi.nlm.nih.gov/genomes/all/GCA/003/429/205/GCA_003429205.1_ASM342920v1	ftp://ftp.ncbi.nlm.nih.gov/genomes/all/GCF/003/429/205/GCF_003429205.1_ASM342920v1
Pseudomonas aeruginosa	Bacteria;Proteobacteria;Gammaproteobacteria	PABL048	SAMN09831360	PRJNA485889	GCA_003411785.2	Complete	7.29458	65.4653	chromosome:NZ_CP039293.1/CP039293.1; plasmid pPABL048:NZ_CP039294.1/CP039294.1		2	6763	2019-04-11 01:00:00	ftp://ftp.ncbi.nlm.nih.gov/genomes/all/GCA/003/411/785/GCA_003411785.2_ASM341178v2	ftp://ftp.ncbi.nlm.nih.gov/genomes/all/GCF/003/411/785/GCF_003411785.2_ASM341178v2
Pseudomonas aeruginosa	Bacteria;Proteobacteria;Gammaproteobacteria	PAC1	SAMN14970706	PRJNA633788	GCA_013201115.1	Complete	7.56438	65.4	chromosome:NZ_CP053706.1/CP053706.1		1	6825	2020-05-31 01:00:00	ftp://ftp.ncbi.nlm.nih.gov/genomes/all/GCA/013/201/115/GCA_013201115.1_ASM1320111v1	ftp://ftp.ncbi.nlm.nih.gov/genomes/all/GCF/013/201/115/GCF_013201115.1_ASM1320111v1
Pseudomonas aeruginosa	Bacteria;Proteobacteria;Gammaproteobacteria	PAC6	SAMN14970707	PRJNA633788	GCA_013201095.1	Complete	6.54389	66.3	chromosome:NZ_CP053705.1/CP053705.1		1	5809	2020-05-31 01:00:00	ftp://ftp.ncbi.nlm.nih.gov/genomes/all/GCA/013/201/095/GCA_013201095.1_ASM1320109v1	ftp://ftp.ncbi.nlm.nih.gov/genomes/all/GCF/013/201/095/GCF_013201095.1_ASM1320109v1
Pseudomonas aeruginosa PACS2	Bacteria;Proteobacteria;Gammaproteobacteria	PACS2	SAMN02471994	PRJNA16851	GCA_000168335.1	Chromosome	6.49242	66.3	chromosome:NZ_AAQW01000001.1/AAQW01000001.1	AAQW01	1	5912	2006-06-05 01:00:00	ftp://ftp.ncbi.nlm.nih.gov/genomes/all/GCA/000/168/335/GCA_000168335.1_ASM16833v1	ftp://ftp.ncbi.nlm.nih.gov/genomes/all/GCF/000/168/335/GCF_000168335.1_ASM16833v1
Pseudomonas aeruginosa	Bacteria;Proteobacteria;Gammaproteobacteria	PAD8	SAMN15963197	PRJNA660892	GCA_022700635.1	Complete	6.61303	66.1023	chromosome:NZ_CP061073.1/CP061073.1; plasmid pPAD8:NZ_CP061074.1/CP061074.1		2	5999	2022-03-28 01:00:00	ftp://ftp.ncbi.nlm.nih.gov/genomes/all/GCA/022/700/635/GCA_022700635.1_ASM2270063v1	ftp://ftp.ncbi.nlm.nih.gov/genomes/all/GCF/022/700/635/GCF_022700635.1_ASM2270063v1
Pseudomonas aeruginosa	Bacteria;Proteobacteria;Gammaproteobacteria	Pae1255-NDM1	SAMN14750015	PRJNA628735	GCA_021378395.1	Complete	6.94436	65.9	chromosome:NZ_CP053747.1/CP053747.1		1	6327	2022-01-06	ftp://ftp.ncbi.nlm.nih.gov/genomes/all/GCA/021/378/395/GCA_021378395.1_ASM2137839v1	ftp://ftp.ncbi.nlm.nih.gov/genomes/all/GCF/021/378/395/GCF_021378395.1_ASM2137839v1
Pseudomonas aeruginosa	Bacteria;Proteobacteria;Gammaproteobacteria	PAER4_119	SAMN04209275	PRJNA299511	GCA_001879525.1	Complete	6.50466	66.4	chromosome:NZ_CP013113.1/CP013113.1		1	5870	2016-11-16	ftp://ftp.ncbi.nlm.nih.gov/genomes/all/GCA/001/879/525/GCA_001879525.1_ASM187952v1	ftp://ftp.ncbi.nlm.nih.gov/genomes/all/GCF/001/879/525/GCF_001879525.1_ASM187952v1
Pseudomonas aeruginosa	Bacteria;Proteobacteria;Gammaproteobacteria	paerg000	SAMEA4916038	PRJEB28660	GCA_900618245.1	Complete	6.49356	66.4	chromosome 0:NZ_LR130528.1/LR130528.1		1	5759	2018-11-27	ftp://ftp.ncbi.nlm.nih.gov/genomes/all/GCA/900/618/245/GCA_900618245.1_paerg000	ftp://ftp.ncbi.nlm.nih.gov/genomes/all/GCF/900/618/245/GCF_900618245.1_paerg000
Pseudomonas aeruginosa	Bacteria;Proteobacteria;Gammaproteobacteria	paerg002	SAMEA4916049	PRJEB28660	GCA_900618255.1	Complete	6.45147	66.4	chromosome 0:NZ_LR130527.1/LR130527.1		1	5797	2018-11-27	ftp://ftp.ncbi.nlm.nih.gov/genomes/all/GCA/900/618/255/GCA_900618255.1_paerg002	ftp://ftp.ncbi.nlm.nih.gov/genomes/all/GCF/900/618/255/GCF_900618255.1_paerg002
Pseudomonas aeruginosa	Bacteria;Proteobacteria;Gammaproteobacteria	paerg003	SAMEA4916059	PRJEB28660	GCA_900618275.1	Complete	6.43396	66.4	chromosome 0:NZ_LR130530.1/LR130530.1		1	5806	2018-11-27	ftp://ftp.ncbi.nlm.nih.gov/genomes/all/GCA/900/618/275/GCA_900618275.1_paerg003	ftp://ftp.ncbi.nlm.nih.gov/genomes/all/GCF/900/618/275/GCF_900618275.1_paerg003
Pseudomonas aeruginosa	Bacteria;Proteobacteria;Gammaproteobacteria	paerg004	SAMEA4916061	PRJEB28660	GCA_900618265.1	Complete	6.45281	66.4	chromosome 0:NZ_LR130531.1/LR130531.1		1	5797	2018-11-27	ftp://ftp.ncbi.nlm.nih.gov/genomes/all/GCA/900/618/265/GCA_900618265.1_paerg004	ftp://ftp.ncbi.nlm.nih.gov/genomes/all/GCF/900/618/265/GCF_900618265.1_paerg004
Pseudomonas aeruginosa	Bacteria;Proteobacteria;Gammaproteobacteria	paerg005	SAMEA4916069	PRJEB28660	GCA_900618285.1	Complete	6.93142	66	chromosome 0:NZ_LR130534.1/LR130534.1		1	6282	2018-11-27	ftp://ftp.ncbi.nlm.nih.gov/genomes/all/GCA/900/618/285/GCA_900618285.1_paerg005	ftp://ftp.ncbi.nlm.nih.gov/genomes/all/GCF/900/618/285/GCF_900618285.1_paerg005
Pseudomonas aeruginosa	Bacteria;Proteobacteria;Gammaproteobacteria	paerg009	SAMEA4916107	PRJEB28660	GCA_900618305.1	Complete	6.94129	66	chromosome 0:NZ_LR130533.1/LR130533.1		1	6226	2018-11-27	ftp://ftp.ncbi.nlm.nih.gov/genomes/all/GCA/900/618/305/GCA_900618305.1_paerg009	ftp://ftp.ncbi.nlm.nih.gov/genomes/all/GCF/900/618/305/GCF_900618305.1_paerg009
Pseudomonas aeruginosa	Bacteria;Proteobacteria;Gammaproteobacteria	paerg010	SAMEA4916108	PRJEB28660	GCA_900618315.1	Complete	6.43396	66.4	chromosome 0:NZ_LR130536.1/LR130536.1		1	5811	2018-11-27	ftp://ftp.ncbi.nlm.nih.gov/genomes/all/GCA/900/618/315/GCA_900618315.1_paerg010	ftp://ftp.ncbi.nlm.nih.gov/genomes/all/GCF/900/618/315/GCF_900618315.1_paerg010
Pseudomonas aeruginosa	Bacteria;Proteobacteria;Gammaproteobacteria	paerg011	SAMEA4916113	PRJEB28660	GCA_900618325.1	Complete	6.43413	66.4	chromosome 0:NZ_LR130535.1/LR130535.1		1	5809	2018-11-27	ftp://ftp.ncbi.nlm.nih.gov/genomes/all/GCA/900/618/325/GCA_900618325.1_paerg011	ftp://ftp.ncbi.nlm.nih.gov/genomes/all/GCF/900/618/325/GCF_900618325.1_paerg011
Pseudomonas aeruginosa	Bacteria;Proteobacteria;Gammaproteobacteria	paerg012	SAMEA4916123	PRJEB28660	GCA_900618335.1	Complete	6.43402	66.4	chromosome 0:NZ_LR130537.1/LR130537.1		1	5808	2018-11-27	ftp://ftp.ncbi.nlm.nih.gov/genomes/all/GCA/900/618/335/GCA_900618335.1_paerg012	ftp://ftp.ncbi.nlm.nih.gov/genomes/all/GCF/900/618/335/GCF_900618335.1_paerg012
Pseudomonas aeruginosa	Bacteria;Proteobacteria;Gammaproteobacteria	PAG5	SAMN12911489	PRJNA575816	GCA_011106815.1	Complete	7.2299	65.3113	chromosome:NZ_CP045002.1/CP045002.1; plasmid pPAG5:NZ_CP045003.1/CP045003.1		2	6595	2020-03-10	ftp://ftp.ncbi.nlm.nih.gov/genomes/all/GCA/011/106/815/GCA_011106815.1_ASM1110681v1	ftp://ftp.ncbi.nlm.nih.gov/genomes/all/GCF/011/106/815/GCF_011106815.1_ASM1110681v1
Pseudomonas aeruginosa	Bacteria;Proteobacteria;Gammaproteobacteria	PAG7	SAMN16881673	PRJNA680489	GCA_018141565.1	Complete	6.71524	66.2	chromosome:NZ_CP065374.1/CP065374.1		1	6123	2021-04-27 01:00:00	ftp://ftp.ncbi.nlm.nih.gov/genomes/all/GCA/018/141/565/GCA_018141565.1_ASM1814156v1	ftp://ftp.ncbi.nlm.nih.gov/genomes/all/GCF/018/141/565/GCF_018141565.1_ASM1814156v1
Pseudomonas aeruginosa PAK	Bacteria;Proteobacteria;Gammaproteobacteria	PAK	SAMN02483603	PRJNA232360	GCA_000568855.2	Complete	6.28332	66.3	chromosome:NZ_CP020659.1/CP020659.1		1	5368	2017-04-13 01:00:00	ftp://ftp.ncbi.nlm.nih.gov/genomes/all/GCA/000/568/855/GCA_000568855.2_ASM56885v2	ftp://ftp.ncbi.nlm.nih.gov/genomes/all/GCF/000/568/855/GCF_000568855.2_ASM56885v2
Pseudomonas aeruginosa PAK	Bacteria;Proteobacteria;Gammaproteobacteria	PAK	SAMEA1695737	PRJEB657	GCA_902172305.2	Complete	6.39587	66.4	chromosome 1:NZ_LR657304.1/LR657304.1		1	5769	2019-07-24 01:00:00	ftp://ftp.ncbi.nlm.nih.gov/genomes/all/GCA/902/172/305/GCA_902172305.2_Pseudomonas_aeruginosa_PAKAF	ftp://ftp.ncbi.nlm.nih.gov/genomes/all/GCF/902/172/305/GCF_902172305.2_Pseudomonas_aeruginosa_PAKAF
Pseudomonas aeruginosa	Bacteria;Proteobacteria;Gammaproteobacteria	PAM68	SAMN17065268	PRJNA684639	GCA_018141645.1	Complete	6.56025	66.2	chromosome:NZ_CP065948.1/CP065948.1		1	6021	2021-04-27 01:00:00	ftp://ftp.ncbi.nlm.nih.gov/genomes/all/GCA/018/141/645/GCA_018141645.1_ASM1814164v1	ftp://ftp.ncbi.nlm.nih.gov/genomes/all/GCF/018/141/645/GCF_018141645.1_ASM1814164v1
Pseudomonas aeruginosa PAO1	Bacteria;Proteobacteria;Gammaproteobacteria	PAO1	SAMN02603714	PRJNA331	GCA_000006765.1	Complete	6.2644	66.6	chromosome:NC_002516.2/AE004091.2		1	5572	2000-05-16 01:00:00	ftp://ftp.ncbi.nlm.nih.gov/genomes/all/GCA/000/006/765/GCA_000006765.1_ASM676v1	ftp://ftp.ncbi.nlm.nih.gov/genomes/all/GCF/000/006/765/GCF_000006765.1_ASM676v1
Pseudomonas aeruginosa PAO1	Bacteria;Proteobacteria;Gammaproteobacteria	PAO1	SAMN14421669	PRJNA613708	GCA_013001005.1	Complete	6.2179	66.5	chromosome:NZ_CP053028.1/CP053028.1		1	5629	2020-05-09 01:00:00	ftp://ftp.ncbi.nlm.nih.gov/genomes/all/GCA/013/001/005/GCA_013001005.1_ASM1300100v1	ftp://ftp.ncbi.nlm.nih.gov/genomes/all/GCF/013/001/005/GCF_013001005.1_ASM1300100v1
Pseudomonas aeruginosa	Bacteria;Proteobacteria;Gammaproteobacteria	PAO1_Orsay	SAMEA3485223	PRJEB9838	GCA_900070375.1	Complete	6.27647	66.5	chromosome I:NZ_LN871187.1/LN871187.1		1	5673	2015-09-08 01:00:00	ftp://ftp.ncbi.nlm.nih.gov/genomes/all/GCA/900/070/375/GCA_900070375.1_PAO1OR	ftp://ftp.ncbi.nlm.nih.gov/genomes/all/GCF/900/070/375/GCF_900070375.1_PAO1OR
Pseudomonas aeruginosa	Bacteria;Proteobacteria;Gammaproteobacteria	PAO1161	SAMN09951375	PRJNA489238	GCA_004102665.1	Complete	6.3838	66.4	chromosome:NZ_CP032126.1/CP032126.1		1	5784	2019-01-22	ftp://ftp.ncbi.nlm.nih.gov/genomes/all/GCA/004/102/665/GCA_004102665.1_ASM410266v1	ftp://ftp.ncbi.nlm.nih.gov/genomes/all/GCF/004/102/665/GCF_004102665.1_ASM410266v1
Pseudomonas aeruginosa	Bacteria;Proteobacteria;Gammaproteobacteria	PAO1CT	SAMN14687765	PRJNA627527	GCA_013414965.1	Chromosome	6.26457	66.6	chromosome:NZ_CP053113.1/CP053113.1		1	5652	2020-07-14 01:00:00	ftp://ftp.ncbi.nlm.nih.gov/genomes/all/GCA/013/414/965/GCA_013414965.1_ASM1341496v1	ftp://ftp.ncbi.nlm.nih.gov/genomes/all/GCF/013/414/965/GCF_013414965.1_ASM1341496v1
Pseudomonas aeruginosa PAO1H2O	Bacteria;Proteobacteria;Gammaproteobacteria	PAO1H2O	SAMN02740985	PRJNA83447	GCA_000714515.1	Chromosome	6.2644	66.3	chromosome:NZ_CP008749.1/CP008749.1		1	5390	2014-06-27 01:00:00	ftp://ftp.ncbi.nlm.nih.gov/genomes/all/GCA/000/714/515/GCA_000714515.1_ASM71451v1	ftp://ftp.ncbi.nlm.nih.gov/genomes/all/GCF/000/714/515/GCF_000714515.1_ASM71451v1
Pseudomonas aeruginosa	Bacteria;Proteobacteria;Gammaproteobacteria	PAO1PBS	SAMN14687766	PRJNA627527	GCA_013414945.1	Chromosome	6.26453	66.6	chromosome:NZ_CP053112.1/CP053112.1		1	5650	2020-07-14 01:00:00	ftp://ftp.ncbi.nlm.nih.gov/genomes/all/GCA/013/414/945/GCA_013414945.1_ASM1341494v1	ftp://ftp.ncbi.nlm.nih.gov/genomes/all/GCF/013/414/945/GCF_013414945.1_ASM1341494v1
Pseudomonas aeruginosa PAO1-VE13	Bacteria;Proteobacteria;Gammaproteobacteria	PAO1-VE13	SAMN02603590	PRJNA212862	GCA_000484545.1	Chromosome	6.26548	66.6	chromosome:NC_022594.1/CP006832.1		1	5658	2013-10-28	ftp://ftp.ncbi.nlm.nih.gov/genomes/all/GCA/000/484/545/GCA_000484545.1_ASM48454v1	ftp://ftp.ncbi.nlm.nih.gov/genomes/all/GCF/000/484/545/GCF_000484545.2_ASM48454v1
Pseudomonas aeruginosa PAO1-VE2	Bacteria;Proteobacteria;Gammaproteobacteria	PAO1-VE2	SAMN02603589	PRJNA212861	GCA_000484495.1	Chromosome	6.26548	66.6	chromosome:NC_022591.1/CP006831.1		1	5659	2013-10-28	ftp://ftp.ncbi.nlm.nih.gov/genomes/all/GCA/000/484/495/GCA_000484495.1_ASM48449v1	ftp://ftp.ncbi.nlm.nih.gov/genomes/all/GCF/000/484/495/GCF_000484495.2_ASM48449v1
Pseudomonas aeruginosa PAO581	Bacteria;Proteobacteria;Gammaproteobacteria	PAO581	SAMN02603587	PRJNA209856	GCA_000468555.1	Chromosome	6.04397	66.5	chromosome:NC_022361.1/CP006705.1		1	5478	2013-09-16 01:00:00	ftp://ftp.ncbi.nlm.nih.gov/genomes/all/GCA/000/468/555/GCA_000468555.1_ASM46855v1	ftp://ftp.ncbi.nlm.nih.gov/genomes/all/GCF/000/468/555/GCF_000468555.2_ASM46855v1
Pseudomonas aeruginosa	Bacteria;Proteobacteria;Gammaproteobacteria	PARM801	SAMN05383898	PRJNA328898	GCA_016864415.1	Complete	7.13056	65.8	chromosome:NZ_CP024024.1/CP024024.1		1	6530	2021-02-11	ftp://ftp.ncbi.nlm.nih.gov/genomes/all/GCA/016/864/415/GCA_016864415.1_ASM1686441v1	ftp://ftp.ncbi.nlm.nih.gov/genomes/all/GCF/016/864/415/GCF_016864415.1_ASM1686441v1
Pseudomonas aeruginosa	Bacteria;Proteobacteria;Gammaproteobacteria	PartH-Paeruginosa-RM8376	SAMN14078799	PRJNA605254	GCA_022870025.1	Complete	6.26367	66.5	chromosome:NZ_CP064391.1/CP064391.1		1	5656	2022-04-11 01:00:00	ftp://ftp.ncbi.nlm.nih.gov/genomes/all/GCA/022/870/025/GCA_022870025.1_ASM2287002v1	ftp://ftp.ncbi.nlm.nih.gov/genomes/all/GCF/022/870/025/GCF_022870025.1_ASM2287002v1
Pseudomonas aeruginosa	Bacteria;Proteobacteria;Gammaproteobacteria	PAS6	SAMN17065252	PRJNA684637	GCA_018141625.1	Complete	6.74293	66.2	chromosome:NZ_CP065947.1/CP065947.1		1	6144	2021-04-27 01:00:00	ftp://ftp.ncbi.nlm.nih.gov/genomes/all/GCA/018/141/625/GCA_018141625.1_ASM1814162v1	ftp://ftp.ncbi.nlm.nih.gov/genomes/all/GCF/018/141/625/GCF_018141625.1_ASM1814162v1
Pseudomonas aeruginosa	Bacteria;Proteobacteria;Gammaproteobacteria	PASGNDM345	SAMN06689794	PRJNA381838	GCA_002104615.1	Complete	6.89316	66.1	chromosome:NZ_CP020703.1/CP020703.1		1	6309	2017-04-18 01:00:00	ftp://ftp.ncbi.nlm.nih.gov/genomes/all/GCA/002/104/615/GCA_002104615.1_ASM210461v1	ftp://ftp.ncbi.nlm.nih.gov/genomes/all/GCF/002/104/615/GCF_002104615.1_ASM210461v1
Pseudomonas aeruginosa	Bacteria;Proteobacteria;Gammaproteobacteria	PASGNDM699	SAMN06689795	PRJNA381838	GCA_002104595.1	Complete	6.9851	66	chromosome:NZ_CP020704.1/CP020704.1		1	6421	2017-04-18 01:00:00	ftp://ftp.ncbi.nlm.nih.gov/genomes/all/GCA/002/104/595/GCA_002104595.1_ASM210459v1	ftp://ftp.ncbi.nlm.nih.gov/genomes/all/GCF/002/104/595/GCF_002104595.1_ASM210459v1
Pseudomonas aeruginosa	Bacteria;Proteobacteria;Gammaproteobacteria	PA-VAP-1	SAMN08706627	PRJNA438112	GCA_004347005.1	Chromosome	6.38214	66.5	chromosome:NZ_CP028332.1/CP028332.1		1	5782	2019-03-12	ftp://ftp.ncbi.nlm.nih.gov/genomes/all/GCA/004/347/005/GCA_004347005.1_ASM434700v1	ftp://ftp.ncbi.nlm.nih.gov/genomes/all/GCF/004/347/005/GCF_004347005.1_ASM434700v1
Pseudomonas aeruginosa	Bacteria;Proteobacteria;Gammaproteobacteria	PA-VAP-2	SAMN08706628	PRJNA438112	GCA_004347025.1	Chromosome	6.28348	66.6	chromosome:NZ_CP028331.1/CP028331.1		1	5676	2019-03-12	ftp://ftp.ncbi.nlm.nih.gov/genomes/all/GCA/004/347/025/GCA_004347025.1_ASM434702v1	ftp://ftp.ncbi.nlm.nih.gov/genomes/all/GCF/004/347/025/GCF_004347025.1_ASM434702v1
Pseudomonas aeruginosa	Bacteria;Proteobacteria;Gammaproteobacteria	PA-VAP-3	SAMN08706629	PRJNA438112	GCA_004346985.1	Chromosome	6.66526	66.2	chromosome:NZ_CP028330.1/CP028330.1		1	6016	2019-03-12	ftp://ftp.ncbi.nlm.nih.gov/genomes/all/GCA/004/346/985/GCA_004346985.1_ASM434698v1	ftp://ftp.ncbi.nlm.nih.gov/genomes/all/GCF/004/346/985/GCF_004346985.1_ASM434698v1
Pseudomonas aeruginosa	Bacteria;Proteobacteria;Gammaproteobacteria	PA-VAP-4	SAMN08706630	PRJNA438112	GCA_004347045.1	Chromosome	6.27176	66.6	chromosome:NZ_CP028368.1/CP028368.1		1	5696	2019-03-12	ftp://ftp.ncbi.nlm.nih.gov/genomes/all/GCA/004/347/045/GCA_004347045.1_ASM434704v1	ftp://ftp.ncbi.nlm.nih.gov/genomes/all/GCF/004/347/045/GCF_004347045.1_ASM434704v1
Pseudomonas aeruginosa	Bacteria;Proteobacteria;Gammaproteobacteria	Pb18	SAMN04916456	PRJNA320097	GCA_002117045.1	Chromosome	6.40152	66.2	chromosome:NZ_CP015650.1/CP015650.1		1	5764	2017-05-02 01:00:00	ftp://ftp.ncbi.nlm.nih.gov/genomes/all/GCA/002/117/045/GCA_002117045.1_ASM211704v1	ftp://ftp.ncbi.nlm.nih.gov/genomes/all/GCF/002/117/045/GCF_002117045.1_ASM211704v1
Pseudomonas aeruginosa	Bacteria;Proteobacteria;Gammaproteobacteria	PB350	SAMN08101543	PRJNA419916	GCA_002812905.2	Complete	6.75291	66.2	chromosome:NZ_CP025055.2/CP025055.2		1	6123	2017-12-06	ftp://ftp.ncbi.nlm.nih.gov/genomes/all/GCA/002/812/905/GCA_002812905.2_ASM281290v2	ftp://ftp.ncbi.nlm.nih.gov/genomes/all/GCF/002/812/905/GCF_002812905.2_ASM281290v2
Pseudomonas aeruginosa	Bacteria;Proteobacteria;Gammaproteobacteria	PB353	SAMN08101545	PRJNA419916	GCA_002812865.1	Complete	6.49744	66.3161	chromosome:NZ_CP025051.1/CP025051.1; plasmid pPB353_1:NZ_CP025052.1/CP025052.1		2	5959	2017-12-06	ftp://ftp.ncbi.nlm.nih.gov/genomes/all/GCA/002/812/865/GCA_002812865.1_ASM281286v1	ftp://ftp.ncbi.nlm.nih.gov/genomes/all/GCF/002/812/865/GCF_002812865.1_ASM281286v1
Pseudomonas aeruginosa	Bacteria;Proteobacteria;Gammaproteobacteria	PB354	SAMN08101544	PRJNA419916	GCA_002812885.1	Complete	6.49428	66.316	chromosome:NZ_CP025053.1/CP025053.1; plasmid pPB354_1:NZ_CP025054.1/CP025054.1		2	5953	2017-12-06	ftp://ftp.ncbi.nlm.nih.gov/genomes/all/GCA/002/812/885/GCA_002812885.1_ASM281288v1	ftp://ftp.ncbi.nlm.nih.gov/genomes/all/GCF/002/812/885/GCF_002812885.1_ASM281288v1
Pseudomonas aeruginosa	Bacteria;Proteobacteria;Gammaproteobacteria	PB367	SAMN08101542	PRJNA419916	GCA_002812925.3	Complete	6.75291	66.2	chromosome:NZ_CP025056.2/CP025056.3		1	6123	2017-12-06	ftp://ftp.ncbi.nlm.nih.gov/genomes/all/GCA/002/812/925/GCA_002812925.3_ASM281292v3	ftp://ftp.ncbi.nlm.nih.gov/genomes/all/GCF/002/812/925/GCF_002812925.2_ASM281292v3
Pseudomonas aeruginosa	Bacteria;Proteobacteria;Gammaproteobacteria	PB368	SAMN08101546	PRJNA419916	GCA_002812845.1	Complete	6.63856	66	chromosome:NZ_CP025050.1/CP025050.1		1	6125	2017-12-06	ftp://ftp.ncbi.nlm.nih.gov/genomes/all/GCA/002/812/845/GCA_002812845.1_ASM281284v1	ftp://ftp.ncbi.nlm.nih.gov/genomes/all/GCF/002/812/845/GCF_002812845.1_ASM281284v1
Pseudomonas aeruginosa	Bacteria;Proteobacteria;Gammaproteobacteria	PB369	SAMN08101547	PRJNA419916	GCA_002812825.1	Complete	6.52681	66	chromosome:NZ_CP025049.1/CP025049.1		1	6019	2017-12-06	ftp://ftp.ncbi.nlm.nih.gov/genomes/all/GCA/002/812/825/GCA_002812825.1_ASM281282v1	ftp://ftp.ncbi.nlm.nih.gov/genomes/all/GCF/002/812/825/GCF_002812825.1_ASM281282v1
Pseudomonas aeruginosa	Bacteria;Proteobacteria;Gammaproteobacteria	PcyII-10	SAMEA26686918	PRJEB18612	GCA_900149285.1	Complete	6.28864	66.5	chromosome PcyII-10:NZ_LT673656.1/LT673656.1		1	5661	2017-01-26	ftp://ftp.ncbi.nlm.nih.gov/genomes/all/GCA/900/149/285/GCA_900149285.1_PcyII-10	ftp://ftp.ncbi.nlm.nih.gov/genomes/all/GCF/900/149/285/GCF_900149285.1_PcyII-10
Pseudomonas aeruginosa	Bacteria;Proteobacteria;Gammaproteobacteria	PcyII-29	SAMEA6246860	PRJEB35547	GCA_902703185.1	Complete	6.62121	66.3	chromosome PcyII-29:NZ_LR739068.1/LR739068.1		1	6004	2020-01-25	ftp://ftp.ncbi.nlm.nih.gov/genomes/all/GCA/902/703/185/GCA_902703185.1_PcyII-29	ftp://ftp.ncbi.nlm.nih.gov/genomes/all/GCF/902/703/185/GCF_902703185.1_PcyII-29
Pseudomonas aeruginosa	Bacteria;Proteobacteria;Gammaproteobacteria	PcyII-40	SAMEA6246861	PRJEB35547	GCA_902703195.1	Complete	6.83127	66.1	chromosome PcyII-40:NZ_LR739069.1/LR739069.1		1	6248	2020-01-25	ftp://ftp.ncbi.nlm.nih.gov/genomes/all/GCA/902/703/195/GCA_902703195.1_PcyII-40	ftp://ftp.ncbi.nlm.nih.gov/genomes/all/GCF/902/703/195/GCF_902703195.1_PcyII-40
Pseudomonas aeruginosa	Bacteria;Proteobacteria;Gammaproteobacteria	PDNC003	SAMN17844875	PRJNA610894	GCA_016919425.1	Chromosome	6.39877	66.4	chromosome:NZ_CP070355.1/CP070355.1		1	5784	2021-02-23	ftp://ftp.ncbi.nlm.nih.gov/genomes/all/GCA/016/919/425/GCA_016919425.1_ASM1691942v1	ftp://ftp.ncbi.nlm.nih.gov/genomes/all/GCF/016/919/425/GCF_016919425.1_ASM1691942v1
Pseudomonas aeruginosa	Bacteria;Proteobacteria;Gammaproteobacteria	PES_P749	SAMN20458429	PRJNA750451	GCA_022559545.1	Complete	6.38515	66.5	chromosome:NZ_CP080405.1/CP080405.1		1	5754	2022-03-14	ftp://ftp.ncbi.nlm.nih.gov/genomes/all/GCA/022/559/545/GCA_022559545.1_ASM2255954v1	ftp://ftp.ncbi.nlm.nih.gov/genomes/all/GCF/022/559/545/GCF_022559545.1_ASM2255954v1
Pseudomonas aeruginosa	Bacteria;Proteobacteria;Gammaproteobacteria	PGN4	SAMN10093511	PRJNA492074	GCA_003952765.1	Chromosome	6.26442	65.7	chromosome:NZ_CP032540.1/CP032540.1		1	5370	2018-12-18	ftp://ftp.ncbi.nlm.nih.gov/genomes/all/GCA/003/952/765/GCA_003952765.1_ASM395276v1	ftp://ftp.ncbi.nlm.nih.gov/genomes/all/GCF/003/952/765/GCF_003952765.1_ASM395276v1
Pseudomonas aeruginosa	Bacteria;Proteobacteria;Gammaproteobacteria	PGN5	SAMN10093512	PRJNA492129	GCA_003952745.1	Chromosome	6.26445	66.5	chromosome:NZ_CP032541.1/CP032541.1		1	5660	2018-12-18	ftp://ftp.ncbi.nlm.nih.gov/genomes/all/GCA/003/952/745/GCA_003952745.1_ASM395274v1	ftp://ftp.ncbi.nlm.nih.gov/genomes/all/GCF/003/952/745/GCF_003952745.1_ASM395274v1
Pseudomonas aeruginosa	Bacteria;Proteobacteria;Gammaproteobacteria	PPF-1	SAMN06547042	PRJNA378495	GCA_002287725.2	Complete	6.93089	65.9	chromosome:NZ_CP023316.1/CP023316.1		1	6253	2017-09-11 01:00:00	ftp://ftp.ncbi.nlm.nih.gov/genomes/all/GCA/002/287/725/GCA_002287725.2_ASM228772v2	ftp://ftp.ncbi.nlm.nih.gov/genomes/all/GCF/002/287/725/GCF_002287725.2_ASM228772v2
Pseudomonas aeruginosa	Bacteria;Proteobacteria;Gammaproteobacteria	PRD-10	SAMN09475316	PRJNA477598	GCA_005154325.1	Chromosome	6.81169	66.2	chromosome:NZ_CP039749.1/CP039749.1		1	6246	2019-05-06 01:00:00	ftp://ftp.ncbi.nlm.nih.gov/genomes/all/GCA/005/154/325/GCA_005154325.1_ASM515432v1	ftp://ftp.ncbi.nlm.nih.gov/genomes/all/GCF/005/154/325/GCF_005154325.1_ASM515432v1
Pseudomonas aeruginosa	Bacteria;Proteobacteria;Gammaproteobacteria	PS1793	SAMN12162657	PRJNA547625	GCA_006704595.2	Complete	7.36962	65.3808	chromosome:NZ_CP083366.1/CP083366.1; plasmid p1:NZ_CP083367.1/CP083367.1; plasmid p2:NZ_CP083368.1/CP083368.1; plasmid p3:NZ_CP083369.1/CP083369.1		4	6872	2021-09-23 01:00:00	ftp://ftp.ncbi.nlm.nih.gov/genomes/all/GCA/006/704/595/GCA_006704595.2_ASM670459v2	ftp://ftp.ncbi.nlm.nih.gov/genomes/all/GCF/006/704/595/GCF_006704595.2_ASM670459v2
Pseudomonas aeruginosa	Bacteria;Proteobacteria;Gammaproteobacteria	Ps33	SAMN12815552	PRJNA573525	GCA_013122735.1	Chromosome	6.29754	66.5	chromosome:NZ_CP044533.1/CP044533.1		1	5715	2020-05-19 01:00:00	ftp://ftp.ncbi.nlm.nih.gov/genomes/all/GCA/013/122/735/GCA_013122735.1_ASM1312273v1	ftp://ftp.ncbi.nlm.nih.gov/genomes/all/GCF/013/122/735/GCF_013122735.1_ASM1312273v1
Pseudomonas aeruginosa	Bacteria;Proteobacteria;Gammaproteobacteria	PSE305	SAMEA3139100	PRJEB5488	GCA_000750905.1	Chromosome	6.76245	65.9	chromosome I:NZ_HG974234.1/HG974234.1		1	6172	2014-08-28 01:00:00	ftp://ftp.ncbi.nlm.nih.gov/genomes/all/GCA/000/750/905/GCA_000750905.1_PSE305	ftp://ftp.ncbi.nlm.nih.gov/genomes/all/GCF/000/750/905/GCF_000750905.1_PSE305
Pseudomonas aeruginosa	Bacteria;Proteobacteria;Gammaproteobacteria	PSE6684	SAMN14986373	PRJNA634205	GCA_013255565.1	Complete	6.92437	66	chromosome:NZ_CP053917.1/CP053917.1		1	6304	2020-06-03 01:00:00	ftp://ftp.ncbi.nlm.nih.gov/genomes/all/GCA/013/255/565/GCA_013255565.1_ASM1325556v1	ftp://ftp.ncbi.nlm.nih.gov/genomes/all/GCF/013/255/565/GCF_013255565.1_ASM1325556v1
Pseudomonas aeruginosa	Bacteria;Proteobacteria;Gammaproteobacteria	QZPH16	SAMN19950566	PRJNA672835	GCA_019857585.1	Complete	7.01909	65.8346	chromosome:NZ_CP078004.1/CP078004.1; plasmid pQZPH16-KPC:NZ_CP078005.1/CP078005.1		2	6392	2021-09-02 01:00:00	ftp://ftp.ncbi.nlm.nih.gov/genomes/all/GCA/019/857/585/GCA_019857585.1_ASM1985758v1	ftp://ftp.ncbi.nlm.nih.gov/genomes/all/GCF/019/857/585/GCF_019857585.1_ASM1985758v1
Pseudomonas aeruginosa	Bacteria;Proteobacteria;Gammaproteobacteria	QZPH21	SAMN19950567	PRJNA672835	GCA_019857565.1	Complete	6.80877	65.7421	chromosome:NZ_CP078002.1/CP078002.1; plasmid pQZPH21-KPC:NZ_CP078003.1/CP078003.1		2	6203	2021-09-02 01:00:00	ftp://ftp.ncbi.nlm.nih.gov/genomes/all/GCA/019/857/565/GCA_019857565.1_ASM1985756v1	ftp://ftp.ncbi.nlm.nih.gov/genomes/all/GCF/019/857/565/GCF_019857565.1_ASM1985756v1
Pseudomonas aeruginosa	Bacteria;Proteobacteria;Gammaproteobacteria	QZPH41	SAMN16656074	PRJNA672835	GCA_019857325.1	Complete	6.63456	66.2335	chromosome:NZ_CP064399.1/CP064399.1; plasmid pQZPH41-KPC:NZ_CP064400.1/CP064400.1		2	6045	2021-09-02 01:00:00	ftp://ftp.ncbi.nlm.nih.gov/genomes/all/GCA/019/857/325/GCA_019857325.1_ASM1985732v1	ftp://ftp.ncbi.nlm.nih.gov/genomes/all/GCF/019/857/325/GCF_019857325.1_ASM1985732v1
Pseudomonas aeruginosa	Bacteria;Proteobacteria;Gammaproteobacteria	R01	SAMN13234652	PRJNA588274	GCA_021513575.1	Complete	6.27023	66.3	chromosome:NZ_CP069333.1/CP069333.1		1	5636	2022-01-19	ftp://ftp.ncbi.nlm.nih.gov/genomes/all/GCA/021/513/575/GCA_021513575.1_ASM2151357v1	ftp://ftp.ncbi.nlm.nih.gov/genomes/all/GCF/021/513/575/GCF_021513575.1_ASM2151357v1
Pseudomonas aeruginosa	Bacteria;Proteobacteria;Gammaproteobacteria	R02	SAMN13234653	PRJNA588274	GCA_021513415.1	Complete	6.27024	66.3	chromosome:NZ_CP069325.1/CP069325.1		1	5633	2022-01-19	ftp://ftp.ncbi.nlm.nih.gov/genomes/all/GCA/021/513/415/GCA_021513415.1_ASM2151341v1	ftp://ftp.ncbi.nlm.nih.gov/genomes/all/GCF/021/513/415/GCF_021513415.1_ASM2151341v1
Pseudomonas aeruginosa	Bacteria;Proteobacteria;Gammaproteobacteria	R03	SAMN13234654	PRJNA588274	GCA_021513475.1	Complete	6.26905	66.3	chromosome:NZ_CP069327.1/CP069327.1		1	5645	2022-01-19	ftp://ftp.ncbi.nlm.nih.gov/genomes/all/GCA/021/513/475/GCA_021513475.1_ASM2151347v1	ftp://ftp.ncbi.nlm.nih.gov/genomes/all/GCF/021/513/475/GCF_021513475.1_ASM2151347v1
Pseudomonas aeruginosa	Bacteria;Proteobacteria;Gammaproteobacteria	R04	SAMN13234655	PRJNA588274	GCA_021513455.1	Complete	6.26993	66.3	chromosome:NZ_CP069328.1/CP069328.1		1	5640	2022-01-19	ftp://ftp.ncbi.nlm.nih.gov/genomes/all/GCA/021/513/455/GCA_021513455.1_ASM2151345v1	ftp://ftp.ncbi.nlm.nih.gov/genomes/all/GCF/021/513/455/GCF_021513455.1_ASM2151345v1
Pseudomonas aeruginosa	Bacteria;Proteobacteria;Gammaproteobacteria	R05	SAMN13234656	PRJNA588274	GCA_021513395.1	Complete	6.25575	66.3	chromosome:NZ_CP069324.1/CP069324.1		1	5625	2022-01-19	ftp://ftp.ncbi.nlm.nih.gov/genomes/all/GCA/021/513/395/GCA_021513395.1_ASM2151339v1	ftp://ftp.ncbi.nlm.nih.gov/genomes/all/GCF/021/513/395/GCF_021513395.1_ASM2151339v1
Pseudomonas aeruginosa	Bacteria;Proteobacteria;Gammaproteobacteria	R06	SAMN13234657	PRJNA588274	GCA_021513375.1	Complete	6.26973	66.3	chromosome:NZ_CP069323.1/CP069323.1		1	5650	2022-01-19	ftp://ftp.ncbi.nlm.nih.gov/genomes/all/GCA/021/513/375/GCA_021513375.1_ASM2151337v1	ftp://ftp.ncbi.nlm.nih.gov/genomes/all/GCF/021/513/375/GCF_021513375.1_ASM2151337v1
Pseudomonas aeruginosa	Bacteria;Proteobacteria;Gammaproteobacteria	R07	SAMN13234658	PRJNA588274	GCA_021513515.1	Complete	6.27042	66.3	chromosome:NZ_CP069330.1/CP069330.1		1	5647	2022-01-19	ftp://ftp.ncbi.nlm.nih.gov/genomes/all/GCA/021/513/515/GCA_021513515.1_ASM2151351v1	ftp://ftp.ncbi.nlm.nih.gov/genomes/all/GCF/021/513/515/GCF_021513515.1_ASM2151351v1
Pseudomonas aeruginosa	Bacteria;Proteobacteria;Gammaproteobacteria	R08	SAMN13234659	PRJNA588274	GCA_021513555.1	Complete	6.26863	66.3	chromosome:NZ_CP069332.1/CP069332.1		1	5646	2022-01-19	ftp://ftp.ncbi.nlm.nih.gov/genomes/all/GCA/021/513/555/GCA_021513555.1_ASM2151355v1	ftp://ftp.ncbi.nlm.nih.gov/genomes/all/GCF/021/513/555/GCF_021513555.1_ASM2151355v1
Pseudomonas aeruginosa	Bacteria;Proteobacteria;Gammaproteobacteria	R09	SAMN13234660	PRJNA588274	GCA_021513535.1	Complete	6.26881	66.3	chromosome:NZ_CP069331.1/CP069331.1		1	5646	2022-01-19	ftp://ftp.ncbi.nlm.nih.gov/genomes/all/GCA/021/513/535/GCA_021513535.1_ASM2151353v1	ftp://ftp.ncbi.nlm.nih.gov/genomes/all/GCF/021/513/535/GCF_021513535.1_ASM2151353v1
Pseudomonas aeruginosa	Bacteria;Proteobacteria;Gammaproteobacteria	R10	SAMN13234661	PRJNA588274	GCA_021513495.1	Complete	6.2671	66.3	chromosome:NZ_CP069329.1/CP069329.1		1	5641	2022-01-19	ftp://ftp.ncbi.nlm.nih.gov/genomes/all/GCA/021/513/495/GCA_021513495.1_ASM2151349v1	ftp://ftp.ncbi.nlm.nih.gov/genomes/all/GCF/021/513/495/GCF_021513495.1_ASM2151349v1
Pseudomonas aeruginosa	Bacteria;Proteobacteria;Gammaproteobacteria	R11	SAMN13234662	PRJNA588274	GCA_021513435.1	Complete	6.27009	66.3	chromosome:NZ_CP069326.1/CP069326.1		1	5641	2022-01-19	ftp://ftp.ncbi.nlm.nih.gov/genomes/all/GCA/021/513/435/GCA_021513435.1_ASM2151343v1	ftp://ftp.ncbi.nlm.nih.gov/genomes/all/GCF/021/513/435/GCF_021513435.1_ASM2151343v1
Pseudomonas aeruginosa	Bacteria;Proteobacteria;Gammaproteobacteria	R31	SAMN16229869	PRJNA664682	GCA_014792125.1	Complete	6.92328	65.7648	chromosome:NZ_CP061850.1/CP061850.1; plasmid pR31-KPC:NZ_CP061851.1/CP061851.1		2	6324	2020-09-29 01:00:00	ftp://ftp.ncbi.nlm.nih.gov/genomes/all/GCA/014/792/125/GCA_014792125.1_ASM1479212v1	ftp://ftp.ncbi.nlm.nih.gov/genomes/all/GCF/014/792/125/GCF_014792125.1_ASM1479212v1
Pseudomonas aeruginosa	Bacteria;Proteobacteria;Gammaproteobacteria	RD1-3	SAMN13831656	PRJNA600807	GCA_009911735.1	Complete	6.39716	66.4	chromosome:NZ_CP047697.1/CP047697.1		1	5793	2020-01-22	ftp://ftp.ncbi.nlm.nih.gov/genomes/all/GCA/009/911/735/GCA_009911735.1_ASM991173v1	ftp://ftp.ncbi.nlm.nih.gov/genomes/all/GCF/009/911/735/GCF_009911735.1_ASM991173v1
Pseudomonas aeruginosa	Bacteria;Proteobacteria;Gammaproteobacteria	RIVM-EMC2982	SAMN05583819	PRJNA339235	GCA_002085605.1	Complete	7.38006	65.7	chromosome:NZ_CP016955.1/CP016955.1		1	6823	2017-04-11 01:00:00	ftp://ftp.ncbi.nlm.nih.gov/genomes/all/GCA/002/085/605/GCA_002085605.1_ASM208560v1	ftp://ftp.ncbi.nlm.nih.gov/genomes/all/GCF/002/085/605/GCF_002085605.1_ASM208560v1
Pseudomonas aeruginosa RP73	Bacteria;Proteobacteria;Gammaproteobacteria	RP73	SAMN02603771	PRJNA206088	GCA_000414035.1	Complete	6.34203	66.5	chromosome:NC_021577.1/CP006245.1		1	5724	2013-06-24 01:00:00	ftp://ftp.ncbi.nlm.nih.gov/genomes/all/GCA/000/414/035/GCA_000414035.1_ASM41403v1	ftp://ftp.ncbi.nlm.nih.gov/genomes/all/GCF/000/414/035/GCF_000414035.1_ASM41403v1
Pseudomonas aeruginosa	Bacteria;Proteobacteria;Gammaproteobacteria	RW109	SAMEA104432335	PRJEB23462	GCA_900243355.1	Complete	7.75622	65.0826	chromosome Main_chromosome:LT969520.1; chromosome Mainomosome:NZ_LT969520.1/; plasmid 1:NZ_LT969519.1/; plasmid RW109 plasmid 1:LT969519.1; plasmid 2:NZ_LT969521.1/; plasmid RW109 plasmid 2:LT969521.1		3	14561	2017-12-20	ftp://ftp.ncbi.nlm.nih.gov/genomes/all/GCA/900/243/355/GCA_900243355.1_RW109	ftp://ftp.ncbi.nlm.nih.gov/genomes/all/GCF/900/243/355/GCF_900243355.1_RW109
Pseudomonas aeruginosa	Bacteria;Proteobacteria;Gammaproteobacteria	S04 90	SAMN03396926	PRJNA277811	GCA_000988505.1	Chromosome	7.25915	65.818	chromosome:NZ_CP011369.1/CP011369.1; plasmid unnamed:NZ_CP011370.1/CP011370.1		2	6794	2015-05-06 01:00:00	ftp://ftp.ncbi.nlm.nih.gov/genomes/all/GCA/000/988/505/GCA_000988505.1_ASM98850v1	ftp://ftp.ncbi.nlm.nih.gov/genomes/all/GCF/000/988/505/GCF_000988505.1_ASM98850v1
Pseudomonas aeruginosa	Bacteria;Proteobacteria;Gammaproteobacteria	S-1	SAMN20179392	PRJNA745526	GCA_019378915.1	Complete	6.3301	66.4	chromosome:NZ_CP080007.1/CP080007.1		1	5694	2021-07-28 01:00:00	ftp://ftp.ncbi.nlm.nih.gov/genomes/all/GCA/019/378/915/GCA_019378915.1_ASM1937891v1	ftp://ftp.ncbi.nlm.nih.gov/genomes/all/GCF/019/378/915/GCF_019378915.1_ASM1937891v1
Pseudomonas aeruginosa	Bacteria;Proteobacteria;Gammaproteobacteria	S86968	SAMN02894350	PRJNA253624	GCA_001515845.2	Complete	6.93428	66	chromosome:NZ_CP008865.2/CP008865.2		1	6302	2016-01-15	ftp://ftp.ncbi.nlm.nih.gov/genomes/all/GCA/001/515/845/GCA_001515845.2_ASM151584v2	ftp://ftp.ncbi.nlm.nih.gov/genomes/all/GCF/001/515/845/GCF_001515845.2_ASM151584v2
Pseudomonas aeruginosa	Bacteria;Proteobacteria;Gammaproteobacteria	SCAID PHRX1-2019	SAMN14968947	PRJNA627194	GCA_013200975.1	Chromosome	6.33547	66.4	chromosome:NZ_CP053686.1/CP053686.1		1	5470	2020-05-31 01:00:00	ftp://ftp.ncbi.nlm.nih.gov/genomes/all/GCA/013/200/975/GCA_013200975.1_ASM1320097v1	ftp://ftp.ncbi.nlm.nih.gov/genomes/all/GCF/013/200/975/GCF_013200975.1_ASM1320097v1
Pseudomonas aeruginosa	Bacteria;Proteobacteria;Gammaproteobacteria	SCAID PLC1-2021 (16/222)	SAMN20982452	PRJNA754843	GCA_019915485.1	Complete	7.12433	65.9	chromosome:NZ_CP082821.1/CP082821.1		1	6653	2021-09-09 01:00:00	ftp://ftp.ncbi.nlm.nih.gov/genomes/all/GCA/019/915/485/GCA_019915485.1_ASM1991548v1	ftp://ftp.ncbi.nlm.nih.gov/genomes/all/GCF/019/915/485/GCF_019915485.1_ASM1991548v1
Pseudomonas aeruginosa	Bacteria;Proteobacteria;Gammaproteobacteria	SCAID TST-2021 (7/157)	SAMN20982450	PRJNA754843	GCA_019915465.1	Complete	7.17362	65.8	chromosome:NZ_CP082823.1/CP082823.1		1	6657	2021-09-09 01:00:00	ftp://ftp.ncbi.nlm.nih.gov/genomes/all/GCA/019/915/465/GCA_019915465.1_ASM1991546v1	ftp://ftp.ncbi.nlm.nih.gov/genomes/all/GCF/019/915/465/GCF_019915465.1_ASM1991546v1
Pseudomonas aeruginosa	Bacteria;Proteobacteria;Gammaproteobacteria	SCAID WND1-2019	SAMN12288113	PRJNA554979	GCA_007567285.1	Chromosome	6.26715	66.1	chromosome:NZ_CP041787.1/CP041787.1		1	5481	2019-07-29 01:00:00	ftp://ftp.ncbi.nlm.nih.gov/genomes/all/GCA/007/567/285/GCA_007567285.1_ASM756728v1	ftp://ftp.ncbi.nlm.nih.gov/genomes/all/GCF/007/567/285/GCF_007567285.1_ASM756728v1
Pseudomonas aeruginosa	Bacteria;Proteobacteria;Gammaproteobacteria	SCAID WND1-2021 (9/195)	SAMN20982451	PRJNA754843	GCA_019915445.1	Complete	7.09399	65.9	chromosome:NZ_CP082822.1/CP082822.1		1	6596	2021-09-09 01:00:00	ftp://ftp.ncbi.nlm.nih.gov/genomes/all/GCA/019/915/445/GCA_019915445.1_ASM1991544v1	ftp://ftp.ncbi.nlm.nih.gov/genomes/all/GCF/019/915/445/GCF_019915445.1_ASM1991544v1
Pseudomonas aeruginosa	Bacteria;Proteobacteria;Gammaproteobacteria	SCAID WND2-2019	SAMN12288114	PRJNA554979	GCA_007566955.1	Chromosome	6.18561	66.5	chromosome:NZ_CP041786.1/CP041786.1		1	5492	2019-07-29 01:00:00	ftp://ftp.ncbi.nlm.nih.gov/genomes/all/GCA/007/566/955/GCA_007566955.1_ASM756695v1	ftp://ftp.ncbi.nlm.nih.gov/genomes/all/GCF/007/566/955/GCF_007566955.1_ASM756695v1
Pseudomonas aeruginosa	Bacteria;Proteobacteria;Gammaproteobacteria	SCAID WND3-2019	SAMN12288115	PRJNA554979	GCA_007567125.1	Chromosome	6.38215	66.4	chromosome:NZ_CP041785.1/CP041785.1		1	5805	2019-07-29 01:00:00	ftp://ftp.ncbi.nlm.nih.gov/genomes/all/GCA/007/567/125/GCA_007567125.1_ASM756712v1	ftp://ftp.ncbi.nlm.nih.gov/genomes/all/GCF/007/567/125/GCF_007567125.1_ASM756712v1
Pseudomonas aeruginosa SCV20265	Bacteria;Proteobacteria;Gammaproteobacteria	SCV20265	SAMN02415141	PRJNA229445	GCA_000510305.1	Complete	6.72518	66.3	chromosome:NC_023149.1/CP006931.1		1	6142	2013-12-18	ftp://ftp.ncbi.nlm.nih.gov/genomes/all/GCA/000/510/305/GCA_000510305.1_ASM51030v1	ftp://ftp.ncbi.nlm.nih.gov/genomes/all/GCF/000/510/305/GCF_000510305.1_ASM51030v1
Pseudomonas aeruginosa	Bacteria;Proteobacteria;Gammaproteobacteria	SCVFeb	SAMN03940423	PRJNA291145	GCA_001900195.1	Complete	6.21303	66.6	chromosome:NZ_CP013477.1/CP013477.1		1	5594	2016-12-12	ftp://ftp.ncbi.nlm.nih.gov/genomes/all/GCA/001/900/195/GCA_001900195.1_ASM190019v1	ftp://ftp.ncbi.nlm.nih.gov/genomes/all/GCF/001/900/195/GCF_001900195.1_ASM190019v1
Pseudomonas aeruginosa	Bacteria;Proteobacteria;Gammaproteobacteria	SCVJan	SAMN03940421	PRJNA291144	GCA_001900225.1	Complete	6.21303	66.6	chromosome:NZ_CP013478.1/CP013478.1		1	5594	2016-12-12	ftp://ftp.ncbi.nlm.nih.gov/genomes/all/GCA/001/900/225/GCA_001900225.1_ASM190022v1	ftp://ftp.ncbi.nlm.nih.gov/genomes/all/GCF/001/900/225/GCF_001900225.1_ASM190022v1
Pseudomonas aeruginosa	Bacteria;Proteobacteria;Gammaproteobacteria	SE5331	SAMN13419003	PRJNA592264	GCA_013393665.2	Complete	7.05643	65.9	chromosome:NZ_CP046402.2/CP046402.2		1	6475	2020-07-08 01:00:00	ftp://ftp.ncbi.nlm.nih.gov/genomes/all/GCA/013/393/665/GCA_013393665.2_ASM1339366v2	ftp://ftp.ncbi.nlm.nih.gov/genomes/all/GCF/013/393/665/GCF_013393665.2_ASM1339366v2
Pseudomonas aeruginosa	Bacteria;Proteobacteria;Gammaproteobacteria	SE5352	SAMN15214140	PRJNA638842	GCA_016745135.1	Complete	6.90422	66	chromosome:NZ_CP054843.1/CP054843.1		1	6262	2021-01-22	ftp://ftp.ncbi.nlm.nih.gov/genomes/all/GCA/016/745/135/GCA_016745135.1_ASM1674513v1	ftp://ftp.ncbi.nlm.nih.gov/genomes/all/GCF/016/745/135/GCF_016745135.1_ASM1674513v1
Pseudomonas aeruginosa	Bacteria;Proteobacteria;Gammaproteobacteria	SE5357	SAMN15214164	PRJNA638869	GCA_016745155.1	Complete	7.04347	65.7	chromosome:NZ_CP054844.1/CP054844.1		1	6481	2021-01-22	ftp://ftp.ncbi.nlm.nih.gov/genomes/all/GCA/016/745/155/GCA_016745155.1_ASM1674515v1	ftp://ftp.ncbi.nlm.nih.gov/genomes/all/GCF/016/745/155/GCF_016745155.1_ASM1674515v1
Pseudomonas aeruginosa	Bacteria;Proteobacteria;Gammaproteobacteria	SE5369	SAMN13419538	PRJNA592269	GCA_013393685.1	Complete	7.15322	65.8	chromosome:NZ_CP046403.1/CP046403.1		1	6546	2020-07-08 01:00:00	ftp://ftp.ncbi.nlm.nih.gov/genomes/all/GCA/013/393/685/GCA_013393685.1_ASM1339368v1	ftp://ftp.ncbi.nlm.nih.gov/genomes/all/GCF/013/393/685/GCF_013393685.1_ASM1339368v1
Pseudomonas aeruginosa	Bacteria;Proteobacteria;Gammaproteobacteria	SE5381	SAMN15195943	PRJNA638486	GCA_021497345.1	Complete	6.76319	66.2	chromosome:NZ_CP054789.1/CP054789.1		1	6217	2022-01-18	ftp://ftp.ncbi.nlm.nih.gov/genomes/all/GCA/021/497/345/GCA_021497345.1_ASM2149734v1	ftp://ftp.ncbi.nlm.nih.gov/genomes/all/GCF/021/497/345/GCF_021497345.1_ASM2149734v1
Pseudomonas aeruginosa	Bacteria;Proteobacteria;Gammaproteobacteria	SE5416	SAMN13419547	PRJNA592271	GCA_013393705.1	Complete	6.87427	66.1	chromosome:NZ_CP046404.1/CP046404.1		1	6317	2020-07-08 01:00:00	ftp://ftp.ncbi.nlm.nih.gov/genomes/all/GCA/013/393/705/GCA_013393705.1_ASM1339370v1	ftp://ftp.ncbi.nlm.nih.gov/genomes/all/GCF/013/393/705/GCF_013393705.1_ASM1339370v1
Pseudomonas aeruginosa	Bacteria;Proteobacteria;Gammaproteobacteria	SE5418	SAMN15195944	PRJNA638488	GCA_021497365.1	Complete	6.88678	66	chromosome:NZ_CP054790.1/CP054790.1		1	6355	2022-01-18	ftp://ftp.ncbi.nlm.nih.gov/genomes/all/GCA/021/497/365/GCA_021497365.1_ASM2149736v1	ftp://ftp.ncbi.nlm.nih.gov/genomes/all/GCF/021/497/365/GCF_021497365.1_ASM2149736v1
Pseudomonas aeruginosa	Bacteria;Proteobacteria;Gammaproteobacteria	SE5419	SAMN20822586	PRJNA753283	GCA_019720855.1	Complete	7.33549	65.4921	chromosome:NZ_CP081346.1/CP081346.1; plasmid pSE5419-1:NZ_CP081347.1/CP081347.1; plasmid pSE5419-2:NZ_CP081348.1/CP081348.1; plasmid pSE5419-3:NZ_CP081349.1/CP081349.1		4	6838	2021-08-23 01:00:00	ftp://ftp.ncbi.nlm.nih.gov/genomes/all/GCA/019/720/855/GCA_019720855.1_ASM1972085v1	ftp://ftp.ncbi.nlm.nih.gov/genomes/all/GCF/019/720/855/GCF_019720855.1_ASM1972085v1
Pseudomonas aeruginosa	Bacteria;Proteobacteria;Gammaproteobacteria	SE5429	SAMN15214166	PRJNA638871	GCA_016745175.1	Complete	7.10385	66	chromosome:NZ_CP054845.1/CP054845.1		1	6555	2021-01-22	ftp://ftp.ncbi.nlm.nih.gov/genomes/all/GCA/016/745/175/GCA_016745175.1_ASM1674517v1	ftp://ftp.ncbi.nlm.nih.gov/genomes/all/GCF/016/745/175/GCF_016745175.1_ASM1674517v1
Pseudomonas aeruginosa	Bacteria;Proteobacteria;Gammaproteobacteria	SE5430	SAMN15196021	PRJNA638492	GCA_021497385.1	Complete	6.83741	65.9	chromosome:NZ_CP054791.1/CP054791.1		1	6300	2022-01-18	ftp://ftp.ncbi.nlm.nih.gov/genomes/all/GCA/021/497/385/GCA_021497385.1_ASM2149738v1	ftp://ftp.ncbi.nlm.nih.gov/genomes/all/GCF/021/497/385/GCF_021497385.1_ASM2149738v1
Pseudomonas aeruginosa	Bacteria;Proteobacteria;Gammaproteobacteria	SE5431	SAMN15196025	PRJNA638494	GCA_021497405.1	Complete	6.65224	66.1	chromosome:NZ_CP054792.1/CP054792.1		1	6068	2022-01-18	ftp://ftp.ncbi.nlm.nih.gov/genomes/all/GCA/021/497/405/GCA_021497405.1_ASM2149740v1	ftp://ftp.ncbi.nlm.nih.gov/genomes/all/GCF/021/497/405/GCF_021497405.1_ASM2149740v1
Pseudomonas aeruginosa	Bacteria;Proteobacteria;Gammaproteobacteria	SE5443	SAMN13419548	PRJNA592272	GCA_013394455.1	Complete	6.57957	66.2	chromosome:NZ_CP046405.1/CP046405.1		1	5961	2020-07-08 01:00:00	ftp://ftp.ncbi.nlm.nih.gov/genomes/all/GCA/013/394/455/GCA_013394455.1_ASM1339445v1	ftp://ftp.ncbi.nlm.nih.gov/genomes/all/GCF/013/394/455/GCF_013394455.1_ASM1339445v1
Pseudomonas aeruginosa	Bacteria;Proteobacteria;Gammaproteobacteria	SE5452	SAMN15196026	PRJNA638495	GCA_021497425.1	Complete	6.45237	66.4	chromosome:NZ_CP054793.1/CP054793.1		1	5859	2022-01-18	ftp://ftp.ncbi.nlm.nih.gov/genomes/all/GCA/021/497/425/GCA_021497425.1_ASM2149742v1	ftp://ftp.ncbi.nlm.nih.gov/genomes/all/GCF/021/497/425/GCF_021497425.1_ASM2149742v1
Pseudomonas aeruginosa	Bacteria;Proteobacteria;Gammaproteobacteria	SE5458	SAMN13419657	PRJNA592278	GCA_013394475.2	Complete	7.15775	66	chromosome:NZ_CP046406.2/CP046406.2		1	6684	2020-07-08 01:00:00	ftp://ftp.ncbi.nlm.nih.gov/genomes/all/GCA/013/394/475/GCA_013394475.2_ASM1339447v2	ftp://ftp.ncbi.nlm.nih.gov/genomes/all/GCF/013/394/475/GCF_013394475.2_ASM1339447v2
Pseudomonas aeruginosa SG17M	Bacteria;Proteobacteria;Gammaproteobacteria	SG17M	SAMN20425746	PRJNA749924	GCA_020978345.1	Complete	6.87832	66.2	chromosome:NZ_CP080369.1/CP080369.1		1	6249	2021-11-24	ftp://ftp.ncbi.nlm.nih.gov/genomes/all/GCA/020/978/345/GCA_020978345.1_ASM2097834v1	ftp://ftp.ncbi.nlm.nih.gov/genomes/all/GCF/020/978/345/GCF_020978345.1_ASM2097834v1
Pseudomonas aeruginosa SJTD-1	Bacteria;Proteobacteria;Gammaproteobacteria	SJTD-1	SAMN02470939	PRJNA167272	GCA_000271985.2	Complete	6.24383	66.5	chromosome:NZ_CP015877.1/CP015877.1		1	5621	2016-06-02 01:00:00	ftp://ftp.ncbi.nlm.nih.gov/genomes/all/GCA/000/271/985/GCA_000271985.2_ASM27198v2	ftp://ftp.ncbi.nlm.nih.gov/genomes/all/GCF/000/271/985/GCF_000271985.2_ASM27198v2
Pseudomonas aeruginosa	Bacteria;Proteobacteria;Gammaproteobacteria	SP4371	SAMN10526368	PRJNA508615	GCA_003950255.1	Complete	6.93761	65.8	chromosome:NZ_CP034369.1/CP034369.1		1	5995	2018-12-16	ftp://ftp.ncbi.nlm.nih.gov/genomes/all/GCA/003/950/255/GCA_003950255.1_ASM395025v1	ftp://ftp.ncbi.nlm.nih.gov/genomes/all/GCF/003/950/255/GCF_003950255.1_ASM395025v1
Pseudomonas aeruginosa	Bacteria;Proteobacteria;Gammaproteobacteria	SP4527	SAMN10525987	PRJNA508614	GCA_003991465.1	Complete	7.00521	65.8	chromosome:NZ_CP034409.1/CP034409.1		1	6041	2018-12-17	ftp://ftp.ncbi.nlm.nih.gov/genomes/all/GCA/003/991/465/GCA_003991465.1_ASM399146v1	ftp://ftp.ncbi.nlm.nih.gov/genomes/all/GCF/003/991/465/GCF_003991465.1_ASM399146v1
Pseudomonas aeruginosa	Bacteria;Proteobacteria;Gammaproteobacteria	SP4528	SAMN10187562	PRJNA494980	GCA_003716765.1	Complete	6.87729	65.8	chromosome:NZ_CP033439.1/CP033439.1		1	5976	2018-11-07	ftp://ftp.ncbi.nlm.nih.gov/genomes/all/GCA/003/716/765/GCA_003716765.1_ASM371676v1	ftp://ftp.ncbi.nlm.nih.gov/genomes/all/GCF/003/716/765/GCF_003716765.1_ASM371676v1
Pseudomonas aeruginosa	Bacteria;Proteobacteria;Gammaproteobacteria	SRRSH1002	SAMN16656075	PRJNA672835	GCA_019857285.1	Complete	6.95935	65.8432	chromosome:NZ_CP064397.1/CP064397.1; plasmid pSRRSH1002-KPC:NZ_CP064398.1/CP064398.1		2	6308	2021-09-02 01:00:00	ftp://ftp.ncbi.nlm.nih.gov/genomes/all/GCA/019/857/285/GCA_019857285.1_ASM1985728v1	ftp://ftp.ncbi.nlm.nih.gov/genomes/all/GCF/019/857/285/GCF_019857285.1_ASM1985728v1
Pseudomonas aeruginosa	Bacteria;Proteobacteria;Gammaproteobacteria	SRRSH1101	SAMN16656077	PRJNA672835	GCA_019857265.1	Complete	6.83366	65.7748	chromosome:NZ_CP064393.1/CP064393.1; plasmid pSRRSH1101:NZ_CP064394.1/CP064394.1		2	6195	2021-09-02 01:00:00	ftp://ftp.ncbi.nlm.nih.gov/genomes/all/GCA/019/857/265/GCA_019857265.1_ASM1985726v1	ftp://ftp.ncbi.nlm.nih.gov/genomes/all/GCF/019/857/265/GCF_019857265.1_ASM1985726v1
Pseudomonas aeruginosa	Bacteria;Proteobacteria;Gammaproteobacteria	SRRSH1120	SAMN19950568	PRJNA672835	GCA_019857545.1	Complete	7.10983	65.6885	chromosome:NZ_CP077999.1/CP077999.1; plasmid p2:NZ_CP078001.1/CP078001.1; plasmid pSRRSH1120-KPC:NZ_CP078000.1/CP078000.1		3	6488	2021-09-02 01:00:00	ftp://ftp.ncbi.nlm.nih.gov/genomes/all/GCA/019/857/545/GCA_019857545.1_ASM1985754v1	ftp://ftp.ncbi.nlm.nih.gov/genomes/all/GCF/019/857/545/GCF_019857545.1_ASM1985754v1
Pseudomonas aeruginosa	Bacteria;Proteobacteria;Gammaproteobacteria	SRRSH1408	SAMN16656076	PRJNA672835	GCA_019857305.1	Complete	6.94127	65.8501	chromosome:NZ_CP064395.1/CP064395.1; plasmid pSRRSH1408-KPC:NZ_CP064396.1/CP064396.1		2	6288	2021-09-02 01:00:00	ftp://ftp.ncbi.nlm.nih.gov/genomes/all/GCA/019/857/305/GCA_019857305.1_ASM1985730v1	ftp://ftp.ncbi.nlm.nih.gov/genomes/all/GCF/019/857/305/GCF_019857305.1_ASM1985730v1
Pseudomonas aeruginosa	Bacteria;Proteobacteria;Gammaproteobacteria	SRRSH15	SAMN16656078	PRJNA672835	GCA_019857245.1	Complete	6.67991	66.2	chromosome:NZ_CP064392.1/CP064392.1		1	6108	2021-09-02 01:00:00	ftp://ftp.ncbi.nlm.nih.gov/genomes/all/GCA/019/857/245/GCA_019857245.1_ASM1985724v1	ftp://ftp.ncbi.nlm.nih.gov/genomes/all/GCF/019/857/245/GCF_019857245.1_ASM1985724v1
Pseudomonas aeruginosa	Bacteria;Proteobacteria;Gammaproteobacteria	SRRSH1521	SAMN19950569	PRJNA672835	GCA_019857525.1	Complete	6.63548	66.1717	chromosome:NZ_CP077997.1/CP077997.1; plasmid pSRRSH1521:NZ_CP077998.1/CP077998.1		2	6055	2021-09-02 01:00:00	ftp://ftp.ncbi.nlm.nih.gov/genomes/all/GCA/019/857/525/GCA_019857525.1_ASM1985752v1	ftp://ftp.ncbi.nlm.nih.gov/genomes/all/GCF/019/857/525/GCF_019857525.1_ASM1985752v1
Pseudomonas aeruginosa	Bacteria;Proteobacteria;Gammaproteobacteria	SRRSH2790	SAMN19950570	PRJNA672835	GCA_019857505.1	Complete	7.06999	65.7773	chromosome:NZ_CP077994.1/CP077994.1; plasmid p2:NZ_CP077996.1/CP077996.1; plasmid pSRRSH2790-KPC:NZ_CP077995.1/CP077995.1		3	6457	2021-09-02 01:00:00	ftp://ftp.ncbi.nlm.nih.gov/genomes/all/GCA/019/857/505/GCA_019857505.1_ASM1985750v1	ftp://ftp.ncbi.nlm.nih.gov/genomes/all/GCF/019/857/505/GCF_019857505.1_ASM1985750v1
Pseudomonas aeruginosa	Bacteria;Proteobacteria;Gammaproteobacteria	ST1076_d100blood1	SAMN16443708	PRJNA669568	GCA_022810905.1	Complete	6.70687	66.2	chromosome:NZ_CP063388.1/CP063388.1		1	6084	2022-04-04 01:00:00	ftp://ftp.ncbi.nlm.nih.gov/genomes/all/GCA/022/810/905/GCA_022810905.1_ASM2281090v1	ftp://ftp.ncbi.nlm.nih.gov/genomes/all/GCF/022/810/905/GCF_022810905.1_ASM2281090v1
Pseudomonas aeruginosa	Bacteria;Proteobacteria;Gammaproteobacteria	ST1076_d100blood2	SAMN16443709	PRJNA669568	GCA_022811805.1	Complete	6.7058	66.2	chromosome:NZ_CP063387.1/CP063387.1		1	6084	2022-04-04 01:00:00	ftp://ftp.ncbi.nlm.nih.gov/genomes/all/GCA/022/811/805/GCA_022811805.1_ASM2281180v1	ftp://ftp.ncbi.nlm.nih.gov/genomes/all/GCF/022/811/805/GCF_022811805.1_ASM2281180v1
Pseudomonas aeruginosa	Bacteria;Proteobacteria;Gammaproteobacteria	ST1076_d118limb1	SAMN16443710	PRJNA669568	GCA_022810885.1	Complete	6.69908	66.2	chromosome:NZ_CP063386.1/CP063386.1		1	6076	2022-04-04 01:00:00	ftp://ftp.ncbi.nlm.nih.gov/genomes/all/GCA/022/810/885/GCA_022810885.1_ASM2281088v1	ftp://ftp.ncbi.nlm.nih.gov/genomes/all/GCF/022/810/885/GCF_022810885.1_ASM2281088v1
Pseudomonas aeruginosa	Bacteria;Proteobacteria;Gammaproteobacteria	St1076_d123blood	SAMN16443711	PRJNA669568	GCA_022810865.1	Complete	6.70688	66.2	chromosome:NZ_CP063385.1/CP063385.1		1	6084	2022-04-04 01:00:00	ftp://ftp.ncbi.nlm.nih.gov/genomes/all/GCA/022/810/865/GCA_022810865.1_ASM2281086v1	ftp://ftp.ncbi.nlm.nih.gov/genomes/all/GCF/022/810/865/GCF_022810865.1_ASM2281086v1
Pseudomonas aeruginosa	Bacteria;Proteobacteria;Gammaproteobacteria	ST1076_d97burn1	SAMN16443706	PRJNA669568	GCA_022810965.1	Complete	6.70689	66.2	chromosome:NZ_CP063390.1/CP063390.1		1	6084	2022-04-04 01:00:00	ftp://ftp.ncbi.nlm.nih.gov/genomes/all/GCA/022/810/965/GCA_022810965.1_ASM2281096v1	ftp://ftp.ncbi.nlm.nih.gov/genomes/all/GCF/022/810/965/GCF_022810965.1_ASM2281096v1
Pseudomonas aeruginosa	Bacteria;Proteobacteria;Gammaproteobacteria	ST1076_d97burn2	SAMN16443707	PRJNA669568	GCA_022810925.1	Complete	6.70572	66.2	chromosome:NZ_CP063389.1/CP063389.1		1	6084	2022-04-04 01:00:00	ftp://ftp.ncbi.nlm.nih.gov/genomes/all/GCA/022/810/925/GCA_022810925.1_ASM2281092v1	ftp://ftp.ncbi.nlm.nih.gov/genomes/all/GCF/022/810/925/GCF_022810925.1_ASM2281092v1
Pseudomonas aeruginosa	Bacteria;Proteobacteria;Gammaproteobacteria	ST167_d26burn	SAMN16443700	PRJNA669568	GCA_022811045.1	Complete	6.63462	66.2	chromosome:NZ_CP063396.1/CP063396.1		1	5999	2022-04-04 01:00:00	ftp://ftp.ncbi.nlm.nih.gov/genomes/all/GCA/022/811/045/GCA_022811045.1_ASM2281104v1	ftp://ftp.ncbi.nlm.nih.gov/genomes/all/GCF/022/811/045/GCF_022811045.1_ASM2281104v1
Pseudomonas aeruginosa	Bacteria;Proteobacteria;Gammaproteobacteria	ST167_d57blood	SAMN16443701	PRJNA669568	GCA_022811065.1	Complete	6.63462	66.2	chromosome:NZ_CP063395.1/CP063395.1		1	5998	2022-04-04 01:00:00	ftp://ftp.ncbi.nlm.nih.gov/genomes/all/GCA/022/811/065/GCA_022811065.1_ASM2281106v1	ftp://ftp.ncbi.nlm.nih.gov/genomes/all/GCF/022/811/065/GCF_022811065.1_ASM2281106v1
Pseudomonas aeruginosa	Bacteria;Proteobacteria;Gammaproteobacteria	ST167_d67burn1	SAMN16443702	PRJNA669568	GCA_022810985.1	Complete	6.63509	66.2	chromosome:NZ_CP063394.1/CP063394.1		1	5997	2022-04-04 01:00:00	ftp://ftp.ncbi.nlm.nih.gov/genomes/all/GCA/022/810/985/GCA_022810985.1_ASM2281098v1	ftp://ftp.ncbi.nlm.nih.gov/genomes/all/GCF/022/810/985/GCF_022810985.1_ASM2281098v1
Pseudomonas aeruginosa	Bacteria;Proteobacteria;Gammaproteobacteria	ST167_d67burn2	SAMN16443703	PRJNA669568	GCA_022811025.1	Complete	6.63461	66.2	chromosome:NZ_CP063393.1/CP063393.1		1	5998	2022-04-04 01:00:00	ftp://ftp.ncbi.nlm.nih.gov/genomes/all/GCA/022/811/025/GCA_022811025.1_ASM2281102v1	ftp://ftp.ncbi.nlm.nih.gov/genomes/all/GCF/022/811/025/GCF_022811025.1_ASM2281102v1
Pseudomonas aeruginosa	Bacteria;Proteobacteria;Gammaproteobacteria	ST167_d68blood1	SAMN16443704	PRJNA669568	GCA_022811005.1	Complete	6.63462	66.2	chromosome:NZ_CP063392.1/CP063392.1		1	5997	2022-04-04 01:00:00	ftp://ftp.ncbi.nlm.nih.gov/genomes/all/GCA/022/811/005/GCA_022811005.1_ASM2281100v1	ftp://ftp.ncbi.nlm.nih.gov/genomes/all/GCF/022/811/005/GCF_022811005.1_ASM2281100v1
Pseudomonas aeruginosa	Bacteria;Proteobacteria;Gammaproteobacteria	ST167_d68blood2	SAMN16443705	PRJNA669568	GCA_022810945.1	Complete	6.63462	66.2	chromosome:NZ_CP063391.1/CP063391.1		1	5998	2022-04-04 01:00:00	ftp://ftp.ncbi.nlm.nih.gov/genomes/all/GCA/022/810/945/GCA_022810945.1_ASM2281094v1	ftp://ftp.ncbi.nlm.nih.gov/genomes/all/GCF/022/810/945/GCF_022810945.1_ASM2281094v1
Pseudomonas aeruginosa	Bacteria;Proteobacteria;Gammaproteobacteria	ST773	SAMN12307670	PRJNA555326	GCA_009664165.1	Complete	6.83573	66.1	chromosome:NZ_CP041945.1/CP041945.1		1	6231	2019-11-15	ftp://ftp.ncbi.nlm.nih.gov/genomes/all/GCA/009/664/165/GCA_009664165.1_ASM966416v1	ftp://ftp.ncbi.nlm.nih.gov/genomes/all/GCF/009/664/165/GCF_009664165.1_ASM966416v1
Pseudomonas aeruginosa	Bacteria;Proteobacteria;Gammaproteobacteria	T2101	SAMN07424172	PRJNA540594	GCA_009720425.1	Complete	7.01338	65.6232	chromosome:NZ_CP039990.1/CP039990.1; plasmid pBT2101:NZ_CP039991.1/CP039991.1		2	6561	2019-11-29	ftp://ftp.ncbi.nlm.nih.gov/genomes/all/GCA/009/720/425/GCA_009720425.1_ASM972042v1	ftp://ftp.ncbi.nlm.nih.gov/genomes/all/GCF/009/720/425/GCF_009720425.1_ASM972042v1
Pseudomonas aeruginosa	Bacteria;Proteobacteria;Gammaproteobacteria	T2436	SAMN07424174	PRJNA540594	GCA_009720405.1	Complete	7.2049	65.5601	chromosome:NZ_CP039988.1/CP039988.1; plasmid pBT2436:NZ_CP039989.1/CP039989.1		2	6663	2019-11-29	ftp://ftp.ncbi.nlm.nih.gov/genomes/all/GCA/009/720/405/GCA_009720405.1_ASM972040v1	ftp://ftp.ncbi.nlm.nih.gov/genomes/all/GCF/009/720/405/GCF_009720405.1_ASM972040v1
Pseudomonas aeruginosa	Bacteria;Proteobacteria;Gammaproteobacteria	T38079	SAMN02894349	PRJNA253624	GCA_001515915.2	Complete	6.79574	66.1	chromosome:NZ_CP008866.2/CP008866.2		1	6081	2016-01-15	ftp://ftp.ncbi.nlm.nih.gov/genomes/all/GCA/001/515/915/GCA_001515915.2_ASM151591v2	ftp://ftp.ncbi.nlm.nih.gov/genomes/all/GCF/001/515/915/GCF_001515915.2_ASM151591v2
Pseudomonas aeruginosa	Bacteria;Proteobacteria;Gammaproteobacteria	T52373	SAMN02894348	PRJNA253624	GCA_001516005.1	Complete	6.32246	66.5	chromosome:NZ_CP008867.1/CP008867.1		1	5577	2016-01-15	ftp://ftp.ncbi.nlm.nih.gov/genomes/all/GCA/001/516/005/GCA_001516005.1_ASM151600v1	ftp://ftp.ncbi.nlm.nih.gov/genomes/all/GCF/001/516/005/GCF_001516005.1_ASM151600v1
Pseudomonas aeruginosa	Bacteria;Proteobacteria;Gammaproteobacteria	T63266	SAMN02894347	PRJNA253624	GCA_001516105.1	Complete	6.45687	66.3	chromosome:NZ_CP008868.1/CP008868.1		1	5817	2016-01-15	ftp://ftp.ncbi.nlm.nih.gov/genomes/all/GCA/001/516/105/GCA_001516105.1_ASM151610v1	ftp://ftp.ncbi.nlm.nih.gov/genomes/all/GCF/001/516/105/GCF_001516105.1_ASM151610v1
Pseudomonas aeruginosa	Bacteria;Proteobacteria;Gammaproteobacteria	TJ2014-049	SAMN16673815	PRJNA674734	GCA_016105885.1	Complete	6.66026	66.3	chromosome:NZ_CP065867.1/CP065867.1		1	6025	2020-12-17	ftp://ftp.ncbi.nlm.nih.gov/genomes/all/GCA/016/105/885/GCA_016105885.1_ASM1610588v1	ftp://ftp.ncbi.nlm.nih.gov/genomes/all/GCF/016/105/885/GCF_016105885.1_ASM1610588v1
Pseudomonas aeruginosa	Bacteria;Proteobacteria;Gammaproteobacteria	TJ2019-017	SAMN16673816	PRJNA674734	GCA_016105665.1	Complete	6.47878	66.4	chromosome:NZ_CP065866.1/CP065866.1		1	5853	2020-12-17	ftp://ftp.ncbi.nlm.nih.gov/genomes/all/GCA/016/105/665/GCA_016105665.1_ASM1610566v1	ftp://ftp.ncbi.nlm.nih.gov/genomes/all/GCF/016/105/665/GCF_016105665.1_ASM1610566v1
Pseudomonas aeruginosa	Bacteria;Proteobacteria;Gammaproteobacteria	TJ2019-022	SAMN16673817	PRJNA674734	GCA_016105505.1	Complete	7.15719	65.8	chromosome:NZ_CP065865.1/CP065865.1		1	6597	2020-12-17	ftp://ftp.ncbi.nlm.nih.gov/genomes/all/GCA/016/105/505/GCA_016105505.1_ASM1610550v1	ftp://ftp.ncbi.nlm.nih.gov/genomes/all/GCF/016/105/505/GCF_016105505.1_ASM1610550v1
Pseudomonas aeruginosa	Bacteria;Proteobacteria;Gammaproteobacteria	TL1285	SAMN14884364	PRJNA631587	GCA_018986715.1	Complete	6.60941	66.1	chromosome:NZ_CP053390.1/CP053390.1		1	5684	2021-06-22 01:00:00	ftp://ftp.ncbi.nlm.nih.gov/genomes/all/GCA/018/986/715/GCA_018986715.1_ASM1898671v1	ftp://ftp.ncbi.nlm.nih.gov/genomes/all/GCF/018/986/715/GCF_018986715.1_ASM1898671v1
Pseudomonas aeruginosa	Bacteria;Proteobacteria;Gammaproteobacteria	TL3773	SAMN20342957	PRJNA748735	GCA_019379355.1	Complete	6.76052	65.755	chromosome:NZ_CP080011.1/CP080011.1; plasmid unnamed:NZ_CP080012.1/CP080012.1		2	6133	2021-07-28 01:00:00	ftp://ftp.ncbi.nlm.nih.gov/genomes/all/GCA/019/379/355/GCA_019379355.1_ASM1937935v1	ftp://ftp.ncbi.nlm.nih.gov/genomes/all/GCF/019/379/355/GCF_019379355.1_ASM1937935v1
Pseudomonas aeruginosa	Bacteria;Proteobacteria;Gammaproteobacteria	UAB2CT	SAMN14687767	PRJNA627527	GCA_013414925.1	Chromosome	6.26448	66.6	chromosome:NZ_CP053111.1/CP053111.1		1	5650	2020-07-14 01:00:00	ftp://ftp.ncbi.nlm.nih.gov/genomes/all/GCA/013/414/925/GCA_013414925.1_ASM1341492v1	ftp://ftp.ncbi.nlm.nih.gov/genomes/all/GCF/013/414/925/GCF_013414925.1_ASM1341492v1
Pseudomonas aeruginosa	Bacteria;Proteobacteria;Gammaproteobacteria	UAB2PBS	SAMN14687768	PRJNA627527	GCA_013414905.1	Chromosome	6.26452	66.6	chromosome:NZ_CP053110.1/CP053110.1		1	5652	2020-07-14 01:00:00	ftp://ftp.ncbi.nlm.nih.gov/genomes/all/GCA/013/414/905/GCA_013414905.1_ASM1341490v1	ftp://ftp.ncbi.nlm.nih.gov/genomes/all/GCF/013/414/905/GCF_013414905.1_ASM1341490v1
Pseudomonas aeruginosa UCBPP-PA14	Bacteria;Proteobacteria;Gammaproteobacteria	UCBPP-PA14	SAMN02603591	PRJNA386	GCA_000014625.1	Complete	6.53765	66.3	chromosome:NC_008463.1/CP000438.1		1	5880	2006-10-06 01:00:00	ftp://ftp.ncbi.nlm.nih.gov/genomes/all/GCA/000/014/625/GCA_000014625.1_ASM1462v1	ftp://ftp.ncbi.nlm.nih.gov/genomes/all/GCF/000/014/625/GCF_000014625.1_ASM1462v1
Pseudomonas aeruginosa UCBPP-PA14	Bacteria;Proteobacteria;Gammaproteobacteria	UCBPP-PA14	SAMN10505679	PRJNA507784	GCA_006974045.1	Chromosome	6.53659	66.3	chromosome:NZ_CP034244.1/CP034244.1		1	5893	2019-07-15 01:00:00	ftp://ftp.ncbi.nlm.nih.gov/genomes/all/GCA/006/974/045/GCA_006974045.1_ASM697404v1	ftp://ftp.ncbi.nlm.nih.gov/genomes/all/GCF/006/974/045/GCF_006974045.1_ASM697404v1
Pseudomonas aeruginosa	Bacteria;Proteobacteria;Gammaproteobacteria	UNC_PaerCF05	SAMN20362534	PRJNA749299	GCA_019434175.1	Complete	6.14009	66.6	chromosome:NZ_CP080288.1/CP080288.1		1	5325	2021-08-02 01:00:00	ftp://ftp.ncbi.nlm.nih.gov/genomes/all/GCA/019/434/175/GCA_019434175.1_ASM1943417v1	ftp://ftp.ncbi.nlm.nih.gov/genomes/all/GCF/019/434/175/GCF_019434175.1_ASM1943417v1
Pseudomonas aeruginosa	Bacteria;Proteobacteria;Gammaproteobacteria	UNC_PaerCF12	SAMN20362536	PRJNA749299	GCA_019434135.1	Complete	6.30075	66.5	chromosome:NZ_CP080286.1/CP080286.1		1	5649	2021-08-02 01:00:00	ftp://ftp.ncbi.nlm.nih.gov/genomes/all/GCA/019/434/135/GCA_019434135.1_ASM1943413v1	ftp://ftp.ncbi.nlm.nih.gov/genomes/all/GCF/019/434/135/GCF_019434135.1_ASM1943413v1
Pseudomonas aeruginosa	Bacteria;Proteobacteria;Gammaproteobacteria	UNC_PaerCF13	SAMN23605131	PRJNA749299	GCA_021166375.2	Complete	6.34654	66.5	chromosome:NZ_CP089068.2/CP089068.2		1	5694	2021-12-12	ftp://ftp.ncbi.nlm.nih.gov/genomes/all/GCA/021/166/375/GCA_021166375.2_ASM2116637v2	ftp://ftp.ncbi.nlm.nih.gov/genomes/all/GCF/021/166/375/GCF_021166375.2_ASM2116637v2
Pseudomonas aeruginosa	Bacteria;Proteobacteria;Gammaproteobacteria	UNC_PaerCF14	SAMN20362537	PRJNA749299	GCA_019434155.1	Complete	6.11024	66.6	chromosome:NZ_CP080285.1/CP080285.1		1	5288	2021-08-02 01:00:00	ftp://ftp.ncbi.nlm.nih.gov/genomes/all/GCA/019/434/155/GCA_019434155.1_ASM1943415v1	ftp://ftp.ncbi.nlm.nih.gov/genomes/all/GCF/019/434/155/GCF_019434155.1_ASM1943415v1
Pseudomonas aeruginosa	Bacteria;Proteobacteria;Gammaproteobacteria	UNC_PaerCF17	SAMN20362539	PRJNA749299	GCA_019434095.1	Complete	6.34708	66.5	chromosome:NZ_CP080281.1/CP080281.1		1	5602	2021-08-02 01:00:00	ftp://ftp.ncbi.nlm.nih.gov/genomes/all/GCA/019/434/095/GCA_019434095.1_ASM1943409v1	ftp://ftp.ncbi.nlm.nih.gov/genomes/all/GCF/019/434/095/GCF_019434095.1_ASM1943409v1
Pseudomonas aeruginosa	Bacteria;Proteobacteria;Gammaproteobacteria	UNC_PaerCF19	SAMN23605132	PRJNA749299	GCA_021166355.2	Complete	6.82354	66.1	chromosome:NZ_CP089067.2/CP089067.2		1	6123	2021-12-12	ftp://ftp.ncbi.nlm.nih.gov/genomes/all/GCA/021/166/355/GCA_021166355.2_ASM2116635v2	ftp://ftp.ncbi.nlm.nih.gov/genomes/all/GCF/021/166/355/GCF_021166355.2_ASM2116635v2
Pseudomonas aeruginosa	Bacteria;Proteobacteria;Gammaproteobacteria	UNC_PaerCF20	SAMN20362540	PRJNA749299	GCA_019434075.1	Complete	6.79213	66.2	chromosome:NZ_CP080280.1/CP080280.1		1	6123	2021-08-02 01:00:00	ftp://ftp.ncbi.nlm.nih.gov/genomes/all/GCA/019/434/075/GCA_019434075.1_ASM1943407v1	ftp://ftp.ncbi.nlm.nih.gov/genomes/all/GCF/019/434/075/GCF_019434075.1_ASM1943407v1
Pseudomonas aeruginosa	Bacteria;Proteobacteria;Gammaproteobacteria	UNC_PaerCF34	SAMN23605133	PRJNA749299	GCA_021166335.2	Complete	6.66872	66.2509	chromosome:NZ_CP089065.2/CP089065.2; plasmid unnamed:NZ_CP089066.2/CP089066.2		2	6110	2021-12-12	ftp://ftp.ncbi.nlm.nih.gov/genomes/all/GCA/021/166/335/GCA_021166335.2_ASM2116633v2	ftp://ftp.ncbi.nlm.nih.gov/genomes/all/GCF/021/166/335/GCF_021166335.2_ASM2116633v2
Pseudomonas aeruginosa	Bacteria;Proteobacteria;Gammaproteobacteria	UNC_PaerCF35	SAMN23605134	PRJNA749299	GCA_021166315.2	Complete	6.32395	66.5	chromosome:NZ_CP089064.2/CP089064.2		1	5706	2021-12-12	ftp://ftp.ncbi.nlm.nih.gov/genomes/all/GCA/021/166/315/GCA_021166315.2_ASM2116631v2	ftp://ftp.ncbi.nlm.nih.gov/genomes/all/GCF/021/166/315/GCF_021166315.2_ASM2116631v2
Pseudomonas aeruginosa	Bacteria;Proteobacteria;Gammaproteobacteria	UNC_PaerCF37	SAMN23605135	PRJNA749299	GCA_021166295.2	Complete	6.72221	66.2	chromosome:NZ_CP089063.1/CP089063.2		1	6123	2021-12-12	ftp://ftp.ncbi.nlm.nih.gov/genomes/all/GCA/021/166/295/GCA_021166295.2_ASM2116629v2	ftp://ftp.ncbi.nlm.nih.gov/genomes/all/GCF/021/166/295/GCF_021166295.1_ASM2116629v2
Pseudomonas aeruginosa	Bacteria;Proteobacteria;Gammaproteobacteria	UNC_PaerCF38	SAMN23605136	PRJNA749299	GCA_021166275.2	Complete	6.36996	66.5	chromosome:NZ_CP089062.2/CP089062.2		1	5750	2021-12-12	ftp://ftp.ncbi.nlm.nih.gov/genomes/all/GCA/021/166/275/GCA_021166275.2_ASM2116627v2	ftp://ftp.ncbi.nlm.nih.gov/genomes/all/GCF/021/166/275/GCF_021166275.2_ASM2116627v2
Pseudomonas aeruginosa	Bacteria;Proteobacteria;Gammaproteobacteria	UNC_PaerCF41	SAMN23605137	PRJNA749299	GCA_021166255.2	Complete	6.44115	66.4	chromosome:NZ_CP089061.2/CP089061.2		1	5788	2021-12-12	ftp://ftp.ncbi.nlm.nih.gov/genomes/all/GCA/021/166/255/GCA_021166255.2_ASM2116625v2	ftp://ftp.ncbi.nlm.nih.gov/genomes/all/GCF/021/166/255/GCF_021166255.2_ASM2116625v2
Pseudomonas aeruginosa	Bacteria;Proteobacteria;Gammaproteobacteria	USDA-ARS-USMARC-41639	SAMN04158502	PRJNA281531	GCA_001518975.1	Complete	6.36458	66.4	chromosome:NZ_CP013989.1/CP013989.1		1	5759	2016-01-20	ftp://ftp.ncbi.nlm.nih.gov/genomes/all/GCA/001/518/975/GCA_001518975.1_ASM151897v1	ftp://ftp.ncbi.nlm.nih.gov/genomes/all/GCF/001/518/975/GCF_001518975.1_ASM151897v1
Pseudomonas aeruginosa	Bacteria;Proteobacteria;Gammaproteobacteria	VA-134	SAMN04284690	PRJNA302926	GCA_001447845.1	Complete	6.40042	66.4	chromosome:NZ_CP013245.1/CP013245.1		1	5732	2015-11-24	ftp://ftp.ncbi.nlm.nih.gov/genomes/all/GCA/001/447/845/GCA_001447845.1_ASM144784v1	ftp://ftp.ncbi.nlm.nih.gov/genomes/all/GCF/001/447/845/GCF_001447845.1_ASM144784v1
Pseudomonas aeruginosa VRFPA04	Bacteria;Proteobacteria;Gammaproteobacteria	VRFPA04	SAMN02472098	PRJNA219238	GCA_000473745.3	Complete	6.81803	66.5	chromosome:NZ_CP008739.1/CP008739.2		1	5747	2014-06-27 01:00:00	ftp://ftp.ncbi.nlm.nih.gov/genomes/all/GCA/000/473/745/GCA_000473745.3_ASM47374v3	ftp://ftp.ncbi.nlm.nih.gov/genomes/all/GCF/000/473/745/GCF_000473745.2_ASM47374v3
Pseudomonas aeruginosa	Bacteria;Proteobacteria;Gammaproteobacteria	W16407	SAMN02894346	PRJNA253624	GCA_001516165.2	Complete	6.80884	65.9	chromosome:NZ_CP008869.2/CP008869.2		1	6167	2016-01-15	ftp://ftp.ncbi.nlm.nih.gov/genomes/all/GCA/001/516/165/GCA_001516165.2_ASM151616v2	ftp://ftp.ncbi.nlm.nih.gov/genomes/all/GCF/001/516/165/GCF_001516165.2_ASM151616v2
Pseudomonas aeruginosa	Bacteria;Proteobacteria;Gammaproteobacteria	W36662	SAMN02894345	PRJNA253624	GCA_001516185.2	Complete	6.79173	66.2	chromosome:NZ_CP008870.2/CP008870.2		1	6147	2016-01-15	ftp://ftp.ncbi.nlm.nih.gov/genomes/all/GCA/001/516/185/GCA_001516185.2_ASM151618v2	ftp://ftp.ncbi.nlm.nih.gov/genomes/all/GCF/001/516/185/GCF_001516185.2_ASM151618v2
Pseudomonas aeruginosa	Bacteria;Proteobacteria;Gammaproteobacteria	W45909	SAMN02894344	PRJNA253624	GCA_001516205.2	Complete	6.77757	66.2	chromosome:NZ_CP008871.2/CP008871.2		1	6179	2016-01-15	ftp://ftp.ncbi.nlm.nih.gov/genomes/all/GCA/001/516/205/GCA_001516205.2_ASM151620v2	ftp://ftp.ncbi.nlm.nih.gov/genomes/all/GCF/001/516/205/GCF_001516205.2_ASM151620v2
Pseudomonas aeruginosa	Bacteria;Proteobacteria;Gammaproteobacteria	W60856	SAMN02894343	PRJNA253624	GCA_001516225.2	Complete	6.8967	66.2	chromosome:NZ_CP008864.2/CP008864.2		1	6259	2016-01-15	ftp://ftp.ncbi.nlm.nih.gov/genomes/all/GCA/001/516/225/GCA_001516225.2_ASM151622v2	ftp://ftp.ncbi.nlm.nih.gov/genomes/all/GCF/001/516/225/GCF_001516225.2_ASM151622v2
Pseudomonas aeruginosa	Bacteria;Proteobacteria;Gammaproteobacteria	WCHPA075019	SAMN08866462	PRJNA415331	GCA_003052005.2	Complete	6.88608	66	chromosome:NZ_CP028584.2/CP028584.2		1	6178	2018-04-16 01:00:00	ftp://ftp.ncbi.nlm.nih.gov/genomes/all/GCA/003/052/005/GCA_003052005.2_ASM305200v2	ftp://ftp.ncbi.nlm.nih.gov/genomes/all/GCF/003/052/005/GCF_003052005.2_ASM305200v2
Pseudomonas aeruginosa	Bacteria;Proteobacteria;Gammaproteobacteria	WPB098	SAMN09859343	PRJNA486613	GCA_003441575.1	Chromosome	6.51521	66.3	chromosome:NZ_CP031879.1/CP031879.1		1	5919	2018-09-02 01:00:00	ftp://ftp.ncbi.nlm.nih.gov/genomes/all/GCA/003/441/575/GCA_003441575.1_ASM344157v1	ftp://ftp.ncbi.nlm.nih.gov/genomes/all/GCF/003/441/575/GCF_003441575.1_ASM344157v1
Pseudomonas aeruginosa	Bacteria;Proteobacteria;Gammaproteobacteria	WPB099	SAMN09859344	PRJNA486613	GCA_003441555.1	Chromosome	6.87211	66.1	chromosome:NZ_CP031878.1/CP031878.1		1	6324	2018-09-02 01:00:00	ftp://ftp.ncbi.nlm.nih.gov/genomes/all/GCA/003/441/555/GCA_003441555.1_ASM344155v1	ftp://ftp.ncbi.nlm.nih.gov/genomes/all/GCF/003/441/555/GCF_003441555.1_ASM344155v1
Pseudomonas aeruginosa	Bacteria;Proteobacteria;Gammaproteobacteria	WPB100	SAMN09859345	PRJNA486613	GCA_003441515.1	Chromosome	6.86956	66.1	chromosome:NZ_CP031877.1/CP031877.1		1	6319	2018-09-02 01:00:00	ftp://ftp.ncbi.nlm.nih.gov/genomes/all/GCA/003/441/515/GCA_003441515.1_ASM344151v1	ftp://ftp.ncbi.nlm.nih.gov/genomes/all/GCF/003/441/515/GCF_003441515.1_ASM344151v1
Pseudomonas aeruginosa	Bacteria;Proteobacteria;Gammaproteobacteria	WPB101	SAMN09859346	PRJNA486613	GCA_003441535.1	Chromosome	6.87198	66.1	chromosome:NZ_CP031876.1/CP031876.1		1	6318	2018-09-02 01:00:00	ftp://ftp.ncbi.nlm.nih.gov/genomes/all/GCA/003/441/535/GCA_003441535.1_ASM344153v1	ftp://ftp.ncbi.nlm.nih.gov/genomes/all/GCF/003/441/535/GCF_003441535.1_ASM344153v1
Pseudomonas aeruginosa	Bacteria;Proteobacteria;Gammaproteobacteria	WTJH12	SAMN16656072	PRJNA672835	GCA_019857365.1	Complete	6.95009	65.746	chromosome:NZ_CP064403.1/CP064403.1; plasmid pWTJH12-KPC:NZ_CP064404.1/CP064404.1		2	6415	2021-09-02 01:00:00	ftp://ftp.ncbi.nlm.nih.gov/genomes/all/GCA/019/857/365/GCA_019857365.1_ASM1985736v1	ftp://ftp.ncbi.nlm.nih.gov/genomes/all/GCF/019/857/365/GCF_019857365.1_ASM1985736v1
Pseudomonas aeruginosa	Bacteria;Proteobacteria;Gammaproteobacteria	WTJH17	SAMN18738584	PRJNA721782	GCA_018138065.1	Complete	6.82642	65.7542	chromosome:NZ_CP073082.1/CP073082.1; plasmid pWTJH17:NZ_CP073083.1/CP073083.1		2	6258	2021-04-24 01:00:00	ftp://ftp.ncbi.nlm.nih.gov/genomes/all/GCA/018/138/065/GCA_018138065.1_ASM1813806v1	ftp://ftp.ncbi.nlm.nih.gov/genomes/all/GCF/018/138/065/GCF_018138065.1_ASM1813806v1
Pseudomonas aeruginosa	Bacteria;Proteobacteria;Gammaproteobacteria	X78812	SAMN02894342	PRJNA253624	GCA_001542795.2	Complete	6.34876	66.4	chromosome:NZ_CP008872.2/CP008872.2		1	5701	2016-01-29	ftp://ftp.ncbi.nlm.nih.gov/genomes/all/GCA/001/542/795/GCA_001542795.2_ASM154279v2	ftp://ftp.ncbi.nlm.nih.gov/genomes/all/GCF/001/542/795/GCF_001542795.2_ASM154279v2
Pseudomonas aeruginosa	Bacteria;Proteobacteria;Gammaproteobacteria	Y31	SAMN09469677	PRJNA477422	GCA_003369775.1	Complete	6.83108	66.2	chromosome:NZ_CP030910.1/CP030910.1		1	6211	2018-08-10 01:00:00	ftp://ftp.ncbi.nlm.nih.gov/genomes/all/GCA/003/369/775/GCA_003369775.1_ASM336977v1	ftp://ftp.ncbi.nlm.nih.gov/genomes/all/GCF/003/369/775/GCF_003369775.1_ASM336977v1
Pseudomonas aeruginosa	Bacteria;Proteobacteria;Gammaproteobacteria	Y71	SAMN09469727	PRJNA477430	GCA_003408495.1	Complete	6.94095	66	chromosome:NZ_CP030911.1/CP030911.1		1	6356	2018-08-20 01:00:00	ftp://ftp.ncbi.nlm.nih.gov/genomes/all/GCA/003/408/495/GCA_003408495.1_ASM340849v1	ftp://ftp.ncbi.nlm.nih.gov/genomes/all/GCF/003/408/495/GCF_003408495.1_ASM340849v1
Pseudomonas aeruginosa	Bacteria;Proteobacteria;Gammaproteobacteria	Y82	SAMN09469732	PRJNA477432	GCA_003369755.1	Complete	7.10686	65.8	chromosome:NZ_CP030912.1/CP030912.1		1	6550	2018-08-10 01:00:00	ftp://ftp.ncbi.nlm.nih.gov/genomes/all/GCA/003/369/755/GCA_003369755.1_ASM336975v1	ftp://ftp.ncbi.nlm.nih.gov/genomes/all/GCF/003/369/755/GCF_003369755.1_ASM336975v1
Pseudomonas aeruginosa	Bacteria;Proteobacteria;Gammaproteobacteria	Y89	SAMN09469733	PRJNA477434	GCA_003369735.1	Complete	6.95467	66.0259	chromosome:NZ_CP030913.1/CP030913.1; plasmid pY89:NZ_CP030914.1/CP030914.1		2	6371	2018-08-10 01:00:00	ftp://ftp.ncbi.nlm.nih.gov/genomes/all/GCA/003/369/735/GCA_003369735.1_ASM336973v1	ftp://ftp.ncbi.nlm.nih.gov/genomes/all/GCF/003/369/735/GCF_003369735.1_ASM336973v1
Pseudomonas aeruginosa	Bacteria;Proteobacteria;Gammaproteobacteria	YB01	SAMN08730588	PRJNA438848	GCA_009867055.1	Complete	6.29946	66.6	chromosome:NZ_CP028132.1/CP028132.1		1	5677	2020-01-14	ftp://ftp.ncbi.nlm.nih.gov/genomes/all/GCA/009/867/055/GCA_009867055.1_ASM986705v1	ftp://ftp.ncbi.nlm.nih.gov/genomes/all/GCF/009/867/055/GCF_009867055.1_ASM986705v1
Pseudomonas aeruginosa	Bacteria;Proteobacteria;Gammaproteobacteria	YD001	SAMN15013515	PRJNA634931	GCA_013260445.1	Complete	6.49676	66.3	chromosome:NZ_CP053922.1/CP053922.1		1	5923	2020-06-03 01:00:00	ftp://ftp.ncbi.nlm.nih.gov/genomes/all/GCA/013/260/445/GCA_013260445.1_ASM1326044v1	ftp://ftp.ncbi.nlm.nih.gov/genomes/all/GCF/013/260/445/GCF_013260445.1_ASM1326044v1
Pseudomonas aeruginosa YL84	Bacteria;Proteobacteria;Gammaproteobacteria	YL84	SAMN02641599	PRJNA234476	GCA_000524595.1	Complete	6.43344	66.4	chromosome:NZ_CP007147.1/CP007147.1		1	5796	2014-01-30	ftp://ftp.ncbi.nlm.nih.gov/genomes/all/GCA/000/524/595/GCA_000524595.1_ASM52459v1	ftp://ftp.ncbi.nlm.nih.gov/genomes/all/GCF/000/524/595/GCF_000524595.1_ASM52459v1
Pseudomonas aeruginosa	Bacteria;Proteobacteria;Gammaproteobacteria	YT12746	SAMN13107356	PRJNA579258	GCA_013305645.2	Complete	6.87066	65.6	chromosome:NZ_CP045552.2/CP045552.2		1	6313	2020-06-09 01:00:00	ftp://ftp.ncbi.nlm.nih.gov/genomes/all/GCA/013/305/645/GCA_013305645.2_ASM1330564v2	ftp://ftp.ncbi.nlm.nih.gov/genomes/all/GCF/013/305/645/GCF_013305645.2_ASM1330564v2
Pseudomonas aeruginosa	Bacteria;Proteobacteria;Gammaproteobacteria	YTSEY8	SAMN15165965	PRJNA638045	GCA_016745115.1	Complete	7.17705	65.7	chromosome:NZ_CP054581.1/CP054581.1		1	6635	2021-01-22	ftp://ftp.ncbi.nlm.nih.gov/genomes/all/GCA/016/745/115/GCA_016745115.1_ASM1674511v1	ftp://ftp.ncbi.nlm.nih.gov/genomes/all/GCF/016/745/115/GCF_016745115.1_ASM1674511v1
Pseudomonas aeruginosa	Bacteria;Proteobacteria;Gammaproteobacteria	YTSY4	SAMN15195942	PRJNA638484	GCA_021497325.1	Complete	6.72048	66.1	chromosome:NZ_CP054788.1/CP054788.1		1	6212	2022-01-18	ftp://ftp.ncbi.nlm.nih.gov/genomes/all/GCA/021/497/325/GCA_021497325.1_ASM2149732v1	ftp://ftp.ncbi.nlm.nih.gov/genomes/all/GCF/021/497/325/GCF_021497325.1_ASM2149732v1
Pseudomonas aeruginosa	Bacteria;Proteobacteria;Gammaproteobacteria	YY322	SAMN19429924	PRJNA733651	GCA_019466145.1	Complete	6.38234	66.5	chromosome:NZ_CP080518.1/CP080518.1		1	5798	2021-08-09 01:00:00	ftp://ftp.ncbi.nlm.nih.gov/genomes/all/GCA/019/466/145/GCA_019466145.1_ASM1946614v1	ftp://ftp.ncbi.nlm.nih.gov/genomes/all/GCF/019/466/145/GCF_019466145.1_ASM1946614v1
Pseudomonas aeruginosa	Bacteria;Proteobacteria;Gammaproteobacteria	ZBX-P11	SAMN16132399	PRJNA663432	GCA_018279305.1	Complete	6.7346	66.2	chromosome:NZ_CP061780.1/CP061780.1		1	6114	2021-05-05 01:00:00	ftp://ftp.ncbi.nlm.nih.gov/genomes/all/GCA/018/279/305/GCA_018279305.1_ASM1827930v1	ftp://ftp.ncbi.nlm.nih.gov/genomes/all/GCF/018/279/305/GCF_018279305.1_ASM1827930v1
Pseudomonas aeruginosa	Bacteria;Proteobacteria;Gammaproteobacteria	ZBX-P12	SAMN16132400	PRJNA663432	GCA_018279285.1	Complete	7.08009	65.9	chromosome:NZ_CP061779.1/CP061779.1		1	6475	2021-05-05 01:00:00	ftp://ftp.ncbi.nlm.nih.gov/genomes/all/GCA/018/279/285/GCA_018279285.1_ASM1827928v1	ftp://ftp.ncbi.nlm.nih.gov/genomes/all/GCF/018/279/285/GCF_018279285.1_ASM1827928v1
Pseudomonas aeruginosa	Bacteria;Proteobacteria;Gammaproteobacteria	ZBX-P13	SAMN16132401	PRJNA663432	GCA_018279265.1	Complete	6.87894	65.8	chromosome:NZ_CP061778.1/CP061778.1		1	6191	2021-05-05 01:00:00	ftp://ftp.ncbi.nlm.nih.gov/genomes/all/GCA/018/279/265/GCA_018279265.1_ASM1827926v1	ftp://ftp.ncbi.nlm.nih.gov/genomes/all/GCF/018/279/265/GCF_018279265.1_ASM1827926v1
Pseudomonas aeruginosa	Bacteria;Proteobacteria;Gammaproteobacteria	ZBX-P23	SAMN16132411	PRJNA663432	GCA_018279245.1	Complete	7.16814	65.9	chromosome:NZ_CP061777.1/CP061777.1		1	6554	2021-05-05 01:00:00	ftp://ftp.ncbi.nlm.nih.gov/genomes/all/GCA/018/279/245/GCA_018279245.1_ASM1827924v1	ftp://ftp.ncbi.nlm.nih.gov/genomes/all/GCF/018/279/245/GCF_018279245.1_ASM1827924v1
Pseudomonas aeruginosa	Bacteria;Proteobacteria;Gammaproteobacteria	ZPPH1	SAMN19950571	PRJNA672835	GCA_019857485.1	Complete	6.80385	66.0149	chromosome:NZ_CP077988.1/CP077988.1; plasmid p1:NZ_CP077989.1/CP077989.1; plasmid pZPPH1-KPC:NZ_CP077990.1/CP077990.1; plasmid p3:NZ_CP077991.1/CP077991.1; plasmid p4:NZ_CP077992.1/CP077992.1; plasmid p5:NZ_CP077993.1/CP077993.1		6	6288	2021-09-02 01:00:00	ftp://ftp.ncbi.nlm.nih.gov/genomes/all/GCA/019/857/485/GCA_019857485.1_ASM1985748v1	ftp://ftp.ncbi.nlm.nih.gov/genomes/all/GCF/019/857/485/GCF_019857485.1_ASM1985748v1
Pseudomonas aeruginosa	Bacteria;Proteobacteria;Gammaproteobacteria	ZPPH14	SAMN19950573	PRJNA672835	GCA_019857445.1	Complete	6.46696	66.3288	chromosome:NZ_CP077981.1/CP077981.1; plasmid p2:NZ_CP077984.1/CP077984.1; plasmid p3:NZ_CP077983.1/CP077983.1; plasmid pZPPH14-KPC:NZ_CP077982.1/CP077982.1		4	5808	2021-09-02 01:00:00	ftp://ftp.ncbi.nlm.nih.gov/genomes/all/GCA/019/857/445/GCA_019857445.1_ASM1985744v1	ftp://ftp.ncbi.nlm.nih.gov/genomes/all/GCF/019/857/445/GCF_019857445.1_ASM1985744v1
Pseudomonas aeruginosa	Bacteria;Proteobacteria;Gammaproteobacteria	ZPPH2	SAMN19950572	PRJNA672835	GCA_019857465.1	Complete	6.78827	66.0978	chromosome:NZ_CP077985.1/CP077985.1; plasmid p2:NZ_CP077987.1/CP077987.1; plasmid pZPPH2-KPC:NZ_CP077986.1/CP077986.1		3	6247	2021-09-02 01:00:00	ftp://ftp.ncbi.nlm.nih.gov/genomes/all/GCA/019/857/465/GCA_019857465.1_ASM1985746v1	ftp://ftp.ncbi.nlm.nih.gov/genomes/all/GCF/019/857/465/GCF_019857465.1_ASM1985746v1
Pseudomonas aeruginosa	Bacteria;Proteobacteria;Gammaproteobacteria	ZPPH29	SAMN19950574	PRJNA672835	GCA_019857425.1	Complete	7.05002	65.7051	chromosome:NZ_CP077977.1/CP077977.1; plasmid p2:NZ_CP077979.1/CP077979.1; plasmid p3:NZ_CP077980.1/CP077980.1; plasmid pZPPH29-KPC:NZ_CP077978.1/CP077978.1		4	6569	2021-09-02 01:00:00	ftp://ftp.ncbi.nlm.nih.gov/genomes/all/GCA/019/857/425/GCA_019857425.1_ASM1985742v1	ftp://ftp.ncbi.nlm.nih.gov/genomes/all/GCF/019/857/425/GCF_019857425.1_ASM1985742v1
Pseudomonas aeruginosa	Bacteria;Proteobacteria;Gammaproteobacteria	ZPPH33	SAMN19950575	PRJNA672835	GCA_019857405.1	Complete	6.7844	65.9933	chromosome:NZ_CP077971.1/CP077971.1; plasmid p1:NZ_CP077972.1/CP077972.1; plasmid p2:NZ_CP077973.1/CP077973.1; plasmid p4:NZ_CP077975.1/CP077975.1; plasmid p5:NZ_CP077976.1/CP077976.1; plasmid pZPPH33-KPC:NZ_CP077974.1/CP077974.1		6	6277	2021-09-02 01:00:00	ftp://ftp.ncbi.nlm.nih.gov/genomes/all/GCA/019/857/405/GCA_019857405.1_ASM1985740v1	ftp://ftp.ncbi.nlm.nih.gov/genomes/all/GCF/019/857/405/GCF_019857405.1_ASM1985740v1
Pseudomonas aeruginosa	Bacteria;Proteobacteria;Gammaproteobacteria	ZS-PA-05	SAMN25656732	PRJNA771935	GCA_022220245.1	Chromosome	7.25243	65.8771	chromosome:NZ_CP092032.1/CP092032.1; plasmid pZS-PA-05:NZ_CP092031.1/CP092031.1		2	6705	2022-02-14	ftp://ftp.ncbi.nlm.nih.gov/genomes/all/GCA/022/220/245/GCA_022220245.1_ASM2222024v1	ftp://ftp.ncbi.nlm.nih.gov/genomes/all/GCF/022/220/245/GCF_022220245.1_ASM2222024v1
