# Supplementary material for: Diversity and prevalence of type VI secretion system effectors in clinical Pseudomonas aeruginosa isolates
Source: Front Microbiol. 2023 Jan 4;13:1042505. doi: 10.3389/fmicb.2022.1042505 (PMC9846239; doi:10.3389/fmicb.2022.1042505)
Supplement: Supplementary file 1 [file Data_Sheet_1.zip › Supplementary Table S5.XLSX]

## Sheet: Sheet1
Supplementary Table S5. Presence of T6SS components within the 52 clinical P. aeruginosa isolates under study.
		Gene & Protein name
		PA0070	PA0071	PA0072	PA0073	PA0074	PA0075	PA0076	PA0077	PA0078	PA0079	PA0080	PA0081	PA0082	PA0083	PA0084	PA0085	PA0086	PA0087	PA0088	PA0089	PA0090	PA0091	PA0092	PA0093	PA0094	PA0095	PA0096	PA0097	PA0098	PA0099	PA0100	PA0101	PA0259	PA0260	PA0261	PA0262	PA0263	PA0807	PA0808	PA0821	PA0822	PA0824	PA1508	PA1509	PA1510	PA1511	PA1512	PA1656
Isolate ID	Patient ID	TagQ1	TagR1	TagS1	TagT1	PpkA	PppA	tagF1	TssM1	TssL1	TssK1	TssJ1	Fha1	TssA1	TssB1	TssC1	Hcp1	TagJ1	TssE1	TssF1	TssG1	ClpV1	VgrG1a	Tsi6	Tse6	EagT6	VgrG1b				Tse7	Tsi7		Tla3	Tle3	Tli3	VgrG2b	HcpC	AmpDh3		TsiV	TseV	PAAR2	PAAR3	Tli4	Tle4	VgrG2a	HcpA	TssA2
																								Effector	Immunity						Effector	Immunity			Effector	Immunity	Effector				Immunity	Effector			Immunity	Effector
PALA26	413																							Tis1	Tas1
PALA27	2288
PALA28	111
PALA29	96
PALA30	2263																							Tis1	Tas1
PALA32	2227
PALA33	2156
PALA34	2462
PALA35	2101																							Tni3	Tne3						TsdI1	Tsd1
PALA36	2092																																								x2	x2	x2
PALA37	2462																							Tni3	Tne3						TsdI1	Tsd1
PALA38	2263																							Tis1	Tas1
PALA8	74
PALA39	2145
PALA40	413
PALA10	80
PALA24	354
PALA42	312
PALA23	100																							Tis1	Tas1
PALA25	73																							Tis1	Tas1
PALA43	366
PALA44	2156																																								x2	x2	x2
PALA9	75
PALA45	113
PALA22	112
PALA20	1737																							Tis1	Tas1
PALA12	360
PALA6	1740
PALA7	1462
PALA47	1921
PALA48	2579
PALA16	2456
PALA15	2482
PALA4	2461																							Tis1	Tas1
PALA18	473
PALA50	407
PALA3	2474
PALA1	2641																							Tis1	Tas1
PALA13	2646
PALA17	1921
PALA11	128
PALA5	2115
PALA51	111
PALA52	71
PALA21	2045
PALA53	73																							Tis1	Tas1
PALA54	2263																							Tis1	Tas1
PALA55	2417
PALA14	2633
PALA56	1633
PALA19	452
PALA2	2605
[truncated: 76 more columns]
